# Supplementary material for: Crystal structure of (15,20-bis­(2,3,4,5,6-penta­fluoro­phen­yl)-5,10-{(pyridine-3,5-di­yl)bis­[(sulfane­diyl­methyl­ene)[1,1′-biphen­yl]-4′,2-di­yl]}porph­yrin­ato)nickel(II) di­chloro­methane x-solvate (x > 1/2) showing a rare CN5 coordination
Source: Acta Crystallogr E Crystallogr Commun. 2019 Jul 12;75(Pt 8):1180–4. doi: 10.1107/S2056989019009836 (PMC6690462; doi:10.1107/S2056989019009836)
Supplement: Supplementary file 1 [file e-75-01180-sup1.cif]

##############################################################################
#                                                                            #
# This CIF contains the data in a paper accepted for publication in          #
# Acta Crystallographica Section E. It conforms to the requirements of       #
# Notes for Authors for Acta Crystallographica Section E, and has been       #
# peer reviewed under the auspices of the IUCr Commission on Journals.       #
#                                                                            #
# Full details of the Crystallographic Information File format               #
# are given in the paper "The Crystallographic Information File (CIF):       #
# a New Standard Archive File for Crystallography" by S. R. Hall, F. H.      #
# Allen and I. D. Brown [Acta Cryst. (1991), A47, 655-685].                  #
#                                                                            #
# The current version of the core CIF dictionary is obtainable from          #
# ftp://ftp.iucr.org/pub/cif_core.dic.                                       #
#                                                                            #
# Software is freely available for graphical display of the structure(s)     #
# in this CIF. For information consult the CIF software page                 #
# http://www.iucr.org/resources/cif/software.                                #
#                                                                            #
# This file may be used for bona fide research purposes within the           #
# scientific community so long as proper attribution is given to the journal # 
# article from which it was obtained.                                        #
#                                                                            #
##############################################################################
data_I
_audit_creation_method     SHELXL-2014
_journal_date_recd_electronic     2019-04-29
_journal_date_accepted     2019-07-09
_journal_name_full     'Acta Crystallographica, Section E'
_journal_year     2019
_journal_volume     75
_journal_issue      8
_journal_page_first     1180
_journal_page_last     1184
_journal_paper_category     GM
_journal_paper_doi     10.1107/S2056989019009836
_journal_coeditor_code     LH5902
_publ_contact_author_name     'Rainer Herges'
_publ_contact_author_address
;
Institut f\"ur Organische Chemie
Christian-Albrechts-Universit\"at Kiel
Max-Eyth Str. 2
D-24098 Kiel
Germany
;
_publ_contact_author_email     rherges@oc.uni-kiel.de
_publ_contact_author_fax     +431-880-1558
_publ_contact_author_phone     +431-880-2440
_publ_section_title
;\
Crystal structure of
(15,20-bis(2,3,4,5,6-pentafluorophenyl)-5,10-{(pyridine-3,5-diyl)\
bis[(sulfanediylmethylene)[1,1'-biphenyl]-4',2-diyl]}porphyrinato)nickel(II)
dichloromethane <i>x</i>-solvate (<i>x</i> > 1/2) showing a rare CN5
coordination
;
_publ_section_title_footnote     .
loop_
    _publ_author_name
    _publ_author_footnote
    _publ_author_address
    'Gutzeit, Florian' .
;
Otto-Diels-Institut f\"ur Organische Chemie
Christian-Albrechts-Universit\"at Kiel
Otto-Hahn-Platz 4
D-24098 Kiel
Germany
;
    'N\"ather, Christian' .
;
Institut f\"ur Anorganische Chemie
Christian-Albrechts-Universit\"at Kiel
Max-Eyth Str. 2
D-24118 Kiel
Germany
;
    'Herges, Rainer' .
;
Otto-Diels-Institut f\"ur Organische Chemie
Christian-Albrechts-Universit\"at Kiel
Otto-Hahn-Platz 4
D-24098 Kiel
Germany
;
_publ_section_synopsis
;
The crystal structure of the title compound consists of discrete complexes with
a five-coordinate Ni cation and intramolecular hydrogen-bonded dichloromethane
solvent molecules that are linked into dimers <i>via</i> pairs of
intermolecular C---H...S hydrogen bonds.
;
_chemical_name_systematic
;\
(15,20-Bis(2,3,4,5,6-pentafluorophenyl)-5,10-{(pyridine-3,5-diyl)\
bis[(sulfanediylmethylene)[1,1'-biphenyl]-4',2-diyl]}porphyrinato)nickel(II)
dichloromethane hemisolvate
;
_chemical_name_common     Scr-S-Hair-Clip-Porphyrin
_chemical_formula_moiety     'C63 H31 F10 N5 Ni S2, 0.5CH2 Cl2'
_chemical_formula_sum     'C63.50 H32 Cl F10 N5 Ni S2'
_chemical_formula_iupac     '[Ni (C63 H31 F10 N5 S2)], 0.5CH2 Cl2'
_chemical_formula_weight     1213.22
_chemical_melting_point     ?
_space_group_crystal_system     monoclinic
_space_group_name_H-M_alt     'P 21/c'
_space_group_name_Hall     '-P 2ybc'
loop_
    _space_group_symop_operation_xyz
    'x, y, z'
    '-x, y+1/2, -z+1/2'
    '-x, -y, -z'
    'x, -y-1/2, z-1/2'
_cell_length_a     14.0919(3)
_cell_length_b     22.0127(4)
_cell_length_c     17.9648(3)
_cell_angle_alpha     90
_cell_angle_beta     93.9500(10)
_cell_angle_gamma     90
_cell_volume     5559.46(18)
_cell_formula_units_Z     4
_cell_measurement_reflns_used     55528
_cell_measurement_theta_min     1.465
_cell_measurement_theta_max     27.003
_cell_measurement_temperature     170(2)
_exptl_crystal_description     block
_exptl_crystal_colour     red
_exptl_crystal_size_max     0.12
_exptl_crystal_size_mid     0.10
_exptl_crystal_size_min     0.07
_exptl_crystal_density_diffrn     1.449
_exptl_crystal_density_meas     ?
_exptl_crystal_density_method     ?
_exptl_crystal_F_000     2460
_exptl_absorpt_coefficient_mu     0.552
_exptl_absorpt_correction_type     numerical
_exptl_absorpt_process_details
;
(X-RED and X-SHAPE; Stoe & Cie, 2008)
;
_exptl_absorpt_correction_T_min     0.8546
_exptl_absorpt_correction_T_max     0.9320
_exptl_special_details     ?
_diffrn_ambient_temperature     170(2)
_diffrn_source     ?
_diffrn_radiation_type     MoK\a
_diffrn_radiation_wavelength     0.71073
_diffrn_measurement_device_type     'Stoe IPDS-2'
_diffrn_measurement_method     'Omega scans'
_diffrn_detector_area_resol_mean     ?
_diffrn_reflns_number     55497
_diffrn_reflns_av_R_equivalents     0.0413
_diffrn_reflns_av_unetI/netI     0.0228
_diffrn_reflns_theta_min     1.465
_diffrn_reflns_theta_max     27.003
_diffrn_reflns_theta_full     25.242
_diffrn_measured_fraction_theta_max     0.997
_diffrn_measured_fraction_theta_full     0.996
_diffrn_reflns_limit_h_min     -18
_diffrn_reflns_limit_h_max     18
_diffrn_reflns_limit_k_min     -25
_diffrn_reflns_limit_k_max     28
_diffrn_reflns_limit_l_min     -22
_diffrn_reflns_limit_l_max     22
_refine_special_details     ?
_reflns_number_total     12087
_reflns_number_gt     10733
_reflns_threshold_expression     'I > 2\s(I)'
_refine_ls_structure_factor_coef     Fsqd
_refine_ls_matrix_type     full
_refine_ls_R_factor_all     0.0505
_refine_ls_R_factor_gt     0.0444
_refine_ls_wR_factor_gt     0.1242
_refine_ls_wR_factor_ref     0.1288
_refine_ls_goodness_of_fit_ref     1.047
_refine_ls_restrained_S_all     1.047
_refine_ls_number_reflns     12087
_refine_ls_number_parameters     758
_refine_ls_number_restraints     0
_refine_ls_hydrogen_treatment     constr
_refine_ls_weighting_scheme     calc
_refine_ls_weighting_details
              'w=1/[\s^2^(Fo^2^)+(0.0758P)^2^+3.7723P] where P=(Fo^2^+2Fc^2^)/3'
_atom_sites_solution_hydrogens     mixed
_atom_sites_solution_primary     ?
_atom_sites_solution_secondary     ?
_refine_ls_shift/su_max     0.002
_refine_ls_shift/su_mean     0.000
_refine_diff_density_max     0.658
_refine_diff_density_min     -1.075
_refine_ls_extinction_method     none
_refine_ls_extinction_coef     .
loop_
    _atom_type_symbol
    _atom_type_description
    _atom_type_scat_dispersion_real
    _atom_type_scat_dispersion_imag
    _atom_type_scat_source
    'C' 'C' 0.0033 0.0016
                         'International Tables Vol C Tables 4.2.6.8 and 6.1.1.4'
    'H' 'H' 0.0000 0.0000
                         'International Tables Vol C Tables 4.2.6.8 and 6.1.1.4'
    'N' 'N' 0.0061 0.0033
                         'International Tables Vol C Tables 4.2.6.8 and 6.1.1.4'
    'S' 'S' 0.1246 0.1234
                         'International Tables Vol C Tables 4.2.6.8 and 6.1.1.4'
    'F' 'F' 0.0171 0.0103
                         'International Tables Vol C Tables 4.2.6.8 and 6.1.1.4'
    'Ni' 'Ni' 0.3393 1.1124
                         'International Tables Vol C Tables 4.2.6.8 and 6.1.1.4'
    'Cl' 'Cl' 0.1484 0.1585
                         'International Tables Vol C Tables 4.2.6.8 and 6.1.1.4'
_computing_data_collection
;
X-AREA (Stoe & Cie, 2008)
;
_computing_cell_refinement
;
X-AREA (Stoe & Cie, 2008)
;
_computing_data_reduction
;
X-AREA (Stoe & Cie, 2008)
;
_computing_structure_solution
;
SHELXT (Sheldrick, 2015a)
;
_computing_structure_refinement
;
SHELXL2014 (Sheldrick, 2015b)
;
_computing_molecular_graphics
;
XP (Sheldrick, 2008) and DIAMOND (Brandenburg, 2014)
;
_computing_publication_material
;
publCIF (Westrip, 2010)
;
loop_
    _atom_site_type_symbol
    _atom_site_label
    _atom_site_fract_x
    _atom_site_fract_y
    _atom_site_fract_z
    _atom_site_U_iso_or_equiv
    _atom_site_adp_type
    _atom_site_calc_flag
    _atom_site_occupancy
    _atom_site_disorder_assembly
    _atom_site_disorder_group
    Ni Ni1 0.58798(2) 0.71647(2) 0.57642(2) 0.02141(8) Uani d 1 . .
    N N1 0.59348(12) 0.63329(8) 0.62668(9) 0.0245(3) Uani d 1 . .
    N N2 0.46308(12) 0.73353(8) 0.62395(9) 0.0230(3) Uani d 1 . .
    N N3 0.59565(12) 0.80659(8) 0.55101(9) 0.0233(3) Uani d 1 . .
    N N4 0.72676(12) 0.70653(8) 0.55409(10) 0.0239(3) Uani d 1 . .
    C C1 0.66429(15) 0.59083(9) 0.62313(12) 0.0269(4) Uani d 1 . .
    C C2 0.63488(17) 0.53424(10) 0.65507(13) 0.0334(5) Uani d 1 . .
    H H2 0.6708 0.4977 0.6592 0.040 Uiso calc 1 . .
    C C3 0.54726(17) 0.54296(10) 0.67780(13) 0.0337(5) Uani d 1 . .
    H H3 0.5092 0.5137 0.7008 0.040 Uiso calc 1 . .
    C C4 0.52167(15) 0.60528(9) 0.66069(11) 0.0266(4) Uani d 1 . .
    C C5 0.43626(15) 0.63265(9) 0.67759(11) 0.0267(4) Uani d 1 . .
    C C6 0.41063(14) 0.69294(9) 0.66208(11) 0.0249(4) Uani d 1 . .
    C C7 0.32499(16) 0.72149(10) 0.68415(12) 0.0306(4) Uani d 1 . .
    H H7 0.2770 0.7031 0.7112 0.037 Uiso calc 1 . .
    C C8 0.32589(15) 0.77925(10) 0.65907(12) 0.0301(4) Uani d 1 . .
    H H8 0.2786 0.8093 0.6651 0.036 Uiso calc 1 . .
    C C9 0.41223(14) 0.78671(9) 0.62136(11) 0.0244(4) Uani d 1 . .
    C C10 0.43930(14) 0.84098(9) 0.58821(11) 0.0244(4) Uani d 1 . .
    C C11 0.52614(14) 0.84960(9) 0.55633(11) 0.0246(4) Uani d 1 . .
    C C12 0.55625(16) 0.90652(10) 0.52642(13) 0.0306(4) Uani d 1 . .
    H H12 0.5203 0.9430 0.5223 0.037 Uiso calc 1 . .
    C C13 0.64549(16) 0.89808(10) 0.50525(13) 0.0311(4) Uani d 1 . .
    H H13 0.6846 0.9277 0.4842 0.037 Uiso calc 1 . .
    C C14 0.66991(14) 0.83565(9) 0.52072(11) 0.0255(4) Uani d 1 . .
    C C15 0.75732(14) 0.80948(9) 0.50740(12) 0.0264(4) Uani d 1 . .
    C C16 0.78312(14) 0.74944(9) 0.52339(12) 0.0257(4) Uani d 1 . .
    C C17 0.87512(16) 0.72371(10) 0.51174(14) 0.0327(5) Uani d 1 . .
    H H17 0.9270 0.7440 0.4914 0.039 Uiso calc 1 . .
    C C18 0.87370(16) 0.66555(10) 0.53515(14) 0.0322(5) Uani d 1 . .
    H H18 0.9241 0.6370 0.5341 0.039 Uiso calc 1 . .
    C C19 0.78106(14) 0.65502(9) 0.56210(12) 0.0265(4) Uani d 1 . .
    C C20 0.75174(15) 0.60063(9) 0.59340(12) 0.0266(4) Uani d 1 . .
    C C21 0.36750(16) 0.59433(10) 0.71663(12) 0.0303(4) Uani d 1 . .
    C C22 0.2819(2) 0.57573(13) 0.68182(15) 0.0436(6) Uani d 1 . .
    C C23 0.2180(2) 0.53996(16) 0.71763(19) 0.0602(8) Uani d 1 . .
    C C24 0.2399(3) 0.52226(14) 0.79003(19) 0.0587(8) Uani d 1 . .
    C C25 0.3250(2) 0.53948(12) 0.82664(15) 0.0459(6) Uani d 1 . .
    C C26 0.38710(17) 0.57540(10) 0.78984(13) 0.0341(5) Uani d 1 . .
    F F1 0.25770(12) 0.59288(9) 0.61162(9) 0.0581(5) Uani d 1 . .
    F F2 0.13568(17) 0.52346(14) 0.68200(14) 0.0979(9) Uani d 1 . .
    F F3 0.17864(18) 0.48761(11) 0.82540(15) 0.0909(8) Uani d 1 . .
    F F4 0.34636(15) 0.52264(8) 0.89743(10) 0.0620(5) Uani d 1 . .
    F F5 0.46837(11) 0.59194(7) 0.82692(8) 0.0439(3) Uani d 1 . .
    C C27 0.82125(15) 0.54910(10) 0.59874(13) 0.0305(4) Uani d 1 . .
    C C28 0.86257(17) 0.53054(11) 0.66689(15) 0.0385(5) Uani d 1 . .
    C C29 0.92457(19) 0.48197(13) 0.67457(18) 0.0495(7) Uani d 1 . .
    C C30 0.94680(18) 0.45035(12) 0.6117(2) 0.0512(7) Uani d 1 . .
    C C31 0.90800(18) 0.46779(11) 0.54311(18) 0.0445(6) Uani d 1 . .
    C C32 0.84641(17) 0.51655(10) 0.53690(15) 0.0358(5) Uani d 1 . .
    F F6 0.84195(12) 0.56018(8) 0.72897(9) 0.0525(4) Uani d 1 . .
    F F7 0.96200(14) 0.46548(11) 0.74156(13) 0.0752(6) Uani d 1 . .
    F F8 1.00598(13) 0.40282(8) 0.61798(15) 0.0765(7) Uani d 1 . .
    F F9 0.92962(13) 0.43661(8) 0.48228(12) 0.0625(5) Uani d 1 . .
    F F10 0.81040(12) 0.53211(7) 0.46861(9) 0.0469(4) Uani d 1 . .
    C C33 0.83157(14) 0.84931(9) 0.47646(13) 0.0281(4) Uani d 1 . .
    C C34 0.88260(16) 0.88914(10) 0.52414(14) 0.0329(5) Uani d 1 . .
    H H34 0.8662 0.8931 0.5743 0.040 Uiso calc 1 . .
    C C35 0.95687(16) 0.92312(10) 0.49967(15) 0.0362(5) Uani d 1 . .
    H H35 0.9911 0.9502 0.5328 0.043 Uiso calc 1 . .
    C C36 0.98110(16) 0.91751(11) 0.42641(15) 0.0375(5) Uani d 1 . .
    H H36 1.0326 0.9403 0.4094 0.045 Uiso calc 1 . .
    C C37 0.93014(16) 0.87869(11) 0.37827(14) 0.0358(5) Uani d 1 . .
    H H37 0.9468 0.8753 0.3281 0.043 Uiso calc 1 . .
    C C38 0.85461(15) 0.84444(10) 0.40201(13) 0.0309(4) Uani d 1 . .
    C C39 0.80068(16) 0.80206(11) 0.35035(13) 0.0326(5) Uani d 1 . .
    C C40 0.84598(18) 0.75224(13) 0.32051(16) 0.0447(6) Uani d 1 . .
    H H40 0.9131 0.7483 0.3283 0.054 Uiso calc 1 . .
    C C41 0.79485(19) 0.70860(14) 0.27980(17) 0.0473(6) Uani d 1 . .
    H H41 0.8268 0.6744 0.2611 0.057 Uiso calc 1 . .
    C C42 0.69674(18) 0.71422(12) 0.26586(13) 0.0360(5) Uani d 1 . .
    C C43 0.65239(18) 0.76588(12) 0.29106(14) 0.0384(5) Uani d 1 . .
    H H43 0.5862 0.7717 0.2794 0.046 Uiso calc 1 . .
    C C44 0.70348(18) 0.80909(11) 0.33306(14) 0.0381(5) Uani d 1 . .
    H H44 0.6718 0.8440 0.3503 0.046 Uiso calc 1 . .
    C C45 0.64009(18) 0.66380(12) 0.22885(13) 0.0389(5) Uani d 1 . .
    H H45A 0.6730 0.6490 0.1854 0.047 Uiso calc 1 . .
    H H45B 0.5771 0.6796 0.2103 0.047 Uiso calc 1 . .
    S S1 0.62357(4) 0.60005(3) 0.29283(3) 0.03453(13) Uani d 1 . .
    C C46 0.54694(16) 0.63273(10) 0.35631(12) 0.0292(4) Uani d 1 . .
    C C47 0.58379(15) 0.66201(9) 0.42082(11) 0.0273(4) Uani d 1 . .
    H H47 0.6505 0.6684 0.4274 0.033 Uiso calc 1 . .
    N N5 0.52841(12) 0.68159(8) 0.47408(9) 0.0257(3) Uani d 1 . .
    C C48 0.43431(15) 0.67159(10) 0.46450(12) 0.0278(4) Uani d 1 . .
    H H48 0.3950 0.6848 0.5022 0.033 Uiso calc 1 . .
    C C49 0.39175(15) 0.64277(10) 0.40170(13) 0.0302(4) Uani d 1 . .
    C C50 0.44935(16) 0.62400(10) 0.34651(12) 0.0307(4) Uani d 1 . .
    H H50 0.4222 0.6053 0.3024 0.037 Uiso calc 1 . .
    S S2 0.26911(4) 0.62465(3) 0.39663(3) 0.03449(13) Uani d 1 . .
    C C51 0.21774(18) 0.69105(12) 0.34671(14) 0.0378(5) Uani d 1 . .
    H H51A 0.2489 0.6964 0.2994 0.045 Uiso calc 1 . .
    H H51B 0.1491 0.6840 0.3342 0.045 Uiso calc 1 . .
    C C52 0.23014(16) 0.74738(11) 0.39249(13) 0.0338(5) Uani d 1 . .
    C C53 0.16432(17) 0.76351(12) 0.44322(15) 0.0396(5) Uani d 1 . .
    H H53 0.1073 0.7407 0.4451 0.047 Uiso calc 1 . .
    C C54 0.18041(17) 0.81234(12) 0.49108(14) 0.0376(5) Uani d 1 . .
    H H54 0.1339 0.8231 0.5246 0.045 Uiso calc 1 . .
    C C55 0.26431(15) 0.84586(10) 0.49051(12) 0.0293(4) Uani d 1 . .
    C C56 0.32876(16) 0.83131(10) 0.43773(12) 0.0309(4) Uani d 1 . .
    H H56 0.3851 0.8547 0.4352 0.037 Uiso calc 1 . .
    C C57 0.31159(17) 0.78307(11) 0.38893(13) 0.0328(5) Uani d 1 . .
    H H57 0.3557 0.7742 0.3527 0.039 Uiso calc 1 . .
    C C58 0.28648(15) 0.89443(10) 0.54606(12) 0.0281(4) Uani d 1 . .
    C C59 0.22139(16) 0.94130(11) 0.55572(13) 0.0335(5) Uani d 1 . .
    H H59 0.1627 0.9417 0.5264 0.040 Uiso calc 1 . .
    C C60 0.24100(17) 0.98704(11) 0.60726(14) 0.0355(5) Uani d 1 . .
    H H60 0.1957 1.0182 0.6135 0.043 Uiso calc 1 . .
    C C61 0.32663(18) 0.98732(10) 0.64973(13) 0.0343(5) Uani d 1 . .
    H H61 0.3409 1.0192 0.6844 0.041 Uiso calc 1 . .
    C C62 0.39173(16) 0.94075(10) 0.64144(12) 0.0307(4) Uani d 1 . .
    H H62 0.4505 0.9410 0.6707 0.037 Uiso calc 1 . .
    C C63 0.37196(14) 0.89351(9) 0.59075(11) 0.0253(4) Uani d 1 . .
    C C71 0.4950(5) 0.4754(3) 0.5071(4) 0.0610(16) Uani d 0.5 . .
    H H71A 0.5180 0.4593 0.5547 0.073 Uiso d 0.5 . .
    H H71B 0.4734 0.4420 0.4760 0.073 Uiso d 0.5 . .
    Cl Cl1 0.58828(19) 0.51258(13) 0.46611(14) 0.0832(6) Uani d 0.5 . .
    Cl Cl2 0.39844(19) 0.52500(13) 0.51963(14) 0.0821(6) Uani d 0.5 . .
loop_
    _atom_site_aniso_label
    _atom_site_aniso_U_11
    _atom_site_aniso_U_22
    _atom_site_aniso_U_33
    _atom_site_aniso_U_12
    _atom_site_aniso_U_13
    _atom_site_aniso_U_23
    Ni1 0.02354(13) 0.01875(13) 0.02204(13) -0.00082(9) 0.00226(9) 0.00049(9)
    N1 0.0272(8) 0.0212(8) 0.0254(8) 0.0005(6) 0.0035(6) 0.0012(6)
    N2 0.0256(8) 0.0204(8) 0.0232(8) -0.0005(6) 0.0024(6) 0.0016(6)
    N3 0.0242(8) 0.0214(8) 0.0244(8) -0.0011(6) 0.0026(6) 0.0001(6)
    N4 0.0253(8) 0.0198(8) 0.0267(8) -0.0011(6) 0.0025(6) 0.0002(6)
    C1 0.0308(10) 0.0211(9) 0.0287(10) 0.0019(8) 0.0013(8) 0.0016(8)
    C2 0.0385(12) 0.0221(10) 0.0401(12) 0.0029(9) 0.0082(9) 0.0054(9)
    C3 0.0389(12) 0.0229(10) 0.0402(12) 0.0004(9) 0.0101(9) 0.0057(9)
    C4 0.0314(10) 0.0228(10) 0.0259(10) -0.0017(8) 0.0036(8) 0.0024(7)
    C5 0.0302(10) 0.0252(10) 0.0250(10) -0.0024(8) 0.0042(8) 0.0029(8)
    C6 0.0258(9) 0.0255(10) 0.0237(9) -0.0016(8) 0.0029(7) 0.0005(7)
    C7 0.0302(10) 0.0319(11) 0.0306(11) 0.0008(8) 0.0076(8) 0.0043(8)
    C8 0.0299(10) 0.0300(11) 0.0309(11) 0.0039(8) 0.0062(8) 0.0041(8)
    C9 0.0249(9) 0.0250(10) 0.0232(9) 0.0019(7) 0.0018(7) 0.0008(7)
    C10 0.0260(9) 0.0232(9) 0.0234(9) 0.0020(7) -0.0013(7) 0.0001(7)
    C11 0.0278(9) 0.0220(9) 0.0237(9) 0.0001(7) 0.0004(7) 0.0013(7)
    C12 0.0329(11) 0.0225(10) 0.0366(11) 0.0011(8) 0.0040(9) 0.0042(8)
    C13 0.0317(11) 0.0234(10) 0.0388(12) -0.0007(8) 0.0067(9) 0.0049(8)
    C14 0.0282(10) 0.0219(9) 0.0266(9) -0.0024(8) 0.0025(8) 0.0010(7)
    C15 0.0261(10) 0.0239(10) 0.0293(10) -0.0028(8) 0.0031(8) -0.0004(8)
    C16 0.0246(9) 0.0229(10) 0.0297(10) -0.0017(7) 0.0021(8) -0.0008(8)
    C17 0.0267(10) 0.0275(11) 0.0448(13) -0.0012(8) 0.0090(9) 0.0010(9)
    C18 0.0274(10) 0.0262(10) 0.0436(12) 0.0014(8) 0.0059(9) 0.0008(9)
    C19 0.0263(9) 0.0238(10) 0.0294(10) 0.0010(8) 0.0020(8) -0.0014(8)
    C20 0.0290(10) 0.0219(9) 0.0289(10) 0.0007(8) 0.0013(8) -0.0007(8)
    C21 0.0357(11) 0.0236(10) 0.0328(11) -0.0006(8) 0.0111(9) 0.0038(8)
    C22 0.0456(14) 0.0458(14) 0.0400(13) -0.0156(11) 0.0078(11) 0.0025(11)
    C23 0.0547(17) 0.063(2) 0.0640(19) -0.0312(15) 0.0126(15) 0.0021(15)
    C24 0.070(2) 0.0452(16) 0.0652(19) -0.0203(14) 0.0326(16) 0.0093(14)
    C25 0.0678(18) 0.0311(12) 0.0417(14) 0.0056(12) 0.0245(13) 0.0116(10)
    C26 0.0410(12) 0.0271(11) 0.0355(12) 0.0046(9) 0.0120(9) 0.0037(9)
    F1 0.0503(9) 0.0797(13) 0.0433(9) -0.0257(9) -0.0047(7) 0.0082(8)
    F2 0.0737(14) 0.133(2) 0.0875(16) -0.0721(15) 0.0073(12) 0.0028(15)
    F3 0.1011(17) 0.0806(15) 0.0967(17) -0.0436(13) 0.0481(14) 0.0186(13)
    F4 0.0930(14) 0.0503(10) 0.0458(9) 0.0125(9) 0.0287(9) 0.0241(8)
    F5 0.0466(8) 0.0528(9) 0.0323(7) 0.0078(7) 0.0042(6) 0.0086(6)
    C27 0.0279(10) 0.0218(10) 0.0420(12) -0.0003(8) 0.0034(8) 0.0029(8)
    C28 0.0343(12) 0.0336(12) 0.0467(14) -0.0003(9) -0.0029(10) 0.0032(10)
    C29 0.0332(12) 0.0443(15) 0.0697(19) 0.0029(11) -0.0063(12) 0.0194(13)
    C30 0.0291(12) 0.0299(12) 0.096(2) 0.0081(10) 0.0115(13) 0.0120(14)
    C31 0.0328(12) 0.0269(11) 0.0760(19) 0.0002(9) 0.0191(12) -0.0059(12)
    C32 0.0323(11) 0.0262(11) 0.0497(14) -0.0013(9) 0.0091(10) 0.0000(9)
    F6 0.0595(10) 0.0560(10) 0.0401(8) 0.0052(8) -0.0100(7) -0.0004(7)
    F7 0.0563(11) 0.0808(14) 0.0855(14) 0.0171(10) -0.0172(10) 0.0336(12)
    F8 0.0470(10) 0.0427(10) 0.141(2) 0.0237(8) 0.0167(11) 0.0210(11)
    F9 0.0545(10) 0.0402(9) 0.0965(14) 0.0060(7) 0.0322(10) -0.0182(9)
    F10 0.0563(9) 0.0444(8) 0.0410(8) 0.0055(7) 0.0109(7) -0.0054(7)
    C33 0.0249(9) 0.0218(9) 0.0380(11) 0.0002(7) 0.0043(8) 0.0032(8)
    C34 0.0315(11) 0.0262(10) 0.0413(12) -0.0014(8) 0.0043(9) -0.0009(9)
    C35 0.0298(11) 0.0248(10) 0.0539(14) -0.0047(8) 0.0008(10) 0.0013(9)
    C36 0.0289(11) 0.0293(11) 0.0547(15) -0.0047(9) 0.0060(10) 0.0089(10)
    C37 0.0322(11) 0.0337(12) 0.0422(13) -0.0013(9) 0.0075(9) 0.0097(10)
    C38 0.0274(10) 0.0260(10) 0.0395(12) -0.0004(8) 0.0042(8) 0.0048(9)
    C39 0.0337(11) 0.0320(11) 0.0329(11) -0.0054(9) 0.0070(9) 0.0045(9)
    C40 0.0305(12) 0.0497(15) 0.0546(16) -0.0042(11) 0.0073(11) -0.0104(12)
    C41 0.0384(13) 0.0499(16) 0.0546(16) -0.0033(11) 0.0101(11) -0.0168(13)
    C42 0.0382(12) 0.0426(13) 0.0275(11) -0.0058(10) 0.0040(9) 0.0019(9)
    C43 0.0364(12) 0.0442(13) 0.0337(12) -0.0003(10) -0.0032(9) 0.0056(10)
    C44 0.0394(12) 0.0348(12) 0.0395(13) 0.0014(10) -0.0009(10) 0.0041(10)
    C45 0.0421(13) 0.0482(14) 0.0265(11) -0.0076(11) 0.0026(9) -0.0026(10)
    S1 0.0375(3) 0.0351(3) 0.0315(3) -0.0020(2) 0.0062(2) -0.0083(2)
    C46 0.0346(11) 0.0272(10) 0.0259(10) -0.0033(8) 0.0040(8) -0.0022(8)
    C47 0.0290(10) 0.0267(10) 0.0262(10) -0.0021(8) 0.0016(8) -0.0006(8)
    N5 0.0298(9) 0.0238(8) 0.0235(8) -0.0022(7) 0.0013(6) 0.0004(6)
    C48 0.0298(10) 0.0263(10) 0.0272(10) -0.0021(8) 0.0025(8) -0.0012(8)
    C49 0.0295(10) 0.0279(10) 0.0330(11) -0.0050(8) 0.0007(8) -0.0005(8)
    C50 0.0353(11) 0.0290(10) 0.0274(10) -0.0042(9) -0.0011(8) -0.0036(8)
    S2 0.0295(3) 0.0330(3) 0.0409(3) -0.0078(2) 0.0016(2) -0.0044(2)
    C51 0.0364(12) 0.0400(13) 0.0359(12) -0.0034(10) -0.0050(9) -0.0057(10)
    C52 0.0337(11) 0.0348(12) 0.0319(11) -0.0006(9) -0.0038(9) -0.0012(9)
    C53 0.0292(11) 0.0410(13) 0.0483(14) -0.0059(10) 0.0012(10) -0.0056(11)
    C54 0.0293(11) 0.0401(13) 0.0437(13) 0.0009(9) 0.0044(9) -0.0044(10)
    C55 0.0292(10) 0.0269(10) 0.0314(11) 0.0030(8) -0.0021(8) 0.0034(8)
    C56 0.0316(10) 0.0309(11) 0.0298(10) -0.0011(8) 0.0000(8) 0.0042(8)
    C57 0.0360(11) 0.0348(12) 0.0275(10) -0.0019(9) 0.0013(8) 0.0008(9)
    C58 0.0292(10) 0.0248(10) 0.0306(10) 0.0023(8) 0.0042(8) 0.0034(8)
    C59 0.0282(10) 0.0329(11) 0.0391(12) 0.0056(9) 0.0002(9) 0.0028(9)
    C60 0.0371(12) 0.0277(11) 0.0426(13) 0.0094(9) 0.0086(10) 0.0027(9)
    C61 0.0437(13) 0.0261(10) 0.0333(11) 0.0045(9) 0.0038(9) -0.0016(9)
    C62 0.0341(11) 0.0274(10) 0.0304(11) 0.0034(8) 0.0002(8) 0.0009(8)
    C63 0.0271(9) 0.0234(9) 0.0259(10) 0.0016(7) 0.0044(7) 0.0029(7)
    C71 0.067(4) 0.053(3) 0.063(4) -0.004(3) 0.004(3) 0.005(3)
    Cl1 0.0902(15) 0.0825(15) 0.0762(13) -0.0186(13) -0.0003(11) 0.0025(12)
    Cl2 0.0951(16) 0.0745(14) 0.0752(13) 0.0037(12) -0.0048(11) -0.0074(11)
_geom_special_details
;
 All esds (except the esd in the dihedral angle between two l.s. planes)
 are estimated using the full covariance matrix.  The cell esds are taken
 into account individually in the estimation of esds in distances, angles
 and torsion angles; correlations between esds in cell parameters are only
 used when they are defined by crystal symmetry.  An approximate (isotropic)
 treatment of cell esds is used for estimating esds involving l.s. planes.
;
loop_
    _geom_bond_atom_site_label_1
    _geom_bond_atom_site_label_2
    _geom_bond_site_symmetry_2
    _geom_bond_distance
    _geom_bond_publ_flag
    Ni1 N4 . 2.0350(17) y
    Ni1 N3 . 2.0402(17) y
    Ni1 N1 . 2.0407(17) y
    Ni1 N2 . 2.0434(17) y
    Ni1 N5 . 2.1122(17) y
    N1 C4 . 1.365(3) ?
    N1 C1 . 1.372(3) ?
    N2 C9 . 1.372(3) ?
    N2 C6 . 1.372(3) ?
    N3 C11 . 1.370(3) ?
    N3 C14 . 1.371(3) ?
    N4 C19 . 1.370(3) ?
    N4 C16 . 1.374(3) ?
    C1 C20 . 1.393(3) ?
    C1 C2 . 1.444(3) ?
    C2 C3 . 1.341(3) ?
    C2 H2 . 0.9500 ?
    C3 C4 . 1.446(3) ?
    C3 H3 . 0.9500 ?
    C4 C5 . 1.398(3) ?
    C5 C6 . 1.398(3) ?
    C5 C21 . 1.495(3) ?
    C6 C7 . 1.440(3) ?
    C7 C8 . 1.349(3) ?
    C7 H7 . 0.9500 ?
    C8 C9 . 1.442(3) ?
    C8 H8 . 0.9500 ?
    C9 C10 . 1.399(3) ?
    C10 C11 . 1.399(3) ?
    C10 C63 . 1.498(3) ?
    C11 C12 . 1.439(3) ?
    C12 C13 . 1.351(3) ?
    C12 H12 . 0.9500 ?
    C13 C14 . 1.439(3) ?
    C13 H13 . 0.9500 ?
    C14 C15 . 1.395(3) ?
    C15 C16 . 1.395(3) ?
    C15 C33 . 1.501(3) ?
    C16 C17 . 1.443(3) ?
    C17 C18 . 1.348(3) ?
    C17 H17 . 0.9500 ?
    C18 C19 . 1.442(3) ?
    C18 H18 . 0.9500 ?
    C19 C20 . 1.397(3) ?
    C20 C27 . 1.497(3) ?
    C21 C22 . 1.382(4) ?
    C21 C26 . 1.389(3) ?
    C22 F1 . 1.338(3) ?
    C22 C23 . 1.387(4) ?
    C23 F2 . 1.336(4) ?
    C23 C24 . 1.372(5) ?
    C24 F3 . 1.344(3) ?
    C24 C25 . 1.380(5) ?
    C25 F4 . 1.339(3) ?
    C25 C26 . 1.382(3) ?
    C26 F5 . 1.335(3) ?
    C27 C28 . 1.381(3) ?
    C27 C32 . 1.388(3) ?
    C28 F6 . 1.341(3) ?
    C28 C29 . 1.382(4) ?
    C29 F7 . 1.331(3) ?
    C29 C30 . 1.381(5) ?
    C30 F8 . 1.338(3) ?
    C30 C31 . 1.368(5) ?
    C31 F9 . 1.343(3) ?
    C31 C32 . 1.380(3) ?
    C32 F10 . 1.339(3) ?
    C33 C34 . 1.391(3) ?
    C33 C38 . 1.402(3) ?
    C34 C35 . 1.383(3) ?
    C34 H34 . 0.9500 ?
    C35 C36 . 1.388(4) ?
    C35 H35 . 0.9500 ?
    C36 C37 . 1.381(4) ?
    C36 H36 . 0.9500 ?
    C37 C38 . 1.395(3) ?
    C37 H37 . 0.9500 ?
    C38 C39 . 1.487(3) ?
    C39 C44 . 1.392(3) ?
    C39 C40 . 1.395(4) ?
    C40 C41 . 1.380(4) ?
    C40 H40 . 0.9500 ?
    C41 C42 . 1.393(4) ?
    C41 H41 . 0.9500 ?
    C42 C43 . 1.388(4) ?
    C42 C45 . 1.496(3) ?
    C43 C44 . 1.385(4) ?
    C43 H43 . 0.9500 ?
    C44 H44 . 0.9500 ?
    C45 S1 . 1.839(3) ?
    C45 H45A . 0.9900 ?
    C45 H45B . 0.9900 ?
    S1 C46 . 1.776(2) ?
    C46 C50 . 1.388(3) ?
    C46 C47 . 1.395(3) ?
    C47 N5 . 1.347(3) ?
    C47 H47 . 0.9500 ?
    N5 C48 . 1.343(3) ?
    C48 C49 . 1.394(3) ?
    C48 H48 . 0.9500 ?
    C49 C50 . 1.387(3) ?
    C49 S2 . 1.770(2) ?
    C50 H50 . 0.9500 ?
    S2 C51 . 1.837(3) ?
    C51 C52 . 1.492(3) ?
    C51 H51A . 0.9900 ?
    C51 H51B . 0.9900 ?
    C52 C53 . 1.390(3) ?
    C52 C57 . 1.396(3) ?
    C53 C54 . 1.386(4) ?
    C53 H53 . 0.9500 ?
    C54 C55 . 1.394(3) ?
    C54 H54 . 0.9500 ?
    C55 C56 . 1.395(3) ?
    C55 C58 . 1.481(3) ?
    C56 C57 . 1.388(3) ?
    C56 H56 . 0.9500 ?
    C57 H57 . 0.9500 ?
    C58 C59 . 1.399(3) ?
    C58 C63 . 1.401(3) ?
    C59 C60 . 1.383(3) ?
    C59 H59 . 0.9500 ?
    C60 C61 . 1.383(4) ?
    C60 H60 . 0.9500 ?
    C61 C62 . 1.390(3) ?
    C61 H61 . 0.9500 ?
    C62 C63 . 1.398(3) ?
    C62 H62 . 0.9500 ?
    C71 C71 3_666 1.126(13) ?
    C71 Cl1 3_666 1.326(8) ?
    C71 Cl2 3_666 1.607(8) ?
    C71 Cl1 . 1.753(7) ?
    C71 Cl2 . 1.772(8) ?
    C71 H71A . 0.9600 ?
    C71 H71B . 0.9599 ?
    Cl1 Cl2 3_666 0.882(3) ?
    Cl1 C71 3_666 1.326(8) ?
    Cl2 Cl1 3_666 0.882(3) ?
    Cl2 C71 3_666 1.607(8) ?
loop_
    _geom_angle_atom_site_label_1
    _geom_angle_atom_site_label_2
    _geom_angle_atom_site_label_3
    _geom_angle_site_symmetry_1
    _geom_angle_site_symmetry_3
    _geom_angle
    _geom_angle_publ_flag
    N4 Ni1 N3 . . 89.66(7) y
    N4 Ni1 N1 . . 89.03(7) y
    N3 Ni1 N1 . . 166.05(7) y
    N4 Ni1 N2 . . 165.76(7) y
    N3 Ni1 N2 . . 88.58(7) y
    N1 Ni1 N2 . . 89.29(7) y
    N4 Ni1 N5 . . 96.84(7) y
    N3 Ni1 N5 . . 100.53(7) y
    N1 Ni1 N5 . . 93.42(7) y
    N2 Ni1 N5 . . 97.37(7) y
    C4 N1 C1 . . 106.09(17) ?
    C4 N1 Ni1 . . 126.63(14) ?
    C1 N1 Ni1 . . 126.60(14) ?
    C9 N2 C6 . . 105.94(16) ?
    C9 N2 Ni1 . . 127.28(13) ?
    C6 N2 Ni1 . . 126.72(14) ?
    C11 N3 C14 . . 105.91(16) ?
    C11 N3 Ni1 . . 127.38(13) ?
    C14 N3 Ni1 . . 126.60(14) ?
    C19 N4 C16 . . 106.08(16) ?
    C19 N4 Ni1 . . 127.29(14) ?
    C16 N4 Ni1 . . 126.52(14) ?
    N1 C1 C20 . . 125.30(19) ?
    N1 C1 C2 . . 109.85(18) ?
    C20 C1 C2 . . 124.85(19) ?
    C3 C2 C1 . . 107.04(19) ?
    C3 C2 H2 . . 126.5 ?
    C1 C2 H2 . . 126.5 ?
    C2 C3 C4 . . 107.00(19) ?
    C2 C3 H3 . . 126.5 ?
    C4 C3 H3 . . 126.5 ?
    N1 C4 C5 . . 125.35(19) ?
    N1 C4 C3 . . 110.00(18) ?
    C5 C4 C3 . . 124.64(19) ?
    C4 C5 C6 . . 125.46(19) ?
    C4 C5 C21 . . 117.01(18) ?
    C6 C5 C21 . . 117.52(19) ?
    N2 C6 C5 . . 125.22(18) ?
    N2 C6 C7 . . 110.09(18) ?
    C5 C6 C7 . . 124.68(19) ?
    C8 C7 C6 . . 106.97(19) ?
    C8 C7 H7 . . 126.5 ?
    C6 C7 H7 . . 126.5 ?
    C7 C8 C9 . . 106.97(19) ?
    C7 C8 H8 . . 126.5 ?
    C9 C8 H8 . . 126.5 ?
    N2 C9 C10 . . 125.87(18) ?
    N2 C9 C8 . . 110.03(17) ?
    C10 C9 C8 . . 124.10(19) ?
    C11 C10 C9 . . 124.16(18) ?
    C11 C10 C63 . . 118.77(18) ?
    C9 C10 C63 . . 117.00(18) ?
    N3 C11 C10 . . 125.76(18) ?
    N3 C11 C12 . . 110.18(18) ?
    C10 C11 C12 . . 124.03(19) ?
    C13 C12 C11 . . 106.82(19) ?
    C13 C12 H12 . . 126.6 ?
    C11 C12 H12 . . 126.6 ?
    C12 C13 C14 . . 106.96(19) ?
    C12 C13 H13 . . 126.5 ?
    C14 C13 H13 . . 126.5 ?
    N3 C14 C15 . . 125.62(19) ?
    N3 C14 C13 . . 110.08(18) ?
    C15 C14 C13 . . 124.29(19) ?
    C16 C15 C14 . . 125.19(19) ?
    C16 C15 C33 . . 116.82(18) ?
    C14 C15 C33 . . 117.93(18) ?
    N4 C16 C15 . . 125.76(18) ?
    N4 C16 C17 . . 109.77(18) ?
    C15 C16 C17 . . 124.46(19) ?
    C18 C17 C16 . . 107.14(19) ?
    C18 C17 H17 . . 126.4 ?
    C16 C17 H17 . . 126.4 ?
    C17 C18 C19 . . 106.90(19) ?
    C17 C18 H18 . . 126.6 ?
    C19 C18 H18 . . 126.6 ?
    N4 C19 C20 . . 124.95(19) ?
    N4 C19 C18 . . 110.11(18) ?
    C20 C19 C18 . . 124.92(19) ?
    C1 C20 C19 . . 125.50(19) ?
    C1 C20 C27 . . 116.76(18) ?
    C19 C20 C27 . . 117.69(18) ?
    C22 C21 C26 . . 116.7(2) ?
    C22 C21 C5 . . 121.9(2) ?
    C26 C21 C5 . . 121.3(2) ?
    F1 C22 C21 . . 120.0(2) ?
    F1 C22 C23 . . 117.8(3) ?
    C21 C22 C23 . . 122.2(3) ?
    F2 C23 C24 . . 120.5(3) ?
    F2 C23 C22 . . 120.1(3) ?
    C24 C23 C22 . . 119.4(3) ?
    F3 C24 C23 . . 120.0(3) ?
    F3 C24 C25 . . 119.7(3) ?
    C23 C24 C25 . . 120.3(2) ?
    F4 C25 C24 . . 120.5(2) ?
    F4 C25 C26 . . 120.3(3) ?
    C24 C25 C26 . . 119.2(3) ?
    F5 C26 C25 . . 117.9(2) ?
    F5 C26 C21 . . 119.9(2) ?
    C25 C26 C21 . . 122.2(2) ?
    C28 C27 C32 . . 116.2(2) ?
    C28 C27 C20 . . 121.0(2) ?
    C32 C27 C20 . . 122.8(2) ?
    F6 C28 C27 . . 119.4(2) ?
    F6 C28 C29 . . 117.7(2) ?
    C27 C28 C29 . . 122.9(3) ?
    F7 C29 C30 . . 120.3(3) ?
    F7 C29 C28 . . 120.7(3) ?
    C30 C29 C28 . . 119.1(3) ?
    F8 C30 C31 . . 120.2(3) ?
    F8 C30 C29 . . 120.0(3) ?
    C31 C30 C29 . . 119.7(2) ?
    F9 C31 C30 . . 119.4(2) ?
    F9 C31 C32 . . 120.5(3) ?
    C30 C31 C32 . . 120.1(3) ?
    F10 C32 C31 . . 118.0(2) ?
    F10 C32 C27 . . 120.0(2) ?
    C31 C32 C27 . . 122.0(2) ?
    C34 C33 C38 . . 119.5(2) ?
    C34 C33 C15 . . 119.0(2) ?
    C38 C33 C15 . . 121.5(2) ?
    C35 C34 C33 . . 121.1(2) ?
    C35 C34 H34 . . 119.5 ?
    C33 C34 H34 . . 119.5 ?
    C34 C35 C36 . . 119.6(2) ?
    C34 C35 H35 . . 120.2 ?
    C36 C35 H35 . . 120.2 ?
    C37 C36 C35 . . 119.8(2) ?
    C37 C36 H36 . . 120.1 ?
    C35 C36 H36 . . 120.1 ?
    C36 C37 C38 . . 121.2(2) ?
    C36 C37 H37 . . 119.4 ?
    C38 C37 H37 . . 119.4 ?
    C37 C38 C33 . . 118.8(2) ?
    C37 C38 C39 . . 121.1(2) ?
    C33 C38 C39 . . 120.09(19) ?
    C44 C39 C40 . . 118.1(2) ?
    C44 C39 C38 . . 121.5(2) ?
    C40 C39 C38 . . 120.4(2) ?
    C41 C40 C39 . . 121.0(2) ?
    C41 C40 H40 . . 119.5 ?
    C39 C40 H40 . . 119.5 ?
    C40 C41 C42 . . 120.6(3) ?
    C40 C41 H41 . . 119.7 ?
    C42 C41 H41 . . 119.7 ?
    C43 C42 C41 . . 118.5(2) ?
    C43 C42 C45 . . 120.9(2) ?
    C41 C42 C45 . . 120.4(2) ?
    C44 C43 C42 . . 120.8(2) ?
    C44 C43 H43 . . 119.6 ?
    C42 C43 H43 . . 119.6 ?
    C43 C44 C39 . . 120.8(2) ?
    C43 C44 H44 . . 119.6 ?
    C39 C44 H44 . . 119.6 ?
    C42 C45 S1 . . 112.03(17) ?
    C42 C45 H45A . . 109.2 ?
    S1 C45 H45A . . 109.2 ?
    C42 C45 H45B . . 109.2 ?
    S1 C45 H45B . . 109.2 ?
    H45A C45 H45B . . 107.9 ?
    C46 S1 C45 . . 101.61(11) ?
    C50 C46 C47 . . 118.6(2) ?
    C50 C46 S1 . . 120.23(17) ?
    C47 C46 S1 . . 120.85(17) ?
    N5 C47 C46 . . 122.5(2) ?
    N5 C47 H47 . . 118.7 ?
    C46 C47 H47 . . 118.7 ?
    C48 N5 C47 . . 118.15(18) ?
    C48 N5 Ni1 . . 120.05(14) ?
    C47 N5 Ni1 . . 121.32(14) ?
    N5 C48 C49 . . 123.0(2) ?
    N5 C48 H48 . . 118.5 ?
    C49 C48 H48 . . 118.5 ?
    C50 C49 C48 . . 118.3(2) ?
    C50 C49 S2 . . 120.91(17) ?
    C48 C49 S2 . . 120.56(17) ?
    C49 C50 C46 . . 119.5(2) ?
    C49 C50 H50 . . 120.3 ?
    C46 C50 H50 . . 120.3 ?
    C49 S2 C51 . . 101.32(11) ?
    C52 C51 S2 . . 111.40(17) ?
    C52 C51 H51A . . 109.3 ?
    S2 C51 H51A . . 109.3 ?
    C52 C51 H51B . . 109.3 ?
    S2 C51 H51B . . 109.3 ?
    H51A C51 H51B . . 108.0 ?
    C53 C52 C57 . . 118.3(2) ?
    C53 C52 C51 . . 121.0(2) ?
    C57 C52 C51 . . 120.5(2) ?
    C54 C53 C52 . . 121.1(2) ?
    C54 C53 H53 . . 119.4 ?
    C52 C53 H53 . . 119.4 ?
    C53 C54 C55 . . 120.6(2) ?
    C53 C54 H54 . . 119.7 ?
    C55 C54 H54 . . 119.7 ?
    C54 C55 C56 . . 118.4(2) ?
    C54 C55 C58 . . 121.1(2) ?
    C56 C55 C58 . . 120.4(2) ?
    C57 C56 C55 . . 120.8(2) ?
    C57 C56 H56 . . 119.6 ?
    C55 C56 H56 . . 119.6 ?
    C56 C57 C52 . . 120.6(2) ?
    C56 C57 H57 . . 119.7 ?
    C52 C57 H57 . . 119.7 ?
    C59 C58 C63 . . 119.0(2) ?
    C59 C58 C55 . . 120.4(2) ?
    C63 C58 C55 . . 120.58(19) ?
    C60 C59 C58 . . 121.2(2) ?
    C60 C59 H59 . . 119.4 ?
    C58 C59 H59 . . 119.4 ?
    C61 C60 C59 . . 120.0(2) ?
    C61 C60 H60 . . 120.0 ?
    C59 C60 H60 . . 120.0 ?
    C60 C61 C62 . . 119.6(2) ?
    C60 C61 H61 . . 120.2 ?
    C62 C61 H61 . . 120.2 ?
    C61 C62 C63 . . 121.0(2) ?
    C61 C62 H62 . . 119.5 ?
    C63 C62 H62 . . 119.5 ?
    C62 C63 C58 . . 119.17(19) ?
    C62 C63 C10 . . 119.72(19) ?
    C58 C63 C10 . . 121.01(19) ?
    C71 C71 Cl1 3_666 3_666 90.9(8) ?
    C71 C71 Cl2 3_666 3_666 78.7(7) ?
    Cl1 C71 Cl2 3_666 3_666 167.9(6) ?
    C71 C71 Cl1 3_666 . 49.1(6) ?
    Cl1 C71 Cl1 3_666 . 140.1(5) ?
    Cl2 C71 Cl1 3_666 . 30.03(17) ?
    C71 C71 Cl2 3_666 . 62.8(7) ?
    Cl1 C71 Cl2 3_666 . 28.7(2) ?
    Cl2 C71 Cl2 3_666 . 141.5(4) ?
    Cl1 C71 Cl2 . . 111.7(4) ?
    C71 C71 H71A 3_666 . 121.1 ?
    Cl1 C71 H71A 3_666 . 90.2 ?
    Cl2 C71 H71A 3_666 . 90.0 ?
    Cl1 C71 H71A . . 109.2 ?
    Cl2 C71 H71A . . 109.2 ?
    C71 C71 H71B 3_666 . 130.2 ?
    Cl1 C71 H71B 3_666 . 96.4 ?
    Cl2 C71 H71B 3_666 . 95.1 ?
    Cl1 C71 H71B . . 109.3 ?
    Cl2 C71 H71B . . 109.3 ?
    H71A C71 H71B . . 108.1 ?
    Cl2 Cl1 C71 3_666 3_666 104.9(4) ?
    Cl2 Cl1 C71 3_666 . 65.8(3) ?
    C71 Cl1 C71 3_666 . 39.9(5) ?
    Cl1 Cl2 C71 3_666 3_666 84.2(4) ?
    Cl1 Cl2 C71 3_666 . 46.3(3) ?
    C71 Cl2 C71 3_666 . 38.5(4) ?
loop_
    _geom_hbond_atom_site_label_D
    _geom_hbond_atom_site_label_H
    _geom_hbond_atom_site_label_A
    _geom_hbond_site_symmetry_A
    _geom_hbond_distance_DH
    _geom_hbond_distance_HA
    _geom_hbond_distance_DA
    _geom_hbond_angle_DHA
    C2 H2 S2 3_666 0.95 3.02 3.886(2) 152.9
    C71 H71B N1 3_666 0.96 2.61 3.555(8) 169.4
_shelx_space_group_comment
;
The symmetry employed for this shelxl refinement is uniquely defined
by the following loop, which should always be used as a source of
symmetry information in preference to the above space-group names.
They are only intended as comments.
;
_shelx_estimated_absorpt_T_min     ?
_shelx_estimated_absorpt_T_max     ?
_shelx_hkl_file
;
  -2   0   0 1006.47   17.84   0
   2   0   0 1004.10   18.45   0
   3   0   0  869.26   15.84   0
  -3   0   0  860.71   12.67   0
  -4   0   0 4027.68   20.76   0
   4   0   0 4037.35   21.77   0
   5   0   0 7044.24   24.19   0
  -6   0   0 2402.47   13.90   0
   6   0   0 2395.68   13.41   0
   7   0   0  545.36    9.33   0
  -7   0   0  549.70    8.48   0
   8   0   0  337.84    6.22   0
  -8   0   0  345.93    7.19   0
   9   0   0  567.00    8.56   0
  -9   0   0  561.70    7.94   0
 -10   0   0  193.54    7.10   0
  10   0   0  179.66    5.63   0
  11   0   0  298.89    7.74   0
 -11   0   0  313.85    6.78   0
 -12   0   0  398.66    7.19   0
  12   0   0  404.84    6.37   0
  13   0   0    0.68    6.45   0
 -13   0   0   -1.14    5.73   0
 -14   0   0    3.73    5.96   0
  14   0   0   11.58    4.72   0
 -15   0   0  562.51    6.09   0
  15   0   0  577.39    8.16   0
  16   0   0  294.79    7.31   0
 -16   0   0  322.82    6.71   0
  17   0   0   38.98    4.83   0
 -17   0   0   39.00    4.42   0
   1   1   0 1019.79   19.76   0
  -1   1   0  959.80   19.06   0
   1  -1   0  979.49   21.83   0
  -1  -1   0 1008.24   21.00   0
  -2  -1   0  311.01   11.15   0
   2   1   0  308.16   11.12   0
   2  -1   0  325.42   11.88   0
  -2   1   0  307.59   11.60   0
  -3   1   0  907.19   13.25   0
   3  -1   0  919.63   16.43   0
  -3  -1   0  920.33   12.71   0
   3   1   0  874.70   12.65   0
  -4   1   0 7836.97   27.52   0
  -5   1   0 3974.09   18.49   0
  -5  -1   0 3946.95   17.25   0
   5  -1   0 3943.54   17.92   0
   5   1   0 3933.36   18.42   0
  -6  -1   0   51.25    7.21   0
   6   1   0   58.20    5.70   0
  -6   1   0   59.34    7.49   0
   6  -1   0   57.32    5.87   0
  -7   1   0  330.72    7.87   0
   7  -1   0  337.91    6.76   0
  -7  -1   0  325.90    6.22   0
   7   1   0  339.83    8.42   0
   8  -1   0  333.31    7.89   0
  -8   1   0  316.56    7.05   0
   8   1   0  320.66    7.73   0
  -8  -1   0  329.34    5.68   0
   9   1   0   59.08    7.11   0
  -9  -1   0   49.04    6.35   0
  -9   1   0   52.84    6.41   0
   9  -1   0   52.81    7.17   0
 -10   1   0  547.71    7.86   0
  10  -1   0  591.26    8.65   0
  10   1   0  546.96    8.57   0
 -10  -1   0  569.37    6.49   0
 -11   1   0  202.51    6.66   0
  11   1   0  193.58    7.50   0
 -11  -1   0  208.51    5.26   0
  11  -1   0  210.67    5.75   0
  12  -1   0  180.94    5.67   0
 -12  -1   0  178.57    6.54   0
 -12   1   0  177.28    6.59   0
  12   1   0  179.41    5.65   0
  13   1   0   38.47    4.82   0
 -13  -1   0   47.24    5.81   0
 -13   1   0   42.48    4.24   0
  13  -1   0   34.51    6.73   0
 -14  -1   0  321.85    5.29   0
 -14   1   0  334.14    6.71   0
  14   1   0  370.17    7.61   0
  14  -1   0  335.49    7.49   0
 -15   1   0  423.02    6.98   0
  15  -1   0  418.20    6.18   0
 -15  -1   0  412.52    7.09   0
  15   1   0  436.90    7.91   0
  16  -1   0  205.60    7.08   0
  16   1   0  201.46    5.36   0
 -16   1   0  212.65    4.97   0
 -16  -1   0  203.43    6.48   0
 -17  -1   0   24.03    4.39   0
 -17   1   0   35.53    4.42   0
  17  -1   0   28.28    6.00   0
  17  -1   0   25.18    4.94   0
  17   1   0   25.80    6.71   0
   0  -2   0 1082.42   21.53   0
   0   2   0 1069.87   20.86   0
   1   2   0 5532.01   35.01   0
  -1   2   0 5542.83   36.25   0
   1  -2   0 5723.09   36.93   0
  -2   2   0    1.04    8.98   0
   2   2   0   78.41   12.42   0
  -2  -2   0    4.20   11.94   0
   2  -2   0    2.03    9.02   0
   3   2   0   41.60   11.43   0
  -3   2   0   39.36   12.75   0
   3  -2   0   42.37    9.58   0
  -3  -2   0   40.84    7.99   0
  -4  -2   0   14.19    8.70   0
   4  -2   0    9.78    7.68   0
  -4   2   0   12.19    7.09   0
   4   2   0   10.58    6.61   0
  -5  -2   0   44.91    7.82   0
   5  -2   0   40.42    6.61   0
   5   2   0   47.58    8.07   0
  -5   2   0   38.09    6.17   0
   6   2   0 2572.46   14.32   0
  -6   2   0 2664.98   14.45   0
  -6  -2   0 2692.08   14.22   0
   6  -2   0 2612.32   13.78   0
   7   2   0 1580.71   11.28   0
  -7   2   0 1520.31   11.01   0
   7  -2   0 1543.14   10.43   0
  -7  -2   0 1547.86    9.86   0
  -8   2   0 1090.72    9.30   0
   8   2   0 1092.51    9.73   0
   8  -2   0 1093.30    8.65   0
  -8  -2   0 1122.30    9.31   0
  -9   2   0  257.10    5.47   0
   9  -2   0  273.44    7.86   0
  -9  -2   0  270.89    5.46   0
   9   2   0  270.42    7.47   0
  10  -2   0  958.85    9.70   0
 -10   2   0  907.69    7.49   0
 -10  -2   0  971.47    8.78   0
  10   2   0  949.19    8.11   0
  11   2   0 1030.30    8.11   0
 -11   2   0 1013.70    8.73   0
  11  -2   0 1031.30    7.98   0
 -11  -2   0 1062.41    8.81   0
  12  -2   0  436.61    6.61   0
 -12  -2   0  424.22    7.25   0
  12   2   0  462.23    6.50   0
 -12   2   0  438.52    7.27   0
 -13   2   0  164.58    6.32   0
  13   2   0  172.95    5.25   0
 -13  -2   0  167.03    6.36   0
  13  -2   0  164.88    7.05   0
 -14   2   0   15.68    5.76   0
  14   2   0   14.18    4.65   0
  14  -2   0   18.10    6.97   0
 -14  -2   0   20.04    5.93   0
 -15  -2   0  109.02    6.33   0
  15   2   0   94.02    5.16   0
  15  -2   0  106.14    6.82   0
 -15   2   0   99.95    4.74   0
  16  -2   0  273.76    5.65   0
  16  -2   0  302.34    6.87   0
  16   2   0  244.99    5.55   0
 -16   2   0  293.50    5.20   0
 -16  -2   0  272.37    5.14   0
  17  -2   0  171.11    5.41   0
  17  -2   0  169.19    5.14   0
 -17   2   0  166.71    4.92   0
 -17  -2   0  186.07    6.57   0
  17   2   0  187.75    7.16   0
   0   3   0   10.26   12.41   0
   0  -3   0    9.32   12.76   0
  -1   3   0 2877.33   24.86   0
  -1   3   0 2829.15   34.74   0
   1  -3   0 2937.74   36.61   0
   1  -3   0 2901.33   25.14   0
   2  -3   0 3580.96   28.96   0
   2  -3   0 3669.00   22.88   0
  -2   3   0 3653.24   24.50   0
  -2  -3   0 3648.93   22.17   0
   2   3   0 3670.19   22.42   0
   3   3   0 1048.24   14.80   0
  -3  -3   0 1075.18   12.28   0
  -3   3   0 1019.42   15.96   0
   3  -3   0 1009.44   13.59   0
   4  -3   0   55.40    7.37   0
  -4   3   0   62.61    9.89   0
   4   3   0   56.17    8.95   0
  -4  -3   0   60.47    8.57   0
   5  -3   0 3627.72   16.97   0
   5   3   0 3600.81   17.19   0
  -5  -3   0 3734.14   16.49   0
  -5   3   0 3676.76   17.72   0
  -6   3   0  155.30    8.10   0
  -6  -3   0  167.36    7.40   0
   6  -3   0  155.29    6.37   0
   6   3   0  155.14    5.80   0
  -7   3   0 4778.46   16.25   0
   7   3   0 4791.87   16.14   0
  -7  -3   0 5012.00   17.04   0
   7  -3   0 4904.17   16.69   0
   8  -3   0  886.58    9.42   0
   8   3   0  842.66    7.71   0
  -8   3   0  838.70    8.74   0
  -8  -3   0  867.95    7.46   0
  -9  -3   0  559.94    6.43   0
   9  -3   0  558.13    8.70   0
  -9   3   0  532.04    6.49   0
   9   3   0  559.24    6.78   0
 -10   3   0    1.34    6.41   0
  10   3   0  -15.36    7.00   0
  10  -3   0   -4.60    5.30   0
 -10  -3   0    9.47    6.20   0
  11   3   0   19.77    5.03   0
  11  -3   0   23.11    7.56   0
 -11   3   0   16.80    4.68   0
 -11  -3   0   21.08    6.46   0
  12   3   0    2.08    6.95   0
  12  -3   0    9.36    7.11   0
 -12  -3   0    7.55    5.83   0
 -12   3   0    8.99    6.27   0
  13  -3   0   49.71    5.02   0
 -13  -3   0   53.69    6.07   0
  13   3   0   55.94    6.97   0
 -13   3   0   64.89    6.18   0
 -14   3   0  696.74    6.54   0
 -14  -3   0  713.19    6.61   0
  14  -3   0  722.59    7.15   0
  14   3   0  736.79    8.55   0
 -15  -3   0  280.32    6.71   0
  15  -3   0  295.89    6.77   0
  15   3   0  279.41    7.52   0
 -15   3   0  270.96    5.27   0
  15  -3   0  283.19    5.71   0
 -16   3   0   -1.98    4.20   0
 -16  -3   0    4.31    5.99   0
  16   3   0    6.37    6.46   0
  16  -3   0   -0.58    4.19   0
  16  -3   0   -7.35    4.60   0
 -17   3   0   54.64    4.45   0
  17  -3   0   46.55    6.77   0
 -17  -3   0   53.98    6.17   0
  17   3   0   61.36    6.83   0
  17  -3   0   48.87    6.45   0
   0  -4   0  861.41   13.70   0
   0   4   0  876.07   15.96   0
   1  -4   0 6737.43   29.96   0
  -1   4   0 6746.72   31.27   0
   2  -4   0 3816.14   30.42   0
  -2   4   0 3707.74   23.67   0
   2   4   0 3634.77   21.94   0
  -2   4   0 3557.84   29.34   0
   2  -4   0 3845.87   23.97   0
   3  -4   0 1799.78   18.50   0
  -3  -4   0 1825.00   15.39   0
   3   4   0 1814.44   14.08   0
   3  -4   0 1832.26   17.22   0
  -3   4   0 1792.65   16.91   0
   4  -4   0 2166.06   15.48   0
  -4   4   0 2095.98   15.30   0
   4   4   0 2161.72   13.72   0
  -4  -4   0 2207.33   14.88   0
   5   4   0  740.63    8.57   0
   5  -4   0  748.48   11.13   0
  -5  -4   0  765.02    9.90   0
  -5   4   0  719.00    8.91   0
   6  -4   0  615.09    9.69   0
   6   4   0  569.88    7.38   0
  -6  -4   0  610.83    7.29   0
  -6   4   0  592.85    9.52   0
   7   4   0  160.13    6.95   0
   7  -4   0  165.05    5.87   0
  -7   4   0  166.36    7.40   0
  -7  -4   0  166.41    6.69   0
   8  -4   0 2093.62   10.99   0
   8   4   0 2006.78   10.45   0
  -8  -4   0 2153.77   11.40   0
  -8   4   0 2096.29   11.63   0
  -9  -4   0   87.09    4.63   0
  -9   4   0   88.34    6.87   0
   9   4   0   90.10    6.70   0
   9  -4   0   99.96    7.43   0
 -10   4   0  484.14    7.93   0
 -10  -4   0  482.21    6.10   0
  10  -4   0  502.59    8.80   0
  10   4   0  469.99    8.07   0
  11   4   0 2777.23   11.57   0
 -11   4   0 2878.88   12.33   0
  11  -4   0 2924.98   11.94   0
 -11  -4   0 2918.26   11.36   0
  12  -4   0  748.27    8.87   0
  12   4   0  725.89    8.73   0
 -12   4   0  704.28    6.71   0
 -12  -4   0  747.06    7.80   0
 -13  -4   0    3.98    4.12   0
 -13   4   0    5.46    4.35   0
  13   4   0   10.89    4.70   0
  13  -4   0    2.07    4.86   0
  14  -4   0   14.51    6.70   0
  14  -4   0   11.05    5.78   0
 -14  -4   0    5.04    4.24   0
 -14   4   0    4.42    6.11   0
  14   4   0    1.81    6.72   0
 -15   4   0    5.60    5.93   0
 -15  -4   0    2.84    5.85   0
  15  -4   0    5.21    6.67   0
  15  -4   0   -1.88    4.17   0
  15   4   0   -8.29    6.56   0
  16   4   0  246.48    7.30   0
  16  -4   0  286.08    6.89   0
 -16   4   0  268.11    5.40   0
 -16  -4   0  265.87    6.88   0
  16  -4   0  275.29    7.41   0
  17  -4   0  166.19    5.14   0
 -17   4   0  172.17    5.07   0
  17   4   0  149.19    7.30   0
  17  -4   0  181.75    7.26   0
 -17  -4   0  162.96    6.59   0
   0   5   0    7.72   12.37   0
   0  -5   0    4.16    8.71   0
   1  -5   0  735.36   15.24   0
  -1   5   0  742.19   12.50   0
   1  -5   0  716.72   18.99   0
  -1   5   0  728.29   18.57   0
   2  -5   0   11.48   12.29   0
  -2   5   0    2.08   12.85   0
   2  -5   0    9.90   11.18   0
  -2   5   0    8.00   10.47   0
   2   5   0   10.93    9.84   0
   3  -5   0  387.67   11.41   0
  -3   5   0  394.21   11.80   0
   3   5   0  394.37   10.08   0
   3  -5   0  397.49   11.66   0
   4  -5   0 3754.84   21.09   0
   4   5   0 3742.15   17.54   0
  -4   5   0 3638.89   17.03   0
   4  -5   0 3717.29   17.17   0
  -4  -5   0 3852.94   17.68   0
  -5   5   0   54.29    5.99   0
   5  -5   0   47.47    7.37   0
   5   5   0   52.88    5.50   0
  -5  -5   0   53.76    7.11   0
   5  -5   0   55.74    8.43   0
   6  -5   0  160.99    5.61   0
  -6   5   0  162.50    7.91   0
   6   5   0  175.29    7.50   0
  -6  -5   0  175.19    6.99   0
   6  -5   0  162.39    6.32   0
   7   5   0    6.08    6.02   0
  -7   5   0   -3.47    6.72   0
   7  -5   0    3.80    5.08   0
  -7  -5   0    9.23    4.14   0
   8   5   0 2176.54   11.68   0
  -8  -5   0 2346.04   11.65   0
   8  -5   0 2257.44   12.28   0
  -8   5   0 2244.20   12.03   0
  -9   5   0  173.26    7.34   0
   9  -5   0  194.86    7.95   0
   9   5   0  173.08    5.50   0
  -9  -5   0  189.14    5.08   0
  10  -5   0    7.73    7.45   0
 -10  -5   0    3.45    6.07   0
  10   5   0    8.73    6.83   0
 -10   5   0   17.54    6.79   0
 -11  -5   0  117.88    6.65   0
 -11   5   0  128.33    7.03   0
  11  -5   0  123.80    7.97   0
  11   5   0  119.86    7.43   0
  12  -5   0 1326.69   10.01   0
  12  -5   0 1374.89    9.88   0
 -12  -5   0 1365.59    9.06   0
  12   5   0 1328.71    8.58   0
 -12   5   0 1229.30    8.06   0
  13  -5   0   17.08    6.00   0
 -13  -5   0   19.36    4.12   0
  13  -5   0   18.67    4.85   0
  13   5   0   17.37    6.60   0
 -13   5   0   13.59    6.15   0
  14  -5   0   51.65    5.94   0
  14  -5   0   42.90    7.01   0
 -14   5   0   54.93    4.54   0
  14   5   0   53.09    4.87   0
 -14  -5   0   59.70    6.12   0
  15   5   0   12.39    6.50   0
  15  -5   0    4.37    4.82   0
  15  -5   0   15.37    4.23   0
 -15   5   0   13.72    5.90   0
 -15  -5   0    9.61    5.81   0
  16  -5   0    5.24    4.69   0
 -16  -5   0    5.04    4.35   0
  16   5   0   15.39    6.89   0
  16  -5   0   20.06    6.02   0
 -16   5   0    9.77    4.28   0
 -17   5   0   22.44    4.40   0
  17   5   0   22.51    4.90   0
  17  -5   0    6.74    6.20   0
  17  -5   0   18.62    4.83   0
 -17  -5   0   14.07    4.41   0
   0   6   0   40.22   11.87   0
   1  -6   0   15.14   11.34   0
  -1   6   0    7.44   13.60   0
  -1   6   0   17.57   12.00   0
   2  -6   0  774.66   10.84   0
  -2   6   0  756.52   13.13   0
   2  -6   0  791.66   17.09   0
  -2   6   0  733.61   14.86   0
   3  -6   0 2770.84   22.39   0
   3   6   0 2680.92   14.81   0
   3  -6   0 2768.41   15.38   0
  -3   6   0 2696.06   15.25   0
   4  -6   0  562.25   10.79   0
  -4  -6   0  575.36    7.85   0
   4   6   0  572.75    8.08   0
  -4   6   0  558.58   10.47   0
   4  -6   0  581.80    8.52   0
   5   6   0   26.62    7.12   0
   5  -6   0   21.40    6.97   0
  -5   6   0   29.40    8.04   0
  -5  -6   0   26.62    4.86   0
   5  -6   0   14.41    8.20   0
   6  -6   0   11.67    6.41   0
   6  -6   0    7.76    5.44   0
  -6  -6   0    9.39    6.33   0
  -6   6   0    4.74    7.50   0
   6   6   0   16.11    6.63   0
  -7   6   0   75.04    5.08   0
   7   6   0   91.14    6.45   0
   7  -6   0   75.00    4.72   0
   7  -6   0   79.59    7.27   0
  -7  -6   0   88.92    6.14   0
  -8  -6   0  908.46    7.51   0
   8  -6   0  870.00    9.17   0
   8  -6   0  907.61    9.69   0
  -8   6   0  879.10    9.34   0
   8   6   0  832.08    7.49   0
   9   6   0   57.60    4.74   0
  -9  -6   0   74.46    6.38   0
  -9   6   0   68.97    5.21   0
   9  -6   0   55.78    7.79   0
   9  -6   0   67.21    6.23   0
 -10  -6   0    0.87    4.21   0
  10  -6   0   12.87    5.28   0
  10  -6   0    6.46    4.26   0
  10   6   0   17.45    6.57   0
 -10   6   0    1.94    6.65   0
  11  -6   0  310.17    7.02   0
 -11   6   0  310.18    7.51   0
  11  -6   0  327.72    8.43   0
  11   6   0  304.22    7.81   0
 -11  -6   0  312.93    7.20   0
  12  -6   0  285.59    7.64   0
  12  -6   0  273.29    5.54   0
  12   6   0  266.11    7.23   0
 -12   6   0  254.35    7.00   0
 -12  -6   0  284.39    6.71   0
  13  -6   0  105.76    6.99   0
  13   6   0  113.55    5.02   0
 -13   6   0  110.62    6.34   0
 -13  -6   0  120.02    4.63   0
  13  -6   0  105.80    6.43   0
 -14  -6   0   13.94    5.94   0
 -14   6   0    5.54    4.29   0
  14  -6   0   11.00    5.75   0
  14  -6   0    4.98    4.78   0
  14   6   0   -0.75    4.66   0
  15   6   0   10.03    6.42   0
  15  -6   0   17.70    4.30   0
  15  -6   0   16.38    6.44   0
 -15  -6   0   12.54    4.40   0
 -15   6   0   17.42    5.72   0
 -16   6   0   -2.96    4.39   0
 -16  -6   0    2.17    6.06   0
  16   6   0   10.12    6.64   0
  16  -6   0    2.51    4.19   0
  16  -6   0    3.50    6.64   0
  17  -6   0   12.22    4.91   0
  17  -6   0   14.43    6.22   0
  17   6   0   18.02    4.82   0
 -17   6   0    5.78    4.40   0
 -17  -6   0    0.50    6.45   0
   0   7   0    2.71    6.63   0
  -1   7   0   16.03   11.28   0
  -1   7   0   13.96    6.83   0
   1  -7   0   22.99    9.24   0
  -2   7   0  226.46    7.52   0
   2  -7   0  224.59    9.73   0
   2  -7   0  227.40   12.33   0
  -2   7   0  216.31   10.35   0
   3  -7   0 6820.90   22.05   0
   3   7   0 6315.26   21.54   0
  -3   7   0 6638.40   22.70   0
   4   7   0 5075.54   18.62   0
  -4   7   0 5038.81   19.20   0
   4  -7   0 5165.39   18.33   0
   5  -7   0  213.79    7.92   0
  -5   7   0  217.62    6.40   0
  -5  -7   0  231.87    5.84   0
   5  -7   0  220.08    8.52   0
   5   7   0  226.63    7.73   0
   6  -7   0 3290.86   14.43   0
  -6   7   0 3149.43   13.46   0
   6   7   0 3184.53   13.27   0
  -6  -7   0 3203.59   13.14   0
   6  -7   0 3195.53   15.96   0
   7  -7   0  273.84    7.26   0
  -7   7   0  271.23    7.64   0
   7  -7   0  267.24    6.01   0
  -7  -7   0  280.24    5.34   0
   7   7   0  271.16    6.98   0
   8  -7   0  225.81    7.81   0
   8   7   0  208.66    5.34   0
   8  -7   0  212.62    5.55   0
  -8   7   0  203.91    5.70   0
  -8  -7   0  205.06    5.12   0
  -9  -7   0   52.23    6.28   0
   9   7   0   66.68    4.82   0
  -9   7   0   59.86    5.19   0
   9  -7   0   62.01    6.53   0
   9  -7   0   58.12    7.72   0
  10   7   0  968.28    9.08   0
  10  -7   0  975.76    8.21   0
  10  -7   0 1027.81    9.73   0
 -10   7   0  977.85    7.78   0
 -10  -7   0 1013.87    8.68   0
  11  -7   0   45.89    4.51   0
 -11  -7   0   49.44    4.49   0
 -11   7   0   39.00    4.88   0
  11  -7   0   49.83    7.43   0
  11   7   0   58.89    4.88   0
 -12   7   0  112.18    6.50   0
  12   7   0  100.17    4.99   0
  12  -7   0  108.20    6.36   0
 -12  -7   0  115.03    6.26   0
  12  -7   0  107.89    6.99   0
  13   7   0    1.84    4.52   0
  13  -7   0    5.76    5.74   0
 -13   7   0   -0.04    4.28   0
  13  -7   0   18.14    6.74   0
 -13  -7   0   -3.97    5.83   0
 -14   7   0   34.38    4.45   0
 -14  -7   0   37.05    4.28   0
  14  -7   0   32.03    4.25   0
  14   7   0   36.30    6.56   0
  14  -7   0   30.92    6.92   0
 -15   7   0    1.56    5.85   0
  15   7   0    3.23    6.34   0
 -15  -7   0    6.39    6.10   0
  15  -7   0    0.76    4.32   0
  15  -7   0    0.08    4.52   0
  16   7   0   -0.38    4.63   0
  16  -7   0    4.31    4.43   0
 -16  -7   0    1.88    4.29   0
  16  -7   0   16.74    6.69   0
 -16   7   0    5.21    4.46   0
 -17   7   0   -6.47    6.31   0
  17  -7   0   -9.08    6.19   0
 -17  -7   0    2.55    6.18   0
  17   7   0   -1.32    6.85   0
  17  -7   0   16.74    6.79   0
   0   8   0  148.46    6.89   0
   1   8   0 1111.49   10.44   0
  -1   8   0 1085.90   16.18   0
  -1   8   0 1081.79   12.12   0
   1  -8   0 1097.64   10.39   0
  -2   8   0  399.50   10.27   0
   2  -8   0  406.66   13.04   0
   2  -8   0  413.41    8.00   0
  -2   8   0  397.25   11.23   0
  -3   8   0  179.94    8.63   0
   3  -8   0  196.67    8.90   0
   3  -8   0  201.54    9.18   0
   3   8   0  182.99    6.02   0
  -3   8   0  185.03    6.74   0
   4   8   0   29.41    6.90   0
   4  -8   0   34.42    8.41   0
  -4   8   0   31.25    7.98   0
   4  -8   0   28.15    7.97   0
  -5   8   0  260.77    6.41   0
   5  -8   0  282.87    6.55   0
   5   8   0  272.87    7.26   0
   5  -8   0  274.15    8.24   0
   6  -8   0   38.76    6.14   0
  -6   8   0   41.35    5.10   0
   6   8   0   38.74    4.37   0
  -6  -8   0   34.32    5.92   0
   6  -8   0   37.97    5.09   0
  -7   8   0  158.51    7.79   0
   7  -8   0  183.30    7.12   0
   7  -8   0  176.98    5.64   0
   7   8   0  171.80    6.83   0
  -7  -8   0  172.78    4.89   0
   8  -8   0  895.66    9.75   0
  -8  -8   0  864.32    8.70   0
  -8   8   0  871.58    9.52   0
   8   8   0  822.50    7.44   0
   8  -8   0  847.44    8.37   0
  -9   8   0   46.41    7.21   0
   9  -8   0   41.83    5.41   0
  -9  -8   0   51.40    4.50   0
   9   8   0   42.67    6.46   0
   9  -8   0   48.55    6.46   0
  10  -8   0  428.38    8.70   0
 -10   8   0  385.19    8.12   0
 -10  -8   0  380.81    5.75   0
  10   8   0  393.28    6.11   0
  10  -8   0  396.97    8.00   0
 -11   8   0  270.08    5.83   0
 -11  -8   0  276.55    5.40   0
  11  -8   0  284.35    5.69   0
  11  -8   0  288.06    6.01   0
  11   8   0  309.60    7.40   0
  12  -8   0   32.49    6.86   0
  12  -8   0   31.12    6.07   0
 -12  -8   0   19.11    5.90   0
  12   8   0   28.12    4.43   0
 -12   8   0   24.26    4.60   0
  13  -8   0   30.31    5.99   0
 -13  -8   0   21.14    5.97   0
 -13   8   0   13.04    4.44   0
  13  -8   0   29.58    6.80   0
  13   8   0   19.22    4.62   0
  14  -8   0   18.12    6.80   0
  14  -8   0   14.08    5.97   0
 -14  -8   0   16.36    5.80   0
 -14   8   0    1.96    4.47   0
  14   8   0    6.46    6.35   0
  15  -8   0    0.81    6.51   0
 -15   8   0   11.66    6.05   0
 -15  -8   0    7.14    4.35   0
  15  -8   0    4.29    4.32   0
  15   8   0  -11.63    6.50   0
  16  -8   0    3.37    4.29   0
 -16  -8   0   -0.48    4.23   0
  16  -8   0   -0.64    4.63   0
 -16   8   0    0.12    6.12   0
  16   8   0    1.15    4.60   0
 -17  -8   0   42.58    4.59   0
  17  -8   0   32.91    6.73   0
  17   8   0   38.13    6.76   0
 -17   8   0   48.37    6.31   0
  17  -8   0   32.20    4.70   0
   0   9   0    7.70    5.89   0
   1   9   0  570.23    9.47   0
  -1   9   0  560.75   12.21   0
   1  -9   0  553.43    8.08   0
  -1   9   0  559.63    8.26   0
  -2   9   0 2347.41   13.14   0
   2  -9   0 2443.65   21.96   0
   2  -9   0 2441.00   13.13   0
  -2   9   0 2329.98   20.93   0
  -3   9   0   49.16    5.88   0
  -3   9   0   49.88    8.37   0
   3  -9   0   52.75    8.97   0
   3  -9   0   53.72    5.68   0
   4  -9   0 1489.48   11.65   0
   4   9   0 1398.83    9.59   0
  -4   9   0 1421.58   10.22   0
   4  -9   0 1488.07   14.78   0
   5  -9   0 1188.21   10.48   0
   5  -9   0 1173.60   12.66   0
   5   9   0 1128.45    8.62   0
  -5   9   0 1102.84    8.96   0
   6   9   0    6.50    4.23   0
  -6   9   0   -2.63    6.99   0
   6  -9   0    7.11    5.90   0
   6  -9   0   10.21    4.96   0
  -7  -9   0  431.02    6.01   0
   7  -9   0  457.23    8.50   0
   7  -9   0  436.23    8.39   0
   7   9   0  441.91    7.49   0
  -7   9   0  434.68    6.69   0
   8   9   0   97.34    6.53   0
   8  -9   0   98.51    7.51   0
  -8  -9   0  100.88    6.26   0
   8  -9   0  104.66    6.76   0
  -8   9   0   95.12    7.59   0
   9  -9   0  234.16    8.05   0
   9   9   0  220.06    5.22   0
  -9  -9   0  225.40    6.81   0
   9  -9   0  230.94    7.27   0
  -9   9   0  216.67    5.80   0
  10  -9   0  343.83    7.69   0
  10   9   0  317.62    5.92   0
  10  -9   0  317.32    6.44   0
 -10   9   0  325.39    6.38   0
 -10  -9   0  342.72    5.67   0
  11   9   0   16.67    6.22   0
 -11   9   0    0.84    6.74   0
  11  -9   0    9.61    4.87   0
  11  -9   0   10.07    6.25   0
 -11  -9   0   17.55    5.82   0
  12  -9   0   58.36    4.80   0
  12  -9   0   53.56    6.93   0
 -12   9   0   45.40    4.87   0
  12   9   0   53.89    6.28   0
 -12  -9   0   58.08    5.94   0
  13  -9   0   86.21    6.67   0
  13  -9   0   82.96    5.00   0
 -13  -9   0   86.14    6.15   0
 -13   9   0   68.62    4.86   0
  13   9   0   73.61    4.66   0
  14   9   0    9.32    4.50   0
  14  -9   0   23.31    4.68   0
 -14   9   0   -0.73    4.35   0
 -14  -9   0    4.67    4.22   0
  14  -9   0   10.22    6.00   0
  15   9   0   40.29    6.69   0
 -15   9   0   36.83    4.56   0
  15  -9   0   43.85    6.33   0
 -15  -9   0   43.62    6.28   0
  15  -9   0   49.47    4.89   0
  16  -9   0   19.49    6.78   0
  16  -9   0   28.12    6.23   0
 -16   9   0   19.38    6.11   0
 -16  -9   0   24.99    6.13   0
  16   9   0   21.87    6.48   0
  17  -9   0    5.82    6.17   0
  17   9   0    4.01    4.80   0
  17  -9   0   -0.92    4.67   0
 -17   9   0    8.74    4.37   0
 -17  -9   0    3.06    4.40   0
   0  10   0 2824.11   13.59   0
   0  10   0 2838.37   21.05   0
  -1  10   0 2685.25   21.26   0
   1 -10   0 2704.69   13.17   0
  -1  10   0 2654.71   13.27   0
   1  10   0 2739.13   13.27   0
  -2  10   0   37.99    5.70   0
  -2  10   0   42.01    7.29   0
   2 -10   0   47.84    7.51   0
  -3  10   0 3374.25   23.28   0
   3 -10   0 3718.92   15.71   0
  -3  10   0 3566.99   15.53   0
   4  10   0   41.40    4.51   0
   4 -10   0   44.05    5.22   0
  -4  10   0   44.74    5.35   0
   4 -10   0   49.09    7.56   0
   5  10   0  146.00    6.31   0
  -5  10   0  149.79    5.67   0
   5 -10   0  147.26    5.53   0
   5 -10   0  164.40    9.56   0
   6 -10   0  453.61    8.92   0
   6  10   0  426.38    6.17   0
   6 -10   0  467.98    8.60   0
  -6  10   0  431.29    6.82   0
  -7  10   0  189.09    8.03   0
   7  10   0  202.71    7.08   0
   7 -10   0  198.29    7.50   0
   7 -10   0  210.75    8.15   0
   8 -10   0  618.78    8.93   0
  -8  10   0  604.65    8.97   0
   8 -10   0  624.72    9.02   0
   8  10   0  602.87    8.08   0
  -9 -10   0  161.82    4.73   0
   9  10   0  158.53    6.90   0
   9 -10   0  173.42    7.21   0
   9 -10   0  165.50    7.59   0
  -9  10   0  156.73    5.73   0
 -10 -10   0  613.71    7.72   0
  10 -10   0  647.31    7.15   0
  10  10   0  611.18    8.08   0
  10 -10   0  614.07    8.59   0
 -10  10   0  597.77    6.96   0
 -11 -10   0   20.22    5.82   0
  11 -10   0   29.96    6.24   0
 -11  10   0   36.91    6.80   0
  11 -10   0   26.62    4.98   0
  11  10   0   30.28    6.21   0
 -12  10   0   65.98    4.86   0
  12 -10   0   75.69    6.22   0
  12 -10   0   60.33    7.05   0
 -12 -10   0   67.87    6.05   0
  12  10   0   47.64    4.72   0
 -13  10   0   23.83    4.62   0
 -13 -10   0   35.18    4.27   0
  13 -10   0   43.80    4.97   0
  13  10   0   33.65    4.47   0
  13 -10   0   35.00    6.20   0
 -14  10   0   -0.18    6.24   0
  14 -10   0   -1.05    6.78   0
  14 -10   0   -0.47    6.07   0
 -14 -10   0  -11.75    6.01   0
  14  10   0    5.81    4.47   0
 -15 -10   0   22.46    6.00   0
  15  10   0   27.16    4.63   0
  15 -10   0   16.94    6.71   0
 -15  10   0   26.81    4.40   0
  15 -10   0   11.61    4.30   0
 -16  10   0    7.11    4.55   0
  16 -10   0   17.38    6.34   0
 -16 -10   0   14.60    4.33   0
  16 -10   0   23.39    6.74   0
  16  10   0   -1.86    6.78   0
   0  11   0   -0.64    5.11   0
   0  11   0    2.66    9.00   0
  -1  11   0    5.46    8.45   0
  -1  11   0   -0.79    7.44   0
   1  11   0   -1.88    5.02   0
   1 -11   0    4.53    7.09   0
   2 -11   0  579.64    7.22   0
  -2  11   0  581.40   12.88   0
  -2  11   0  584.00    9.12   0
  -3  11   0  561.02   12.25   0
   3 -11   0  605.94   12.00   0
   3 -11   0  618.95    8.82   0
  -3  11   0  582.83    9.01   0
   4 -11   0 1843.73   17.41   0
   4  11   0 1673.71   10.56   0
  -4  11   0 1693.69   11.30   0
   4 -11   0 1803.02   11.37   0
   5 -11   0  421.71    8.29   0
   5  11   0  393.90    5.92   0
   5 -11   0  422.77    9.21   0
  -5  11   0  390.00    6.57   0
  -6  11   0  117.43    5.77   0
   6  11   0  110.49    4.90   0
   6 -11   0  120.76    7.40   0
   6 -11   0  118.77    5.77   0
   7  11   0  564.90    7.91   0
   7 -11   0  615.26    9.38   0
  -7  11   0  578.77    8.93   0
   7 -11   0  625.71    9.07   0
   8  11   0  162.02    5.23   0
  -8  11   0  154.15    7.97   0
   8 -11   0  179.31    5.72   0
   8 -11   0  162.96    7.27   0
   9  11   0  662.60    8.32   0
   9 -11   0  644.89    7.84   0
  -9  11   0  651.99    7.46   0
   9 -11   0  689.31    7.53   0
  10  11   0   97.71    6.46   0
 -10  11   0   72.29    5.25   0
  10 -11   0   79.94    6.62   0
  10 -11   0   73.93    7.36   0
  11 -11   0  103.12    5.03   0
 -11  11   0   93.27    6.81   0
  11  11   0   98.89    6.34   0
 -11 -11   0   96.00    4.47   0
  11 -11   0   89.57    5.16   0
 -12 -11   0    1.34    5.77   0
  12 -11   0    5.58    6.04   0
  12  11   0    0.68    4.34   0
  12 -11   0   -4.52    4.72   0
 -12  11   0    5.24    4.59   0
  13  11   0    2.94    6.16   0
 -13 -11   0    4.13    6.07   0
  13 -11   0    2.91    6.69   0
 -13  11   0    9.71    6.53   0
  13 -11   0    9.63    6.13   0
 -14  11   0   66.05    6.62   0
  14 -11   0   67.48    6.50   0
 -14 -11   0   70.84    6.10   0
  14  11   0   60.17    6.57   0
  14 -11   0   68.42    4.92   0
  15 -11   0   36.66    4.80   0
  15  11   0   22.57    6.47   0
 -15 -11   0   20.29    4.35   0
  15 -11   0   33.28    6.34   0
 -15  11   0   24.98    6.41   0
 -16  11   0   18.03    6.48   0
 -16 -11   0    5.79    6.12   0
  16 -11   0    8.64    4.70   0
  16  11   0   17.20    4.54   0
  16 -11   0   15.75    6.37   0
   0  12   0  901.36   12.74   0
   0  12   0  894.61    8.08   0
   1  12   0  312.46    7.85   0
   1 -12   0  311.14    7.74   0
  -1  12   0  307.69    9.85   0
  -1  12   0  303.15    8.06   0
  -2  12   0    5.59    5.02   0
   2  12   0   -2.16    6.56   0
  -2  12   0    2.89    8.69   0
   2 -12   0    8.81    6.68   0
  -3  12   0   -5.18    7.11   0
   3 -12   0    6.70    4.64   0
  -3  12   0    4.17    6.82   0
   4 -12   0   43.71    7.17   0
   4 -12   0   48.03    9.04   0
  -4  12   0   34.32    5.29   0
   4  12   0   47.46    4.60   0
  -5  12   0  100.58    7.80   0
   5  12   0  104.18    6.55   0
   5 -12   0  118.77    9.04   0
   5 -12   0  130.25    7.52   0
   6 -12   0 2464.06   12.46   0
   6 -12   0 2401.37   15.96   0
  -6  12   0 2278.15   12.33   0
   6  12   0 2261.79   10.65   0
   7  12   0  404.93    7.58   0
  -7  12   0  370.65    8.59   0
   7 -12   0  395.69    6.83   0
   7 -12   0  401.85    8.30   0
  -8  12   0  481.30    8.51   0
   8  12   0  472.79    7.74   0
   8 -12   0  492.15    6.89   0
   8 -12   0  493.69    8.87   0
   9 -12   0  311.01    6.23   0
  -9  12   0  294.58    6.18   0
   9 -12   0  314.01    7.50   0
   9  12   0  309.13    5.68   0
 -10  12   0  855.11    7.41   0
  10 -12   0  884.26    9.66   0
  10  12   0  859.10    7.07   0
  10 -12   0  904.42    7.58   0
  11  12   0   68.32    6.33   0
 -11  12   0   65.90    4.99   0
  11 -12   0   72.40    5.12   0
  11 -12   0   68.87    6.19   0
  12  12   0   37.42    6.28   0
  12 -12   0   29.48    4.69   0
 -12  12   0   23.93    6.78   0
  12 -12   0   29.07    6.22   0
  13 -12   0  329.63    5.97   0
  13 -12   0  351.50    7.50   0
  13  12   0  325.86    7.27   0
 -13  12   0  308.14    5.72   0
 -14 -12   0   -2.49    4.16   0
  14 -12   0    9.43    6.17   0
  14 -12   0    9.78    6.47   0
  14  12   0    8.67    4.29   0
 -14  12   0   -6.85    4.49   0
  15  12   0  149.02    5.25   0
 -15 -12   0  167.45    6.42   0
  15 -12   0  179.88    6.81   0
  15 -12   0  172.81    7.04   0
 -15  12   0  152.78    5.20   0
  16 -12   0   23.82    6.63   0
  16 -12   0   21.03    6.48   0
 -16  12   0   15.23    4.45   0
 -16 -12   0   29.89    6.13   0
  16  12   0   22.98    6.65   0
   0  13   0   -0.85    7.28   0
   0  13   0    1.19    4.93   0
  -1  13   0   11.26    7.40   0
  -1  13   0   10.20    4.89   0
   1  13   0    8.53    4.75   0
  -2  13   0   60.21    9.12   0
   2 -13   0   62.90    6.82   0
   2  13   0   66.60    6.93   0
  -2  13   0   62.49    5.40   0
  -3  13   0   95.13    8.92   0
   3 -13   0   99.28    7.35   0
  -3  13   0   95.11    7.92   0
   4 -13   0  413.25    6.62   0
   4 -13   0  426.06   11.08   0
  -4  13   0  379.58    6.75   0
   4  13   0  377.70    5.89   0
   5 -13   0  438.84    9.56   0
   5  13   0  400.76    5.99   0
  -5  13   0  415.73    8.54   0
   5 -13   0  433.26    8.63   0
  -6  13   0  117.68    6.04   0
   6  13   0  127.82    6.61   0
   6 -13   0  134.81    7.24   0
   6 -13   0  138.91    7.79   0
   7 -13   0  102.77    7.11   0
   7  13   0   90.23    4.80   0
   7 -13   0   94.72    5.34   0
  -7  13   0   91.02    5.50   0
   8  13   0  271.16    7.40   0
  -8  13   0  263.79    6.26   0
   8 -13   0  288.69    8.00   0
   8 -13   0  292.57    6.32   0
   9 -13   0  512.81    8.60   0
  -9  13   0  499.37    8.19   0
   9 -13   0  523.96    6.63   0
   9  13   0  480.30    5.98   0
 -10  13   0   88.19    7.03   0
  10 -13   0   75.79    5.11   0
  10  13   0   99.26    6.23   0
  10 -13   0   95.16    6.82   0
  11  13   0   39.13    4.50   0
  11 -13   0   64.16    6.93   0
 -11  13   0   42.40    6.73   0
  11 -13   0   45.64    6.25   0
  12  13   0   21.06    6.07   0
  12 -13   0   23.52    6.83   0
  12 -13   0   25.83    6.10   0
 -12  13   0   33.33    4.52   0
 -13  13   0  166.37    7.02   0
  13  13   0  158.02    5.25   0
  13 -13   0  174.45    7.40   0
  13 -13   0  179.67    6.76   0
  14 -13   0   53.70    4.79   0
  14 -13   0   81.46    6.46   0
  14  13   0   51.59    6.13   0
 -14  13   0   74.93    6.65   0
  15 -13   0   47.79    4.91   0
  15 -13   0   56.38    6.68   0
 -15  13   0   46.80    6.64   0
  15  13   0   51.73    6.16   0
   0  14   0  285.30    6.07   0
   0  14   0  295.35   10.26   0
   1  14   0  626.33    8.75   0
  -1  14   0  621.12    8.91   0
  -1  14   0  625.39   12.37   0
  -2  14   0   77.18    5.61   0
   2  14   0   88.75    7.11   0
  -2  14   0   79.29    8.76   0
   2 -14   0   78.29    5.20   0
   3 -14   0   85.30    7.17   0
  -3  14   0   71.29    8.19   0
  -3  14   0   62.95    7.87   0
   3  14   0   70.58    5.20   0
  -4  14   0  126.84    8.14   0
   4  14   0  117.26    6.64   0
   4 -14   0  136.94    7.55   0
   5  14   0  228.42    5.42   0
   5 -14   0  240.98    5.89   0
  -5  14   0  235.71    8.23   0
   5 -14   0  250.17    9.87   0
   6 -14   0  902.66    7.84   0
  -6  14   0  815.97    9.45   0
   6 -14   0  902.18   11.34   0
   6  14   0  833.27    8.36   0
   7 -14   0 1731.08    9.49   0
   7 -14   0 1790.25   15.07   0
  -7  14   0 1569.94    9.49   0
   7  14   0 1674.90   10.26   0
  -8  14   0  655.67    8.90   0
   8 -14   0  729.21    7.19   0
   8 -14   0  713.68   11.03   0
   8  14   0  659.41    7.97   0
  -9  14   0  247.17    5.71   0
   9  14   0  259.99    6.80   0
   9 -14   0  265.77    7.38   0
   9 -14   0  273.35    7.46   0
  10  14   0  426.14    5.79   0
  10 -14   0  453.45    7.96   0
 -10  14   0  418.52    6.23   0
  10 -14   0  466.72    8.17   0
 -11  14   0  789.08    7.15   0
  11 -14   0  869.89    8.89   0
  11 -14   0  867.82    9.51   0
  11  14   0  824.14    8.32   0
  12 -14   0  652.64    8.72   0
  12  14   0  613.59    7.74   0
  12 -14   0  638.78    6.86   0
 -12  14   0  593.29    8.13   0
  13 -14   0  112.07    6.65   0
  13 -14   0  114.87    5.06   0
 -13  14   0  103.34    5.15   0
  13  14   0  104.37    4.66   0
  14 -14   0   23.20    6.73   0
  14  14   0   14.00    4.45   0
 -14  14   0   23.13    6.82   0
  14 -14   0   24.79    6.41   0
 -15  14   0  188.48    7.02   0
  15 -14   0  190.74    7.40   0
  15  14   0  154.16    5.23   0
  15 -14   0  172.50    5.68   0
   0  15   0   -7.32    5.30   0
   0  15   0    1.06    8.76   0
  -1  15   0  331.43    6.53   0
  -1  15   0  330.20    9.24   0
   1  15   0  346.32    6.19   0
   2 -15   0    5.30    4.98   0
   2  15   0   10.38    5.18   0
  -2  15   0    1.03    8.05   0
  -2  15   0    1.40    5.48   0
  -3  15   0  462.49    6.97   0
   3 -15   0  493.53    8.50   0
   3  15   0  486.30    6.76   0
  -3  15   0  456.24   11.32   0
  -4  15   0  584.20    7.36   0
   4 -15   0  639.50    7.08   0
   4  15   0  593.09    7.81   0
   5 -15   0  321.75    7.92   0
  -5  15   0  274.13    8.15   0
   5 -15   0  315.73   10.25   0
   5  15   0  299.28    6.92   0
   6  15   0  205.18    6.98   0
  -6  15   0  200.72    8.18   0
   6 -15   0  219.96    7.92   0
   6 -15   0  220.37    8.35   0
  -7  15   0   24.92    7.48   0
   7 -15   0   22.37    6.58   0
   7  15   0   13.83    6.32   0
   7 -15   0   27.24    7.33   0
   8 -15   0 1119.05    9.37   0
  -8  15   0 1003.34    9.32   0
   8 -15   0 1109.02   12.34   0
   8  15   0 1002.95    7.46   0
  -9  15   0  342.56    7.92   0
   9 -15   0  372.76    8.30   0
   9 -15   0  378.24    7.80   0
   9  15   0  363.33    7.22   0
  10 -15   0  233.74    7.20   0
  10 -15   0  242.59    7.40   0
 -10  15   0  220.68    7.28   0
  10  15   0  215.37    6.73   0
  11  15   0   -1.26    6.01   0
  11 -15   0   -5.74    4.59   0
 -11  15   0    1.14    6.52   0
  11 -15   0   -6.90    6.12   0
  12  15   0   25.22    4.51   0
 -12  15   0   29.42    6.84   0
  12 -15   0   39.25    6.77   0
  12 -15   0   48.31    6.62   0
  13 -15   0   -1.80    6.10   0
  13 -15   0    0.63    6.58   0
  13  15   0    2.08    6.07   0
 -13  15   0   13.43    6.61   0
  14 -15   0  188.11    7.13   0
 -14  15   0  168.35    5.42   0
  14 -15   0  178.57    5.41   0
  14  15   0  164.75    4.90   0
  15 -15   0  299.25    7.94   0
  15 -15   0  333.10    7.66   0
  15  15   0  250.98    5.63   0
 -15  15   0  258.05    5.68   0
   0  16   0 3773.09   13.37   0
   0  16   0 3865.71   20.73   0
   1  16   0 1780.78    9.86   0
   1  16   0 1782.55   14.00   0
  -1  16   0 1767.15   11.33   0
  -1  16   0 1801.17   16.90   0
  -2  16   0  197.59    9.92   0
   2  16   0  208.64    5.82   0
  -2  16   0  196.19    8.02   0
   2 -16   0  226.97    7.57   0
   3  16   0  826.37    7.55   0
  -3  16   0  767.51    7.67   0
   3 -16   0  836.56    8.93   0
  -3  16   0  767.94   12.95   0
   4  16   0 1181.67    9.18   0
  -4  16   0 1249.29   10.34   0
   4 -16   0 1284.48    8.68   0
   5  16   0  350.14    7.06   0
   5 -16   0  370.31    6.23   0
  -5  16   0  347.00    6.58   0
   6  16   0  169.73    6.54   0
   6 -16   0  183.77    7.50   0
   6 -16   0  178.16    9.38   0
  -6  16   0  157.37    5.79   0
   7  16   0  103.69    6.25   0
  -7  16   0  106.81    7.29   0
   7 -16   0  109.88    7.01   0
   7 -16   0  125.44    5.27   0
   8  16   0  115.04    4.62   0
   8 -16   0  120.03    7.16   0
   8 -16   0  127.08    8.51   0
  -8  16   0  122.58    7.31   0
  -9  16   0  253.14    7.19   0
   9 -16   0  263.43    7.65   0
   9 -16   0  262.39    5.45   0
   9  16   0  237.78    6.60   0
  10 -16   0   64.40    6.42   0
  10  16   0   59.65    6.27   0
  10 -16   0   65.45    4.92   0
 -10  16   0   53.37    7.02   0
  11 -16   0  188.10    8.36   0
  11  16   0  153.13    6.60   0
  11 -16   0  166.77    7.09   0
 -11  16   0  149.79    7.10   0
  12  16   0   52.41    4.45   0
  12 -16   0   51.86    6.28   0
 -12  16   0   50.43    4.78   0
  12 -16   0   48.82    4.89   0
  13  16   0   62.26    6.40   0
 -13  16   0   39.80    6.77   0
  13 -16   0   66.29    4.93   0
  13 -16   0   67.94    6.64   0
  14  16   0   -0.07    6.40   0
  14 -16   0    5.77    6.45   0
  14 -16   0    3.74    6.62   0
 -14  16   0    9.61    4.79   0
   0  17   0    7.39    8.64   0
   0  17   0    0.22    7.48   0
   1  17   0 1207.34   12.26   0
  -1  17   0 1165.64    8.48   0
   1  17   0 1206.03    9.99   0
  -1  17   0 1204.50   14.58   0
   2  17   0  489.00    8.34   0
  -2  17   0  483.05   11.21   0
  -2  17   0  483.56    8.74   0
  -3  17   0  603.62   12.02   0
   3 -17   0  665.75    8.64   0
  -3  17   0  613.70    7.20   0
   3  17   0  661.57    8.75   0
   4  17   0  424.78    5.87   0
   4  17   0  471.68    8.19   0
  -4  17   0  426.84    8.90   0
   4 -17   0  484.39    6.62   0
  -5  17   0    9.26    7.45   0
   5 -17   0    9.25    4.93   0
   5  17   0   14.96    4.32   0
   6 -17   0   18.67    6.94   0
   6 -17   0   22.82    9.08   0
  -6  17   0   24.90    7.26   0
   6  17   0   26.04    4.35   0
   7  17   0 1000.30    8.58   0
   7 -17   0 1177.30    9.27   0
  -7  17   0 1034.12    7.89   0
   7 -17   0 1132.60   12.60   0
  -8  17   0   70.72    6.84   0
   8 -17   0   72.75    6.55   0
   8  17   0   63.72    4.49   0
   8 -17   0   77.85    8.10   0
  -9  17   0   14.86    6.78   0
   9 -17   0   -1.86    6.33   0
   9  17   0    0.58    6.08   0
   9 -17   0    3.34    6.58   0
  10 -17   0   15.95    6.29   0
  10 -17   0    6.83    6.16   0
  10  17   0    9.26    5.95   0
 -10  17   0   15.84    6.52   0
  11  17   0   20.16    6.28   0
  11 -17   0   17.21    7.64   0
  11 -17   0   24.13    4.68   0
 -11  17   0   31.39    6.70   0
 -12  17   0   10.58    4.50   0
  12 -17   0   14.75    6.16   0
  12 -17   0   12.02    6.49   0
  12  17   0   15.87    4.16   0
  13 -17   0   16.49    6.72   0
  13  17   0   34.94    6.08   0
  13 -17   0   20.23    6.48   0
 -13  17   0   42.28    6.54   0
  14 -17   0   92.35    6.70   0
  14 -17   0   76.19    8.44   0
 -14  17   0   74.52    5.00   0
  14  17   0   73.79    6.66   0
   0  18   0   74.24    7.51   0
   0  18   0   63.06    7.28   0
   1  18   0  419.31    8.44   0
  -1  18   0  422.10   10.72   0
  -1  18   0  412.76    6.60   0
   1  18   0  425.55    9.38   0
  -2  18   0   59.36    8.34   0
  -2  18   0   52.00    5.75   0
   2  18   0   67.90    5.14   0
   3  18   0  144.18    7.22   0
  -3  18   0  115.14    9.57   0
   3 -18   0  124.83    7.24   0
  -3  18   0  122.68    5.70   0
   4  18   0  612.77    8.46   0
   4 -18   0  632.16    6.77   0
   4  18   0  508.30    6.11   0
  -4  18   0  573.94    6.93   0
  -5  18   0   35.14    5.30   0
   5  18   0   34.31    4.41   0
   5 -18   0   47.11    6.92   0
   6 -18   0    5.73    4.62   0
   6  18   0    1.39    5.83   0
  -6  18   0   13.77    6.67   0
  -7  18   0  193.50    7.23   0
   7  18   0  197.17    4.95   0
   7 -18   0  221.55    9.35   0
   7 -18   0  217.52    5.30   0
   8 -18   0   67.47    8.44   0
   8 -18   0   58.84    4.82   0
  -8  18   0   63.87    6.96   0
   8  18   0   70.19    6.00   0
  -9  18   0   -1.54    4.60   0
   9  18   0    6.39    5.95   0
   9 -18   0    0.59    7.69   0
   9 -18   0    3.86    4.52   0
  10 -18   0   12.46    4.61   0
  10  18   0    8.65    5.93   0
  10 -18   0    6.21    6.21   0
 -10  18   0    4.06    6.59   0
  11  18   0  147.75    6.44   0
 -11  18   0  132.91    6.86   0
  11 -18   0  163.42    5.00   0
  11 -18   0  160.71    7.01   0
  12 -18   0   67.22    4.89   0
  12  18   0   55.17    4.50   0
  12 -18   0   64.15    6.61   0
 -12  18   0   56.57    4.89   0
 -13  18   0   56.54    6.69   0
  13 -18   0   58.18    8.38   0
  13 -18   0   59.32    6.80   0
  13  18   0   54.26    6.50   0
   0  19   0   -4.79    7.16   0
   0  19   0    5.22    8.03   0
  -1  19   0  321.78    8.11   0
   1  19   0  336.07    8.68   0
  -1  19   0  327.43    8.89   0
   1  19   0  338.44    6.20   0
  -2  19   0  124.14    7.54   0
   2  19   0  134.66    7.71   0
  -2  19   0  125.38    9.12   0
   2  19   0  142.96    7.27   0
  -3  19   0  533.45    8.40   0
  -3  19   0  516.05   12.84   0
   3  19   0  550.01    8.12   0
   3 -19   0  562.03    6.47   0
   4 -19   0  101.07    4.96   0
   4  19   0  103.78    6.79   0
   4  19   0   99.95    4.55   0
  -4  19   0   93.11    5.31   0
   5  19   0   17.86    6.62   0
   5  19   0    3.41    5.90   0
   5 -19   0    7.56    6.58   0
  -5  19   0    4.14    5.03   0
  -6  19   0   12.65    6.72   0
   6 -19   0    3.96    4.49   0
   6  19   0    4.01    4.18   0
   7  19   0  271.11    6.95   0
  -7  19   0  278.37    5.84   0
   7 -19   0  299.72    5.75   0
   8 -19   0  132.67    8.84   0
  -8  19   0  120.99    5.12   0
   8  19   0  123.24    4.69   0
   8 -19   0  127.34    6.88   0
   9 -19   0  133.10    8.56   0
  -9  19   0  115.40    5.25   0
   9 -19   0  131.75    5.04   0
   9  19   0  121.35    4.69   0
 -10  19   0   95.42    4.99   0
  10 -19   0   97.30    4.85   0
  10 -19   0  108.52    8.41   0
  10  19   0   94.64    4.57   0
  11 -19   0   -1.25    7.57   0
  11 -19   0    4.53    6.29   0
  11  19   0    3.01    6.22   0
 -11  19   0    1.50    6.51   0
 -12  19   0   28.12    6.49   0
  12  19   0   20.57    4.41   0
  12 -19   0   13.17    4.56   0
  12 -19   0   25.58    6.41   0
  13 -19   0   29.79    4.63   0
  13  19   0   30.45    6.40   0
 -13  19   0   27.56    4.69   0
  13 -19   0   28.63    7.97   0
   0  20   0    0.15    8.08   0
   0  20   0    5.49    6.68   0
   1  20   0   35.28    6.94   0
  -1  20   0   33.51    8.03   0
  -1  20   0   37.39    7.00   0
   1  20   0   40.61    6.80   0
  -2  20   0  130.47    5.32   0
  -2  20   0  125.37    9.84   0
   2  20   0  132.39    7.68   0
   2  20   0  126.94    5.25   0
  -3  20   0   72.23    8.95   0
   3  20   0   80.87    4.77   0
  -3  20   0   86.15    7.04   0
  -4  20   0   28.63    5.01   0
   4  20   0   32.49    4.20   0
   4 -20   0   44.74    4.66   0
   4  20   0   36.34    4.73   0
   5  20   0  265.48    7.06   0
   5  20   0  235.61    6.52   0
  -5  20   0  225.70    7.30   0
   5 -20   0  263.10    7.11   0
   6  20   0  140.48    6.87   0
  -6  20   0  131.43    5.18   0
   6 -20   0  143.90    5.05   0
   6  20   0  141.34    4.67   0
  -7  20   0  372.31    7.64   0
   7 -20   0  396.50    5.88   0
   7  20   0  361.59    5.50   0
  -8  20   0  171.24    7.13   0
   8 -20   0  189.06    6.97   0
   8  20   0  160.22    6.60   0
   9  20   0   21.49    6.17   0
   9 -20   0   34.95    6.12   0
  -9  20   0   25.12    7.12   0
   9 -20   0   26.34    7.86   0
  10  20   0    7.80    4.11   0
  10 -20   0    0.57    6.43   0
  10 -20   0    6.34    6.23   0
 -10  20   0   -5.88    6.59   0
 -11  20   0   75.06    4.79   0
  11 -20   0  105.83    7.12   0
  11 -20   0   90.09    6.68   0
  11  20   0   82.24    4.59   0
 -12  20   0   56.02    6.71   0
  12  20   0   58.39    6.65   0
  12 -20   0   57.43    7.04   0
  12 -20   0   47.82    6.66   0
   0  21   0    3.74    7.57   0
   0  21   0    5.02    6.67   0
  -1  21   0  185.10    5.70   0
  -1  21   0  195.77    9.02   0
   1  21   0  198.04    7.47   0
   1  21   0  190.40    9.13   0
   2  21   0   40.25    6.86   0
   2  21   0   48.24    6.86   0
  -2  21   0   51.94    6.99   0
  -2  21   0   47.25    9.00   0
   3  21   0  139.27    6.91   0
  -3  21   0  125.00    5.18   0
   3  21   0  128.62    7.42   0
  -4  21   0   58.73    6.84   0
   4  21   0   43.32    4.74   0
   4 -21   0   39.64    6.31   0
   4  21   0   46.37    4.38   0
   5 -21   0  119.45    5.06   0
   5  21   0  106.33    6.79   0
   5  21   0  104.86    6.34   0
  -5  21   0   96.81    7.05   0
  -6  21   0   70.02    5.06   0
   6  21   0   89.21    6.53   0
   6 -21   0   77.25    4.91   0
   6  21   0   65.69    6.16   0
   7  21   0   14.45    4.33   0
   7 -21   0    4.75    6.55   0
  -7  21   0   17.51    4.92   0
  -8  21   0   -3.16    6.73   0
   8  21   0    3.18    4.13   0
   8 -21   0    3.74    6.36   0
   9 -21   0   10.20    6.17   0
   9  21   0   31.78    4.34   0
  -9  21   0   17.56    4.46   0
 -10  21   0   38.62    4.95   0
  10 -21   0   53.03    6.52   0
  10  21   0   54.08    6.24   0
  10 -21   0   53.06    8.09   0
  11 -21   0    2.35    7.90   0
  11 -21   0   -0.39    4.43   0
 -11  21   0   -3.36    6.59   0
  11  21   0  -19.92    6.27   0
   0  22   0   47.32    7.99   0
   0  22   0   47.44    6.60   0
   1  22   0  214.67    7.09   0
   1  22   0  235.76    7.94   0
  -1  22   0  218.66    5.61   0
  -1  22   0  229.06    9.48   0
   2  22   0  286.36    8.19   0
   2  22   0  260.40    7.45   0
  -2  22   0  258.67    5.57   0
  -2  22   0  267.95   10.93   0
   3  22   0   36.55    4.81   0
  -3  22   0   33.96    6.90   0
   3  22   0   33.12    8.37   0
   4  22   0    6.19    5.88   0
   4  22   0   -3.82    6.40   0
  -4  22   0   16.27    6.71   0
   5 -22   0    8.81    4.55   0
  -5  22   0    9.69    4.80   0
   5  22   0    4.97    5.90   0
   5  22   0   10.94    6.36   0
   6  22   0   40.12    6.07   0
   6 -22   0   51.48    4.68   0
   6  22   0   41.12    6.52   0
  -6  22   0   30.67    4.89   0
   7 -22   0    9.83    6.17   0
   7  22   0    3.73    6.06   0
  -7  22   0    8.45    4.54   0
   7  22   0   20.48    6.17   0
   8 -22   0   10.66    6.44   0
   8  22   0   11.85    5.71   0
  -8  22   0   13.48    4.54   0
   9 -22   0   41.27    6.35   0
   9  22   0   40.68    6.36   0
  -9  22   0   35.76    6.79   0
  10 -22   0   28.10    6.22   0
  10  22   0   21.56    6.08   0
 -10  22   0   14.76    6.59   0
  11 -22   0   33.91    4.73   0
  11 -22   0   38.94    9.86   0
 -11  22   0   31.30    4.88   0
  11  22   0   33.24    4.57   0
   0  23   0    2.38    7.74   0
   0  23   0    0.89    6.67   0
   1  23   0   14.95    4.76   0
   1  23   0    3.15    6.66   0
  -1  23   0    4.42    8.64   0
  -1  23   0    9.93    6.80   0
   2  23   0  129.67    8.96   0
  -2  23   0  137.61    7.07   0
   2  23   0  128.48    5.23   0
  -2  23   0  123.64   10.72   0
   3  23   0   10.46    6.37   0
  -3  23   0   -0.15    4.66   0
   3  23   0    4.23    6.48   0
  -4  23   0   -0.74    4.84   0
   4  23   0    9.97    4.47   0
   4  23   0   -4.50    5.90   0
  -5  23   0   14.97    4.60   0
   5 -23   0   12.37    6.29   0
   5  23   0   15.74    6.03   0
   5  23   0   15.22    4.43   0
   6 -23   0  103.37    4.74   0
   6  23   0   91.65    6.09   0
   6  23   0  100.29    4.79   0
  -6  23   0   84.95    4.90   0
  -7  23   0   26.15    4.56   0
   7 -23   0   30.47    4.33   0
   7  23   0   21.05    6.19   0
   7  23   0   35.51    6.57   0
   8 -23   0   -4.73    6.49   0
   8  23   0    4.78    4.29   0
   8  23   0   12.52    6.05   0
  -8  23   0   18.82    6.75   0
   9  23   0   35.41    6.14   0
   9 -23   0   30.19    6.25   0
  -9  23   0   24.11    6.27   0
  10  23   0   59.98    4.71   0
  10 -23   0   67.48    6.52   0
 -10  23   0   47.05    5.00   0
   0  24   0   18.43    6.60   0
   0  24   0   16.03    7.88   0
   1  24   0    2.33    8.08   0
   1  24   0    3.19    4.74   0
  -1  24   0    8.73    6.68   0
  -1  24   0    3.48    8.62   0
   2  24   0   -0.41    7.99   0
   2  24   0    9.04    6.59   0
  -2  24   0  -10.42    6.78   0
  -2  24   0    1.25   11.04   0
   3  24   0   29.92    4.59   0
  -3  24   0   25.25    6.74   0
   3  24   0   33.73    6.79   0
  -4  24   0   66.07    6.71   0
   4  24   0   63.42    4.43   0
   4  24   0   67.53    6.72   0
   4  24   0   59.84    6.58   0
   5  24   0   -0.11    4.28   0
  -5  24   0   -0.75    6.78   0
   5  24   0   15.38    6.14   0
  -6  24   0   93.12    4.76   0
   6  24   0   85.44    4.71   0
   6 -24   0  104.28    6.38   0
   6  24   0   85.84    4.44   0
  -7  24   0  208.37    5.52   0
   7  24   0  241.80    6.83   0
   7 -24   0  227.98    5.21   0
   7  24   0  218.35    6.58   0
  -8  24   0  184.30    7.29   0
   8 -24   0  202.24    7.07   0
   8  24   0  186.48    6.63   0
   8  24   0  199.98    5.47   0
  -9  24   0   38.66    6.92   0
   9 -24   0   48.39    6.42   0
   9  24   0   37.11    4.57   0
   9  24   0   57.38    4.61   0
   0  25   0    3.61    7.91   0
   0  25   0    2.86    6.55   0
  -1  25   0   20.62    6.27   0
  -1  25   0    4.55    9.95   0
   1  25   0   14.85    4.48   0
   1  25   0   10.80    7.77   0
  -2  25   0   58.35    4.92   0
   2  25   0   56.74    6.53   0
   2  25   0   65.41    7.27   0
   3  25   0  136.67    7.37   0
  -3  25   0  117.48    4.72   0
   3  25   0  145.80    6.54   0
   4  25   0   35.93    8.18   0
   4  25   0   39.36    6.22   0
   4  25   0   33.02    6.21   0
  -4  25   0   29.21    6.59   0
   5  25   0    3.00    6.61   0
   5  25   0    3.26    6.51   0
   5  25   0    8.06    6.11   0
  -5  25   0    5.05    6.65   0
   6  25   0   12.08    6.18   0
  -6  25   0   39.56    6.44   0
   6  25   0   21.75    4.36   0
   7  25   0    2.84    4.72   0
  -7  25   0    7.68    4.79   0
   7 -25   0   -2.05    4.36   0
   7  25   0    8.50    6.29   0
   8  25   0   49.53    6.29   0
   8  25   0   62.27    4.78   0
  -8  25   0   67.11    6.78   0
   8 -25   0   87.93    6.55   0
   0  26   0  241.41    5.36   0
   0  26   0  253.97   10.99   0
   1  26   0  251.41    9.71   0
   1  26   0  241.44    7.21   0
  -1  26   0  262.11    6.99   0
  -1  26   0  245.31   15.56   0
   2  26   0    9.43    8.09   0
  -2  26   0    7.33    4.74   0
   2  26   0    6.13    4.66   0
   3  26   0   66.76    6.90   0
   3  26   0   54.27    4.68   0
  -3  26   0   74.30    6.65   0
   4  26   0   73.91    8.67   0
   4  26   0   56.08    4.80   0
   4  26   0   61.01    4.37   0
  -4  26   0   65.48    6.58   0
   5  26   0  158.59    5.25   0
  -5  26   0  151.21    5.41   0
   5  26   0  166.89    6.55   0
   5  26   0  183.97    7.52   0
   6  26   0  108.70    6.76   0
  -6  26   0   97.96    7.09   0
   6  26   0   92.01    6.38   0
   0  27   0    1.82   10.27   0
   0  27   0   -1.41    4.62   0
   1  27   0   44.58    9.56   0
   1  27   0   56.85    6.68   0
  -1  27   0   29.60    6.73   0
  -2  27   0  135.92    7.07   0
   2  27   0  153.83    9.36   0
   2  27   0  156.42    7.04   0
   3  27   0   -2.87    8.25   0
   3  27   0    7.02    6.73   0
  -3  27   0   10.83    4.97   0
   4  27   0   69.32    7.23   0
   4  27   0   69.24    6.28   0
  -4  27   0   62.02    6.88   0
   4  27   0   72.03    6.73   0
   5  27   0   51.66    6.56   0
  -5  27   0   40.08    6.88   0
   5  27   0   48.22    7.24   0
   5  27   0   45.04    4.40   0
   0  28   0    3.27   12.95   0
   0  28   0   -0.29    4.53   0
   1  28   0   72.55    6.73   0
   1  28   0   49.40   10.03   0
  -1  28   0   42.21    4.68   0
  18   0  -1    9.73    6.13   0
 -18   0   1    8.78    6.14   0
  18   0  -1    5.24    4.76   0
  17   0  -1   -0.59    4.35   0
  17   0  -1   19.77    6.64   0
 -17   0   1   10.85    5.96   0
 -16   0   1    3.55    4.17   0
  16   0  -1   18.30    6.68   0
  16   0  -1    7.86    5.94   0
  15   0  -1    5.20    4.78   0
 -15   0   1    4.65    5.85   0
 -14   0   1    4.33    4.21   0
  14   0  -1    8.93    6.74   0
  13   0  -1   -1.50    4.85   0
 -13   0   1   -9.29    5.89   0
  12   0  -1   20.69    7.30   0
 -12   0   1    3.79    6.16   0
 -11   0   1   -0.60    4.29   0
  11   0  -1    6.65    5.14   0
  10   0  -1    9.67    7.11   0
 -10   0   1    6.38    6.40   0
   9   0  -1   -2.84    6.94   0
  -9   0   1   -1.44    4.32   0
   8   0  -1    1.00    4.65   0
  -8   0   1   -5.71    6.03   0
   7   0  -1   -0.32    7.43   0
  -7   0   1    1.33    4.63   0
  -6   0   1    5.48    5.31   0
   6   0  -1    2.02    8.11   0
  -5   0   1    5.88    7.97   0
   5   0  -1    1.90    8.57   0
   4   0  -1    2.16    8.03   0
  -4   0   1   -2.15   10.31   0
  -3   0   1    5.43   11.64   0
   3   0  -1    3.27   12.48   0
   2   0  -1   17.36   13.51   0
  -2   0   1   11.04   12.80   0
  -1   0   1    2.55   12.19   0
   1   0  -1    1.15    9.43   0
  -1   0   1   -0.07   13.49   0
   1   0  -1    2.90   14.27   0
   1   0   1    3.69   13.72   0
  -1   0  -1    2.39   12.82   0
   2   0   1    4.05   12.78   0
  -2   0  -1    8.85   12.48   0
   3   0   1    5.36    8.74   0
  -3   0  -1    4.59   11.58   0
  -4   0  -1   -1.34    9.51   0
   4   0   1   -1.22    7.31   0
   5   0   1    4.86    8.91   0
  -5   0  -1    4.44    7.73   0
  -6   0  -1   11.64    7.23   0
   6   0   1    7.59    5.70   0
  -7   0  -1   -0.90    4.57   0
   7   0   1    5.37    5.23   0
   8   0   1    5.07    6.63   0
  -8   0  -1    3.34    6.03   0
   9   0   1    4.12    5.08   0
  -9   0  -1   -3.12    6.32   0
 -10   0  -1   10.40    4.43   0
  10   0   1    4.50    7.38   0
 -11   0  -1   -3.10    6.29   0
  11   0   1    1.48    5.22   0
  12   0   1   13.08    7.06   0
 -12   0  -1   -3.09    4.40   0
  13   0   1   -3.52    4.80   0
 -13   0  -1   11.92    5.92   0
  14   0   1   13.53    6.77   0
 -14   0  -1   -9.26    4.09   0
  15   0   1    9.96    6.68   0
 -15   0  -1    4.69    6.01   0
 -16   0  -1    6.13    4.39   0
  16   0   1    5.64    4.69   0
 -17   0  -1    1.98    5.97   0
  17   0   1   -4.55    6.59   0
 -17  -1   1   12.83    6.14   0
 -17   1   1   18.00    6.02   0
  17   1  -1   19.69    4.71   0
  17  -1  -1   27.46    4.55   0
  17  -1  -1   12.97    6.65   0
  17   1  -1   18.68    6.11   0
  16  -1  -1   12.57    5.95   0
 -16   1   1    4.87    5.97   0
  16  -1  -1    7.67    4.65   0
 -16  -1   1    9.49    5.95   0
  16   1  -1   15.12    6.54   0
 -15  -1   1   51.82    4.40   0
 -15   1   1   48.49    4.42   0
  15  -1  -1   60.49    6.91   0
  15  -1  -1   53.19    4.54   0
  15   1  -1   54.43    6.88   0
 -14  -1   1  192.17    6.49   0
 -14   1   1  189.86    6.40   0
  14  -1  -1  179.48    5.46   0
  14   1  -1  190.45    5.46   0
  13   1  -1   76.77    6.71   0
  13  -1  -1   68.53    5.05   0
 -13  -1   1   64.80    4.31   0
 -13   1   1   57.44    6.27   0
  12   1  -1  182.81    7.56   0
 -12  -1   1  189.45    6.58   0
  12  -1  -1  205.36    7.83   0
 -12   1   1  193.76    6.74   0
  11  -1  -1  354.23    8.29   0
 -11   1   1  337.01    5.61   0
 -11  -1   1  336.39    7.09   0
  11   1  -1  326.40    6.32   0
 -10  -1   1   26.86    6.35   0
  10  -1  -1   17.18    7.43   0
  10   1  -1    7.87    5.18   0
 -10   1   1   13.53    4.56   0
  -9   1   1  437.25    6.16   0
   9   1  -1  457.81    8.17   0
   9  -1  -1  453.32    8.41   0
  -9  -1   1  439.81    6.19   0
   8   1  -1  396.98    8.03   0
  -8  -1   1  394.37    5.96   0
   8  -1  -1  407.10    8.11   0
  -8   1   1  395.45    6.02   0
   7   1  -1    9.63    7.41   0
  -7   1   1   11.11    6.63   0
  -7  -1   1   16.48    4.59   0
   7  -1  -1    7.18    5.13   0
   6   1  -1 2438.91   14.40   0
  -6   1   1 2333.19   12.72   0
   6  -1  -1 2416.64   14.60   0
  -6  -1   1 2427.64   13.86   0
   5   1  -1  208.42    7.03   0
  -5   1   1  209.45    8.87   0
   5  -1  -1  213.32    9.99   0
  -5  -1   1  208.34    6.74   0
  -4   1   1  741.28   13.26   0
   4   1  -1  740.80   11.09   0
  -4  -1   1  723.56   10.59   0
   4  -1  -1  751.48   13.74   0
   3  -1  -1 3577.18   23.99   0
   3   1  -1 3449.85   23.02   0
  -3   1   1 3597.44   21.91   0
  -3  -1   1 3509.33   21.35   0
   2   1  -1  404.10   14.91   0
   2  -1  -1  423.86   11.99   0
  -2  -1   1  395.80   14.53   0
  -2   1   1  413.35   15.20   0
   2  -1  -1  388.05   12.16   0
   1   1  -1   89.67   14.13   0
  -1  -1   1   91.98   13.94   0
  -1   1   1   88.42   14.13   0
   1  -1  -1   91.86   14.71   0
   1  -1  -1   98.76   14.38   0
  -1   1   1   98.43   13.47   0
   0   1   1 4341.41   46.30   0
   0  -1  -1 4226.47   41.79   0
   0   1  -1 4406.95   56.44   0
   0   1   1 4228.11   40.78   0
   0   1  -1 4114.63   54.96   0
   1   1   1   10.83   13.29   0
  -1  -1  -1    6.90   12.63   0
  -1   1  -1    8.57   13.14   0
   1  -1   1   12.38   13.79   0
  -2   1  -1 5228.95   31.48   0
   2   1   1 5215.41   30.53   0
   2  -1   1 5227.02   30.56   0
  -2  -1  -1 5318.23   30.60   0
   3  -1   1  718.71   16.04   0
  -3   1  -1  726.11   12.66   0
   3   1   1  574.12   13.53   0
  -3  -1  -1  720.30   11.67   0
  -4   1  -1  107.70   10.33   0
  -4  -1  -1  109.92    9.54   0
   4  -1   1  128.12   11.47   0
   4   1   1   99.89    7.40   0
  -5   1  -1 1941.09   13.86   0
   5   1   1 1920.96   13.96   0
   5  -1   1 1943.38   14.67   0
  -5  -1  -1 1982.01   13.68   0
   6   1   1 2264.34   13.88   0
  -6  -1  -1 2302.27   13.40   0
  -6   1  -1 2236.47   12.47   0
   6  -1   1 2225.78   14.10   0
  -7   1  -1 1306.38    9.39   0
  -7  -1  -1 1349.91    9.45   0
   7   1   1 1365.20   11.08   0
   7  -1   1 1353.22    9.90   0
  -8  -1  -1  705.25    8.19   0
   8  -1   1  714.22    7.57   0
  -8   1  -1  707.10    7.11   0
   8   1   1  710.49    7.46   0
   9   1   1  525.33    6.85   0
  -9  -1  -1  558.26    7.80   0
   9  -1   1  527.69    6.82   0
  -9   1  -1  542.70    7.87   0
  10   1   1  404.07    6.58   0
  10  -1   1  387.15    6.77   0
 -10  -1  -1  400.46    7.50   0
 -10   1  -1  392.58    7.55   0
 -11   1  -1   51.08    6.54   0
 -11  -1  -1   67.30    4.70   0
  11   1   1   61.54    5.35   0
  11  -1   1   68.75    7.28   0
  12  -1   1   51.54    7.38   0
 -12   1  -1   43.60    4.61   0
 -12  -1  -1   44.78    4.57   0
  12   1   1   71.81    7.32   0
  13   1   1  -11.48    6.83   0
 -13   1  -1   -6.26    5.89   0
 -13  -1  -1    5.86    6.04   0
  13  -1   1    6.41    4.74   0
 -14  -1  -1   18.71    5.84   0
  14  -1   1   16.88    6.84   0
 -14   1  -1    6.35    5.85   0
  14   1   1    6.72    6.51   0
  15   1   1  278.33    5.81   0
  15  -1   1  255.32    7.47   0
 -15  -1  -1  279.14    5.35   0
 -15   1  -1  275.94    5.22   0
  16  -1   1    6.34    6.47   0
  16   1   1   -6.27    6.71   0
 -16  -1  -1    6.45    6.08   0
 -16   1  -1   12.05    5.95   0
 -17   1  -1   36.29    6.06   0
  17  -1   1   34.49    6.68   0
  17   1   1   40.42    6.65   0
 -17  -1  -1   38.63    6.09   0
 -17  -2   1  102.13    4.79   0
 -17   2   1  104.29    6.29   0
  17  -2  -1  108.51    6.39   0
  17   2  -1   79.24    5.10   0
  17  -2  -1  114.83    6.91   0
 -16   2   1  216.16    6.53   0
 -16  -2   1  238.27    6.56   0
  16  -2  -1  235.17    5.26   0
  16  -2  -1  222.23    7.34   0
  16   2  -1  198.69    7.23   0
  15   2  -1   78.89    6.84   0
 -15  -2   1   80.98    6.11   0
 -15   2   1   77.07    6.17   0
  15  -2  -1   77.66    5.11   0
  15  -2  -1   78.56    6.29   0
  14   2  -1    5.59    6.61   0
 -14  -2   1    3.35    4.27   0
 -14   2   1    3.14    5.75   0
  14  -2  -1    2.17    5.77   0
  14  -2  -1    8.85    4.68   0
 -13   2   1   62.40    6.20   0
  13  -2  -1   62.89    7.09   0
  13   2  -1   56.64    6.82   0
 -13  -2   1   72.23    4.36   0
 -12   2   1  136.04    6.54   0
 -12  -2   1  141.21    4.90   0
  12  -2  -1  122.05    7.51   0
  12   2  -1  136.62    7.61   0
  11   2  -1   -7.53    6.94   0
 -11   2   1    3.76    6.37   0
  11  -2  -1    3.72    5.28   0
 -11  -2   1    1.41    4.14   0
  10   2  -1  136.79    7.52   0
 -10   2   1  122.87    6.83   0
 -10  -2   1  126.73    4.96   0
  10  -2  -1  129.80    5.72   0
  -9   2   1   20.62    4.47   0
  -9  -2   1   23.53    4.31   0
   9   2  -1   21.69    6.96   0
   9  -2  -1   18.22    7.17   0
  -8   2   1  148.86    6.42   0
   8  -2  -1  158.79    5.63   0
  -8  -2   1  167.05    6.43   0
   8   2  -1  153.94    5.32   0
   7  -2  -1   28.55    5.53   0
  -7  -2   1   29.35    6.64   0
  -7   2   1   25.29    6.91   0
   7   2  -1   25.73    7.11   0
  -6  -2   1   56.86    7.18   0
  -6   2   1   58.34    7.66   0
   6  -2  -1   60.25    8.02   0
   6   2  -1   52.93    7.74   0
  -5   2   1 3641.49   17.69   0
   5   2  -1 3524.58   16.58   0
  -5  -2   1 3665.05   17.47   0
   5  -2  -1 3685.91   18.17   0
   4   2  -1 3681.79   19.81   0
   4  -2  -1 3731.23   19.25   0
  -4   2   1 3767.27   20.33   0
  -4  -2   1 3806.11   18.70   0
   3   2  -1 2620.71   20.24   0
  -3   2   1 2396.47   20.38   0
   3  -2  -1 2659.57   21.10   0
   3  -2  -1 2682.96   20.64   0
  -3  -2   1 2686.49   20.22   0
   2  -2  -1 5661.00   31.46   0
  -2   2   1 5516.55   31.72   0
  -2   2   1 5506.76   29.29   0
   2   2  -1 5543.69   29.69   0
   2  -2  -1 5531.09   30.53   0
  -2  -2   1 5353.04   29.03   0
   1   2  -1  358.45   12.75   0
  -1   2   1  357.89   12.97   0
   1  -2  -1  360.79   16.06   0
  -1   2   1  350.36   15.24   0
   1  -2  -1  358.60   12.65   0
   0  -2   1 1511.58   25.13   0
   0   2   1 1481.43   21.81   0
   0   2  -1 1506.86   24.85   0
   0   2   1 1514.56   22.66   0
   0  -2  -1 1519.63   21.27   0
   1   2   1  116.56   13.23   0
   1  -2   1  117.70   14.27   0
  -1   2  -1  117.64   13.98   0
   2   2   1  565.53   14.47   0
   2  -2   1  528.58   14.98   0
  -2   2  -1  542.36   14.88   0
  -2  -2  -1  572.19   14.31   0
   3  -2   1 1515.94   15.80   0
   3   2   1 1512.62   14.44   0
  -3  -2  -1 1565.50   14.73   0
  -3   2  -1 1519.19   17.88   0
  -4   2  -1  906.18   13.00   0
   4   2   1  874.20   10.61   0
   4  -2   1  893.24   13.40   0
  -4  -2  -1  919.00   12.22   0
  -5   2  -1  143.58    8.83   0
  -5  -2  -1  148.45    8.23   0
   5   2   1  136.86    6.49   0
   5  -2   1  142.54    6.94   0
  -6  -2  -1   25.49    7.05   0
   6  -2   1   47.61    8.11   0
  -6   2  -1   26.07    5.25   0
   6   2   1   15.25    7.36   0
   7  -2   1    0.97    5.17   0
   7   2   1    3.46    4.99   0
  -7  -2  -1   -1.49    4.49   0
  -7   2  -1    1.36    4.75   0
  -8   2  -1  127.08    6.50   0
   8   2   1  137.84    6.97   0
  -8  -2  -1  146.30    6.33   0
   8  -2   1  136.65    7.26   0
  -9  -2  -1  181.28    6.70   0
   9  -2   1  184.48    5.97   0
   9   2   1  189.70    5.63   0
  -9   2  -1  175.18    5.33   0
 -10  -2  -1   98.35    6.48   0
  10  -2   1   98.32    5.65   0
 -10   2  -1  102.82    4.94   0
  10   2   1  101.43    7.32   0
  11  -2   1  725.82    9.15   0
 -11   2  -1  689.48    6.69   0
  11   2   1  752.38    9.19   0
 -11  -2  -1  704.20    6.85   0
 -12  -2  -1  864.56    7.16   0
  12   2   1  882.85    9.19   0
 -12   2  -1  836.46    7.01   0
  12  -2   1  894.57    9.47   0
  13   2   1   30.09    6.94   0
  13  -2   1   30.16    4.72   0
 -13   2  -1   24.34    4.15   0
 -13  -2  -1   33.85    4.32   0
  14  -2   1   10.52    4.90   0
  14   2   1   18.93    6.68   0
 -14   2  -1   18.30    4.31   0
 -14  -2  -1   20.96    4.16   0
  15  -2   1  -14.46    6.69   0
 -15   2  -1    5.71    5.93   0
  15   2   1    2.43    6.66   0
 -15  -2  -1   -5.11    5.85   0
 -16   2  -1    8.02    5.96   0
 -16  -2  -1   13.29    6.15   0
  16   2   1  -11.11    6.86   0
  16  -2   1   -1.35    6.70   0
 -17   2  -1   29.22    6.15   0
  17   2   1   36.26    6.56   0
  17  -2   1   25.10    4.86   0
 -17  -2  -1   23.23    4.29   0
 -17   3   1   78.00    6.20   0
  17  -3  -1   61.96    6.80   0
  17  -3  -1   69.19    6.39   0
  17   3  -1   68.39    4.93   0
 -17  -3   1   58.28    4.54   0
 -16  -3   1   44.08    4.44   0
  16  -3  -1   44.03    6.82   0
  16   3  -1   43.62    4.88   0
  16  -3  -1   44.07    6.11   0
 -16   3   1   45.78    6.11   0
  15  -3  -1   -3.18    4.29   0
  15   3  -1    5.65    4.65   0
 -15  -3   1   -3.16    4.27   0
 -15   3   1   -1.09    5.98   0
  15  -3  -1   11.56    6.74   0
  14  -3  -1  394.28    5.83   0
  14  -3  -1  398.23    7.81   0
 -14   3   1  379.59    7.01   0
 -14  -3   1  391.52    7.20   0
  14   3  -1  372.57    6.11   0
  13  -3  -1   87.06    7.13   0
 -13   3   1   96.52    4.69   0
  13   3  -1  101.52    4.93   0
 -13  -3   1   84.83    4.64   0
  13  -3  -1   98.94    4.68   0
 -12  -3   1    5.30    4.28   0
  12   3  -1   -4.14    4.82   0
 -12   3   1    6.27    4.43   0
  12  -3  -1   -0.54    5.02   0
 -11   3   1  126.05    6.89   0
  11   3  -1  131.03    7.38   0
 -11  -3   1  140.95    4.88   0
  11  -3  -1  120.65    5.62   0
  10  -3  -1   46.40    7.42   0
 -10   3   1   29.15    4.67   0
  10   3  -1   27.82    7.08   0
 -10  -3   1   27.60    6.30   0
  -9   3   1  473.08    7.72   0
   9   3  -1  485.08    8.35   0
  -9  -3   1  473.07    7.68   0
   9  -3  -1  483.89    8.49   0
  -8   3   1   54.64    6.32   0
   8  -3  -1   56.71    7.12   0
  -8  -3   1   47.28    6.11   0
   8   3  -1   49.36    4.86   0
  -7   3   1  885.06    8.26   0
   7   3  -1  857.00    9.48   0
   7  -3  -1  886.23    8.59   0
  -7  -3   1  902.77    9.27   0
  -6   3   1 2581.12   13.37   0
  -6  -3   1 2614.93   13.84   0
   6   3  -1 2521.69   13.00   0
   6  -3  -1 2615.02   14.78   0
   5  -3  -1  238.23    7.86   0
   5   3  -1  241.75    8.42   0
  -5   3   1  226.63    9.47   0
   5  -3  -1  233.39   10.02   0
  -5  -3   1  240.23    8.30   0
  -4  -3   1 4194.67   19.77   0
   4   3  -1 4090.13   18.90   0
   4  -3  -1 4156.17   19.26   0
  -4   3   1 4055.36   18.99   0
   4  -3  -1 4177.59   20.30   0
   3  -3  -1 4940.88   25.92   0
  -3   3   1 4650.82   24.53   0
   3  -3  -1 4807.60   23.28   0
   3   3  -1 4763.41   22.95   0
  -3  -3   1 4893.02   22.96   0
  -2   3   1    4.15   12.70   0
   2   3  -1    9.09   10.84   0
   2  -3  -1    9.56   12.91   0
  -2  -3   1    8.81   10.74   0
   2  -3  -1    3.39   11.36   0
  -2   3   1    5.78   10.90   0
   0   3  -1 1041.54   16.61   0
   0   3   1 1052.59   19.56   0
   0   3   1 1058.87   15.87   0
   0  -3   1 1054.14   16.72   0
   0  -3  -1 1054.81   16.04   0
  -1   3  -1 2497.52   23.62   0
   1  -3   1 2524.45   23.83   0
   2   3   1  474.97   13.28   0
  -2   3  -1  459.00   14.65   0
   2  -3   1  479.42   14.76   0
  -2  -3  -1  469.65   13.07   0
  -3   3  -1 1031.98   13.38   0
   3  -3   1 1025.56   13.42   0
  -3  -3  -1 1084.18   14.24   0
   3   3   1 1085.45   14.33   0
  -4   3  -1   13.44    6.68   0
   4  -3   1    9.45    9.79   0
  -4  -3  -1    8.84    8.04   0
   4   3   1   15.15    8.52   0
  -5   3  -1  798.94   10.95   0
   5  -3   1  785.46   11.15   0
   5   3   1  826.46   10.55   0
  -5  -3  -1  815.88   10.28   0
   6   3   1 2247.35   13.29   0
   6  -3   1 2255.14   12.67   0
  -6  -3  -1 2305.54   13.15   0
  -6   3  -1 2239.49   13.43   0
  -7   3  -1   13.46    6.75   0
  -7  -3  -1    4.84    6.31   0
   7   3   1    9.13    4.72   0
   7  -3   1   10.01    7.31   0
  -8   3  -1 2049.08   11.44   0
   8  -3   1 2044.06   10.98   0
  -8  -3  -1 2096.03   10.51   0
   8   3   1 1998.75   11.39   0
   9   3   1  168.32    7.32   0
   9  -3   1  168.62    5.91   0
  -9  -3  -1  178.60    6.57   0
  -9   3  -1  182.82    5.30   0
 -10  -3  -1  442.63    6.00   0
  10  -3   1  437.05    8.57   0
 -10   3  -1  420.19    7.58   0
  10   3   1  436.06    6.38   0
 -11  -3  -1   54.95    6.42   0
 -11   3  -1   45.34    4.76   0
  11  -3   1   52.01    5.48   0
  11   3   1   47.02    7.25   0
 -12  -3  -1    3.37    4.34   0
  12  -3   1    1.74    5.07   0
 -12   3  -1   -8.22    6.03   0
  12   3   1    0.55    4.95   0
 -13  -3  -1   95.38    4.76   0
  13   3   1   94.63    5.29   0
  13  -3   1   99.10    6.92   0
 -13   3  -1  105.64    6.17   0
 -14   3  -1   89.80    6.05   0
 -14  -3  -1   75.82    4.43   0
  14  -3   1   73.88    6.93   0
  14   3   1   74.93    6.83   0
 -15  -3  -1  167.02    6.40   0
  15  -3   1  157.85    7.16   0
 -15   3  -1  166.59    6.46   0
  15   3   1  149.82    7.06   0
  16  -3   1   58.35    4.85   0
  16   3   1   65.83    6.74   0
 -16   3  -1   60.13    6.12   0
 -16  -3  -1   52.35    4.58   0
  17   3   1   -1.60    6.82   0
 -17  -3  -1    1.08    4.47   0
 -17   3  -1    1.62    6.13   0
  17  -3   1   -0.51    4.17   0
  17  -3   1    5.59    4.70   0
  17   4  -1   -0.52    4.79   0
  17  -4  -1   -0.18    6.22   0
  17  -4  -1    0.27    4.66   0
 -17  -4   1    1.33    5.96   0
 -17   4   1    0.64    6.06   0
 -16   4   1   19.04    6.19   0
  16  -4  -1   15.88    4.75   0
  16  -4  -1   18.52    4.28   0
 -16  -4   1   23.40    6.03   0
  16   4  -1    6.47    4.81   0
  15  -4  -1   63.48    6.14   0
  15  -4  -1   63.28    5.01   0
 -15   4   1   51.65    4.42   0
 -15  -4   1   66.24    6.03   0
  15   4  -1   62.80    4.89   0
 -14   4   1  337.40    5.49   0
  14  -4  -1  370.93    6.94   0
  14   4  -1  353.59    7.35   0
  14  -4  -1  358.66    6.02   0
 -14  -4   1  362.30    6.90   0
 -13   4   1   13.32    6.02   0
  13   4  -1    1.62    6.58   0
  13  -4  -1   -2.26    6.92   0
 -13  -4   1    0.07    5.94   0
  13  -4  -1    5.97    6.09   0
  12  -4  -1  245.13    5.25   0
 -12   4   1  224.62    5.31   0
  12  -4  -1  237.82    5.96   0
 -12  -4   1  233.92    5.17   0
  12   4  -1  236.01    5.73   0
  11   4  -1   46.03    7.23   0
 -11   4   1   39.34    6.79   0
  11  -4  -1   35.92    6.31   0
 -11  -4   1   42.84    6.44   0
  11  -4  -1   35.10    7.61   0
 -10  -4   1 1267.67    9.52   0
  10  -4  -1 1251.66   10.33   0
  10   4  -1 1233.21    8.85   0
 -10   4   1 1214.25    9.65   0
  10  -4  -1 1249.61    9.88   0
   9   4  -1  731.15    7.33   0
  -9  -4   1  770.29    8.36   0
  -9   4   1  753.88    8.72   0
   9  -4  -1  763.79    9.45   0
   9  -4  -1  770.04    8.62   0
  -8   4   1  235.32    7.11   0
  -8  -4   1  231.02    6.77   0
   8   4  -1  226.22    5.62   0
   8  -4  -1  230.67    5.85   0
   8  -4  -1  228.92    7.17   0
  -7  -4   1  220.04    6.74   0
   7  -4  -1  227.88    7.35   0
  -7   4   1  229.76    7.67   0
   7  -4  -1  228.71    6.15   0
   7   4  -1  219.80    7.17   0
   6   4  -1 2118.10   11.89   0
   6  -4  -1 2170.27   13.64   0
   6  -4  -1 2167.88   12.22   0
  -6  -4   1 2212.14   12.81   0
  -6   4   1 2129.24   12.05   0
   5  -4  -1 2860.48   16.22   0
  -5  -4   1 2912.15   14.31   0
  -5   4   1 2887.78   15.66   0
   5  -4  -1 2924.58   15.96   0
   5   4  -1 2794.29   14.12   0
  -4   4   1  378.18   11.03   0
   4  -4  -1  397.97    8.28   0
   4  -4  -1  394.76    8.43   0
   4   4  -1  411.92    9.82   0
  -4  -4   1  394.35    7.65   0
  -3   4   1 8389.96   29.04   0
  -2   4   1 3011.02   23.98   0
  -2   4   1 2976.97   21.81   0
   2  -4  -1 3062.36   20.01   0
   2   4  -1 2862.95   20.67   0
   2  -4  -1 3050.03   23.06   0
  -1   4   1  887.18   16.09   0
  -1   4   1  885.20   17.21   0
   1  -4  -1  896.50   17.33   0
   1  -4  -1  893.66   13.62   0
   0  -4   1 2061.91   20.30   0
   0   4   1 2065.10   19.93   0
   0   4  -1 2080.05   20.35   0
   0   4   1 2005.28   22.35   0
  -1   4  -1  903.44   13.94   0
   1  -4   1  902.10   16.27   0
  -2   4  -1  162.72   14.44   0
   2  -4   1  164.43   10.66   0
   2   4   1  159.91    8.35   0
  -3   4  -1  794.36   14.35   0
   3  -4   1  819.51   14.51   0
  -3  -4  -1  841.98   12.19   0
   3   4   1  797.75   12.39   0
   4   4   1 3156.02   16.82   0
  -4   4  -1 3054.91   17.18   0
  -4  -4  -1 3181.75   16.65   0
   4  -4   1 3124.24   17.42   0
   5   4   1 1737.58   11.54   0
   5  -4   1 1774.53   13.07   0
  -5   4  -1 1750.77   13.16   0
  -5  -4  -1 1792.00   12.59   0
  -6  -4  -1  221.80    5.89   0
   6   4   1  219.05    7.79   0
   6  -4   1  203.33    6.37   0
  -6   4  -1  219.60    8.04   0
  -7   4  -1  143.46    5.48   0
  -7  -4  -1  142.03    5.03   0
   7   4   1  138.21    5.15   0
   7  -4   1  142.88    7.57   0
  -8   4  -1 1662.99   10.83   0
   8  -4   1 1646.79   11.08   0
  -8  -4  -1 1690.14    9.56   0
   8   4   1 1682.53   10.56   0
  -9  -4  -1   50.18    6.35   0
  -9   4  -1   51.84    6.75   0
   9  -4   1   51.10    5.41   0
   9   4   1   55.21    4.98   0
  10   4   1  149.05    5.28   0
  10  -4   1  143.99    5.81   0
 -10  -4  -1  157.41    6.51   0
 -10   4  -1  145.09    7.16   0
 -11   4  -1   12.62    4.63   0
  11   4   1    9.03    7.03   0
  11  -4   1   -3.82    7.55   0
 -11  -4  -1    5.73    6.25   0
  12   4   1   12.71    4.92   0
  12  -4   1   23.11    5.07   0
 -12  -4  -1   22.03    4.16   0
 -12   4  -1   18.58    6.11   0
  13  -4   1    2.36    6.82   0
  13   4   1   -3.72    6.70   0
 -13   4  -1    7.77    4.17   0
 -13  -4  -1   14.84    6.00   0
 -14   4  -1  434.79    5.60   0
  14  -4   1  455.62    7.92   0
  14   4   1  430.88    6.15   0
 -14  -4  -1  520.64    7.21   0
  15   4   1   26.28    4.86   0
 -15   4  -1   26.23    6.01   0
  15  -4   1   40.90    6.88   0
 -15  -4  -1   31.16    6.12   0
  16  -4   1   12.49    6.43   0
 -16   4  -1   16.08    6.08   0
  16  -4   1   10.25    4.42   0
 -16  -4  -1    9.31    4.32   0
  16   4   1   -2.38    6.77   0
  17  -4   1    5.78    6.35   0
  17   4   1    2.85    6.69   0
  17  -4   1    3.60    6.73   0
 -17   4  -1    4.76    6.27   0
 -17  -4  -1    8.32    6.13   0
  17  -5  -1   69.84    4.96   0
 -17  -5   1   68.61    6.30   0
  17  -5  -1   77.97    4.83   0
  17   5  -1   62.63    5.06   0
 -17   5   1   65.37    6.45   0
 -16  -5   1   82.65    6.22   0
 -16   5   1   73.43    6.31   0
  16  -5  -1   73.66    6.93   0
  16   5  -1   78.29    4.85   0
  16  -5  -1   95.46    6.28   0
 -15   5   1   14.25    4.37   0
 -15  -5   1   13.82    4.22   0
  15  -5  -1   28.70    6.88   0
  15   5  -1   19.21    6.72   0
  15  -5  -1   20.10    5.99   0
  14  -5  -1  123.91    6.37   0
  14   5  -1   97.09    6.69   0
 -14  -5   1   97.56    4.63   0
  14  -5  -1  118.05    5.11   0
 -14   5   1  101.59    6.12   0
 -13   5   1   -6.28    4.35   0
  13  -5  -1   10.04    6.73   0
 -13  -5   1    4.20    5.91   0
  13  -5  -1   10.17    5.62   0
  13   5  -1    0.61    4.52   0
  12  -5  -1  175.38    5.57   0
  12  -5  -1  177.93    5.15   0
 -12   5   1  183.81    6.78   0
  12   5  -1  180.37    7.06   0
 -12  -5   1  172.36    5.01   0
  11  -5  -1  940.46    8.85   0
 -11   5   1  888.20    8.89   0
  11   5  -1  888.35    7.75   0
  11  -5  -1  910.15    8.05   0
 -11  -5   1  922.38    7.37   0
 -10   5   1  200.60    7.23   0
  10  -5  -1  212.65    6.90   0
  10  -5  -1  202.90    6.02   0
  10   5  -1  204.73    5.72   0
 -10  -5   1  205.78    5.27   0
  -9  -5   1  323.53    7.37   0
   9   5  -1  317.51    7.71   0
   9  -5  -1  304.39    7.12   0
  -9   5   1  318.55    7.71   0
   9  -5  -1  332.43    8.24   0
  -8   5   1  328.66    7.86   0
   8   5  -1  329.12    7.41   0
   8  -5  -1  337.15    7.92   0
   8  -5  -1  337.25    7.49   0
  -8  -5   1  343.94    5.79   0
   7   5  -1 1072.36    8.46   0
   7  -5  -1 1089.80    9.19   0
   7  -5  -1 1101.24    8.92   0
  -7   5   1 1129.47    9.98   0
  -7  -5   1 1153.45    9.52   0
  -6  -5   1 2919.60   13.98   0
   6   5  -1 2770.85   13.96   0
   6  -5  -1 2860.91   13.63   0
   6  -5  -1 2806.64   14.41   0
  -6   5   1 2832.10   14.39   0
   5  -5  -1    2.66    6.84   0
  -5   5   1    2.17    8.21   0
   5   5  -1    8.43    7.11   0
  -5  -5   1    5.31    4.50   0
   5  -5  -1    5.64    8.40   0
   4   5  -1 2398.58   14.93   0
   4  -5  -1 2433.03   16.13   0
  -4  -5   1 2395.71   13.84   0
   4  -5  -1 2433.51   15.44   0
  -4   5   1 2370.83   15.35   0
  -3  -5   1 6358.41   23.22   0
  -3   5   1 6410.91   23.49   0
   3  -5  -1 6581.44   23.60   0
   3   5  -1 6445.78   24.47   0
   1  -5  -1  589.04   14.72   0
  -1   5   1  578.21   14.91   0
  -1   5   1  570.68   15.62   0
   1  -5  -1  585.56   16.04   0
   0   5   1 1334.58   16.74   0
   0   5  -1 1323.66   15.07   0
   0   5   1 1279.01   18.71   0
   0  -5   1 1324.21   17.37   0
  -1   5  -1  321.44   14.84   0
   1  -5   1  327.05   14.42   0
   2  -5   1 1669.39   17.49   0
   2  -5   1 1599.37   24.83   0
   2   5   1 1551.91   13.34   0
  -2   5  -1 1619.50   17.64   0
  -3   5  -1  237.54   11.08   0
   3  -5   1  226.53   10.26   0
   3   5   1  240.65    7.19   0
   3  -5   1  234.47    8.13   0
  -4   5  -1 3789.14   18.47   0
   4   5   1 3853.20   16.91   0
   4  -5   1 3803.23   17.41   0
  -4  -5  -1 3872.84   16.87   0
  -5   5  -1  763.15   10.29   0
   5   5   1  767.39    9.89   0
  -5  -5  -1  788.66    9.70   0
   5  -5   1  751.97   10.46   0
  -6   5  -1   43.86    5.47   0
   6  -5   1   46.35    5.58   0
   6   5   1   45.17    5.05   0
  -6  -5  -1   46.07    4.82   0
  -7   5  -1   39.52    4.91   0
   7  -5   1   42.69    5.25   0
  -7  -5  -1   38.14    4.38   0
   7   5   1   35.60    4.55   0
  -8  -5  -1   34.03    6.01   0
  -8   5  -1   32.39    6.78   0
   8   5   1   35.82    4.42   0
   8  -5   1   36.07    5.11   0
   9   5   1  105.85    6.80   0
   9  -5   1   92.92    6.00   0
  -9  -5  -1  112.90    6.50   0
  -9   5  -1  113.00    7.27   0
  10  -5   1  560.25    7.09   0
 -10   5  -1  553.62    8.20   0
 -10  -5  -1  556.00    6.26   0
  10   5   1  535.46    6.51   0
  11   5   1   43.02    5.14   0
  11  -5   1   40.91    7.81   0
 -11  -5  -1   51.22    4.65   0
 -11   5  -1   37.59    6.79   0
  12   5   1   53.78    6.87   0
 -12   5  -1   65.41    4.66   0
  12  -5   1   52.92    5.30   0
 -12  -5  -1   65.97    4.45   0
  13  -5   1  244.28    7.46   0
 -13   5  -1  238.91    6.74   0
  13   5   1  223.45    5.47   0
 -13  -5  -1  250.54    6.50   0
  14   5   1  249.57    7.22   0
 -14   5  -1  225.24    5.13   0
  14  -5   1  238.15    5.57   0
 -14  -5  -1  237.19    4.98   0
 -15   5  -1    1.47    6.08   0
 -15  -5  -1    7.16    6.19   0
  15  -5   1    9.67    6.92   0
  15   5   1   14.19    4.79   0
  15  -5   1   -3.86    5.59   0
  16  -5   1  319.60    7.04   0
  16  -5   1  336.08    7.39   0
 -16  -5  -1  338.10    7.02   0
  16   5   1  311.73    7.58   0
 -16   5  -1  338.74    6.96   0
  17  -5   1  178.87    7.06   0
  17  -5   1  184.98    7.11   0
  17   5   1  178.56    7.30   0
 -17   5  -1  171.22    6.69   0
 -17  -5  -1  143.53    6.56   0
 -17   6   1    2.66    6.22   0
 -17  -6   1    4.06    4.27   0
  17   6  -1   15.02    6.85   0
  17  -6  -1    7.11    6.34   0
  17  -6  -1   14.13    6.80   0
  16  -6  -1   21.19    6.20   0
  16   6  -1    8.08    4.64   0
 -16   6   1   25.56    6.14   0
  16  -6  -1   24.07    6.66   0
 -16  -6   1   20.17    4.32   0
 -15  -6   1  188.06    6.52   0
  15   6  -1  165.32    7.28   0
 -15   6   1  167.36    4.98   0
  15  -6  -1  180.27    6.75   0
  15  -6  -1  177.49    5.42   0
  14   6  -1  259.16    7.09   0
 -14   6   1  239.28    6.70   0
 -14  -6   1  244.76    5.20   0
  14  -6  -1  263.28    7.27   0
  14  -6  -1  258.12    6.92   0
  13   6  -1  229.53    7.24   0
 -13   6   1  222.43    6.85   0
  13  -6  -1  245.93    5.69   0
  13  -6  -1  233.18    5.25   0
 -13  -6   1  229.93    6.61   0
  12  -6  -1  135.23    5.42   0
  12  -6  -1  143.60    6.41   0
  12   6  -1  140.99    5.13   0
 -12   6   1  131.93    4.91   0
 -12  -6   1  143.72    6.24   0
  11  -6  -1   46.48    5.71   0
 -11   6   1   45.45    5.02   0
  11  -6  -1   37.95    4.47   0
 -11  -6   1   45.02    6.46   0
  11   6  -1   42.67    5.11   0
 -10   6   1   34.34    4.95   0
  10  -6  -1   45.07    7.52   0
  10  -6  -1   29.97    4.58   0
  10   6  -1   41.20    4.86   0
 -10  -6   1   37.60    6.21   0
   9  -6  -1   81.23    6.22   0
   9   6  -1   67.13    6.82   0
  -9   6   1   73.34    7.20   0
   9  -6  -1   90.59    7.95   0
  -9  -6   1   97.01    6.51   0
   8  -6  -1 2229.10   12.67   0
  -8  -6   1 2305.19   11.62   0
   8   6  -1 2225.61   11.74   0
   8  -6  -1 2261.17   12.43   0
  -8   6   1 2224.41   12.12   0
   7  -6  -1 1027.21    9.81   0
  -7  -6   1 1026.84    9.27   0
  -7   6   1 1010.92    8.40   0
   7  -6  -1 1019.67   10.03   0
   7   6  -1  998.75    9.26   0
  -6  -6   1  279.36    5.80   0
   6  -6  -1  287.80    7.83   0
   6  -6  -1  287.86    6.54   0
   6   6  -1  280.68    7.55   0
  -6   6   1  290.57    8.37   0
   5  -6  -1  655.91    9.86   0
  -5  -6   1  633.93    8.83   0
   5  -6  -1  641.03    8.16   0
   5   6  -1  630.84    9.01   0
  -5   6   1  617.37    9.64   0
   4   6  -1 7366.32   22.24   0
   4  -6  -1 7568.36   27.74   0
   4  -6  -1 7443.01   23.37   0
  -4   6   1 7253.73   22.39   0
  -3   6   1  152.08    9.04   0
   3  -6  -1  157.96    9.39   0
   3   6  -1  152.40    8.33   0
   3  -6  -1  161.17   10.04   0
  -3   6   1  154.49    9.81   0
   2  -6  -1 2651.84   21.49   0
   2  -6  -1 2614.65   17.50   0
  -2   6   1 2529.95   17.42   0
  -2   6   1 2546.33   20.91   0
  -1   6   1  768.01   15.21   0
   1  -6  -1  804.71   13.73   0
  -1   6   1  751.34   11.28   0
   1  -6  -1  766.30   15.34   0
   0   6   1 7222.47   26.94   0
   0   6  -1 7280.88   28.61   0
   2  -6   1   14.21    7.20   0
  -2   6  -1   12.13   10.72   0
   2  -6   1   14.07   11.65   0
   3  -6   1   32.02    8.33   0
   3   6   1   36.01    8.19   0
  -3   6  -1   34.72    6.52   0
   3  -6   1   42.79    6.35   0
   4  -6   1   -0.01    7.23   0
  -4   6  -1    7.24    6.37   0
  -4  -6  -1   11.39    7.15   0
   4  -6   1    6.34    5.65   0
   4   6   1    8.69    7.38   0
   5  -6   1  284.84    6.75   0
  -5   6  -1  288.33    6.72   0
   5   6   1  294.46    6.26   0
  -5  -6  -1  289.13    7.68   0
  -6   6  -1  379.24    6.76   0
   6  -6   1  375.91    8.55   0
  -6  -6  -1  380.77    6.21   0
   6   6   1  392.54    6.27   0
  -7   6  -1  602.46    7.21   0
  -7  -6  -1  632.27    7.93   0
   7  -6   1  624.66    8.92   0
   7   6   1  586.00    6.77   0
  -8  -6  -1  283.09    6.96   0
   8   6   1  283.72    7.23   0
  -8   6  -1  263.69    7.82   0
   8  -6   1  272.72    6.23   0
  -9   6  -1   20.30    4.93   0
   9   6   1   14.99    6.39   0
  -9  -6  -1   28.86    6.07   0
   9  -6   1   13.47    5.38   0
 -10  -6  -1   57.04    6.09   0
  10  -6   1   48.19    7.59   0
  10   6   1   55.24    4.82   0
 -10   6  -1   54.90    6.84   0
  11   6   1  745.18    7.18   0
  11  -6   1  754.06    7.54   0
 -11   6  -1  721.55    8.53   0
 -11  -6  -1  779.64    8.33   0
 -12   6  -1   66.33    6.37   0
 -12  -6  -1   59.18    6.03   0
  12  -6   1   60.88    5.10   0
  12   6   1   59.15    4.73   0
  13   6   1  122.92    5.14   0
 -13   6  -1  119.34    4.86   0
 -13  -6  -1  126.77    6.36   0
  13  -6   1  131.26    6.31   0
  13  -6   1  125.49    7.23   0
 -14  -6  -1  591.53    7.52   0
  14   6   1  576.53    7.81   0
  14  -6   1  586.96    6.59   0
  14  -6   1  601.58    8.22   0
 -14   6  -1  566.06    7.54   0
 -15  -6  -1    3.80    6.16   0
  15  -6   1   -3.42    6.05   0
 -15   6  -1    8.06    4.25   0
  15  -6   1   20.58    6.64   0
  15   6   1    5.10    4.56   0
 -16  -6  -1   12.16    4.33   0
 -16   6  -1    3.10    6.09   0
  16  -6   1    9.45    4.67   0
  16   6   1    1.38    6.72   0
  16  -6   1    5.97    6.20   0
  17  -6   1    9.59    4.87   0
 -17   6  -1   -5.99    6.40   0
  17   6   1    1.18    6.84   0
  17  -6   1   -1.09    4.39   0
 -17  -6  -1   14.64    6.21   0
  17  -7  -1  211.67    7.01   0
 -17  -7   1  180.02    5.20   0
  17  -7  -1  195.02    7.59   0
  17   7  -1  186.78    7.29   0
 -17   7   1  185.31    5.40   0
  16   7  -1   72.82    5.11   0
 -16   7   1   85.72    6.45   0
  16  -7  -1   82.79    6.46   0
  16  -7  -1   77.93    5.15   0
 -16  -7   1   87.31    6.35   0
  15   7  -1    1.71    6.64   0
  15  -7  -1    7.90    6.70   0
  15  -7  -1    6.98    6.05   0
 -15   7   1    3.02    4.25   0
 -15  -7   1   -3.49    4.26   0
  14   7  -1  133.97    5.04   0
 -14  -7   1  113.83    6.27   0
  14  -7  -1  133.81    6.44   0
  14  -7  -1  135.89    5.20   0
 -14   7   1  153.44    6.18   0
  13  -7  -1  268.57    5.78   0
  13  -7  -1  282.99    6.94   0
 -13   7   1  241.47    6.90   0
  13   7  -1  267.08    7.14   0
 -13  -7   1  261.69    6.66   0
  12   7  -1  234.90    7.01   0
  12  -7  -1  256.08    5.51   0
 -12  -7   1  283.19    6.68   0
  12  -7  -1  250.65    5.78   0
 -12   7   1  261.57    6.97   0
  11   7  -1   72.61    6.92   0
 -11   7   1   68.22    6.97   0
 -11  -7   1   73.19    6.36   0
  11  -7  -1   79.21    6.36   0
  11  -7  -1   65.48    7.73   0
  10  -7  -1  450.39    6.67   0
  10   7  -1  430.73    7.91   0
 -10   7   1  430.15    6.32   0
  10  -7  -1  446.84    6.36   0
 -10  -7   1  461.16    6.08   0
   9  -7  -1    8.68    5.95   0
  -9  -7   1   18.54    4.45   0
   9  -7  -1    8.30    5.53   0
  -9   7   1   14.09    7.19   0
   9   7  -1   14.14    6.63   0
   8  -7  -1  368.93    8.23   0
   8   7  -1  365.82    7.63   0
   8  -7  -1  372.60    6.36   0
  -8   7   1  368.57    8.05   0
  -8  -7   1  392.33    7.42   0
   7  -7  -1   35.40    4.42   0
  -7   7   1   45.06    6.71   0
  -7  -7   1   45.81    6.09   0
   7   7  -1   43.81    4.60   0
   7  -7  -1   42.48    6.92   0
  -6   7   1  211.15    5.92   0
   6   7  -1  231.67    7.32   0
  -6  -7   1  231.32    6.89   0
   6  -7  -1  223.71    7.95   0
   6  -7  -1  224.11    7.29   0
  -5  -7   1   10.98    6.40   0
  -5   7   1   11.35    5.43   0
   5   7  -1   10.68    6.64   0
   5  -7  -1   12.70    7.26   0
   5  -7  -1   11.90    7.86   0
   4  -7  -1 1364.49   10.71   0
  -4   7   1 1298.66   13.12   0
   4  -7  -1 1370.57   13.75   0
   4   7  -1 1324.94   10.31   0
  -4   7   1 1315.93   12.02   0
   3   7  -1   92.71    5.95   0
  -3   7   1   95.61    8.27   0
   3  -7  -1  115.63    9.38   0
   3  -7  -1  102.34    8.71   0
  -3   7   1  102.49    9.35   0
  -2   7   1  163.27    9.54   0
   2  -7  -1  170.89    9.49   0
   2  -7  -1  170.18    9.94   0
  -2   7   1  158.74    7.70   0
   1  -7  -1   94.60    9.57   0
  -1   7   1   90.86    7.27   0
  -1   7   1   88.67    9.67   0
   0   7  -1  482.12   11.20   0
   0   7   1  479.35   11.01   0
   0   7   1  481.05   12.43   0
  -1   7  -1   37.02    9.50   0
   1  -7   1   30.64    9.25   0
  -1   7  -1   33.30   13.10   0
   2  -7   1    4.37   10.31   0
   2  -7   1   -0.32    8.52   0
  -2   7  -1    7.79    8.83   0
   3  -7   1  224.26    9.04   0
  -3   7  -1  219.98    9.08   0
   3   7   1  227.17    8.27   0
   3  -7   1  221.34    9.79   0
  -4   7  -1 2579.85   13.49   0
   4   7   1 2571.74   13.17   0
   4  -7   1 2565.56   19.12   0
   4  -7   1 2671.85   13.62   0
   5  -7   1 1548.82   10.50   0
   5  -7   1 1506.18   13.81   0
   5   7   1 1532.39   11.22   0
  -5  -7  -1 1537.45   11.08   0
  -5   7  -1 1520.28   11.78   0
   6  -7   1    3.76    5.95   0
   6   7   1    1.50    6.15   0
  -6   7  -1   -0.13    7.18   0
  -6  -7  -1   -0.99    5.87   0
   6  -7   1    6.03    5.24   0
  -7   7  -1  118.22    7.11   0
   7  -7   1  117.98    5.24   0
   7   7   1  108.74    4.67   0
  -7  -7  -1  108.74    6.14   0
   7  -7   1  114.69    6.36   0
   8  -7   1   54.21    6.50   0
  -8   7  -1   47.15    7.33   0
   8   7   1   45.74    6.46   0
   8  -7   1   60.54    5.44   0
  -8  -7  -1   48.90    6.13   0
   9  -7   1   74.91    7.74   0
   9  -7   1   59.86    6.79   0
  -9   7  -1   65.67    5.24   0
  -9  -7  -1   53.54    4.71   0
   9   7   1   67.50    6.55   0
  10  -7   1  354.65    7.64   0
  10  -7   1  387.56    6.51   0
 -10  -7  -1  369.25    5.53   0
 -10   7  -1  354.44    6.18   0
  10   7   1  350.22    7.22   0
  11  -7   1  236.93    7.87   0
  11   7   1  216.25    7.22   0
  11  -7   1  225.34    6.95   0
 -11  -7  -1  223.74    6.76   0
 -11   7  -1  219.12    5.55   0
 -12   7  -1  440.67    6.00   0
 -12  -7  -1  462.06    5.85   0
  12   7   1  427.08    7.52   0
  12  -7   1  465.75    7.44   0
  12  -7   1  473.07    6.46   0
 -13  -7  -1   10.84    4.17   0
  13   7   1    8.47    6.27   0
  13  -7   1    3.01    4.89   0
 -13   7  -1    5.05    4.46   0
  13  -7   1    4.74    4.11   0
 -14  -7  -1   60.89    6.18   0
  14  -7   1   64.61    6.63   0
  14   7   1   54.71    6.86   0
  14  -7   1   58.15    6.09   0
 -14   7  -1   57.51    6.11   0
  15  -7   1  247.60    5.48   0
  15  -7   1  246.44    7.01   0
  15   7   1  223.05    5.68   0
 -15  -7  -1  253.04    6.75   0
 -15   7  -1  236.21    5.13   0
 -16   7  -1  202.16    6.75   0
  16  -7   1  210.91    7.21   0
  16  -7   1  215.14    6.75   0
 -16  -7  -1  213.94    6.74   0
  16   7   1  207.40    7.30   0
  17  -7   1   72.87    5.10   0
 -17  -7  -1   57.86    4.78   0
 -17   7  -1   60.26    4.53   0
  17  -7   1   69.66    4.72   0
  17   7   1   58.33    5.13   0
 -17  -8   1   65.06    6.36   0
 -17   8   1   59.35    6.47   0
  17   8  -1   53.83    5.08   0
  17  -8  -1   54.86    4.98   0
  17  -8  -1   65.80    6.62   0
  16  -8  -1  254.56    6.89   0
 -16   8   1  226.81    6.89   0
  16   8  -1  262.46    7.25   0
 -16  -8   1  242.49    5.21   0
  16  -8  -1  249.92    7.33   0
  15  -8  -1  384.75    7.38   0
  15  -8  -1  352.94    5.91   0
 -15   8   1  330.21    5.47   0
  15   8  -1  347.30    6.02   0
 -15  -8   1  356.19    6.98   0
 -14  -8   1  340.70    6.83   0
  14  -8  -1  342.79    6.00   0
  14  -8  -1  363.21    5.81   0
 -14   8   1  333.78    7.22   0
  14   8  -1  336.02    5.75   0
 -13  -8   1   27.74    4.24   0
  13   8  -1   24.13    6.40   0
  13  -8  -1   31.11    4.86   0
  13  -8  -1   39.94    6.12   0
 -13   8   1   26.37    6.44   0
  12   8  -1   -1.37    6.42   0
 -12   8   1    0.84    6.29   0
 -12  -8   1    2.28    5.85   0
  12  -8  -1   -2.95    5.81   0
  12  -8  -1   -2.30    4.74   0
  11  -8  -1   21.69    7.39   0
 -11   8   1   12.77    4.78   0
 -11  -8   1   14.85    5.95   0
  11   8  -1    7.38    4.62   0
  11  -8  -1   16.19    6.41   0
  10  -8  -1   18.76    7.67   0
 -10  -8   1   13.58    6.23   0
 -10   8   1   12.07    7.05   0
  10  -8  -1    6.90    4.45   0
  10   8  -1    7.39    6.69   0
  -9  -8   1 1227.12    9.39   0
   9  -8  -1 1241.70   10.22   0
   9  -8  -1 1192.37    9.02   0
  -9   8   1 1225.87    9.90   0
   9   8  -1 1171.29    8.25   0
   8   8  -1   50.53    6.74   0
  -8   8   1   67.41    7.59   0
   8  -8  -1   66.85    6.71   0
  -8  -8   1   57.15    6.44   0
   8  -8  -1   63.34    7.82   0
  -7  -8   1  572.87    7.68   0
  -7   8   1  555.81    8.68   0
   7  -8  -1  568.74    8.65   0
   7   8  -1  548.06    6.56   0
   7  -8  -1  579.09    8.67   0
   6  -8  -1  742.81    7.69   0
  -6   8   1  726.56    7.69   0
  -6  -8   1  716.66    7.15   0
   6  -8  -1  757.42    9.91   0
   6   8  -1  733.27    8.65   0
   5  -8  -1  128.97    7.55   0
  -5   8   1  136.35    8.17   0
   5   8  -1  146.63    5.43   0
   5  -8  -1  142.22    6.06   0
   4  -8  -1  487.86    9.87   0
  -4   8   1  446.29    9.36   0
   4  -8  -1  486.78    9.39   0
   4   8  -1  466.55    6.83   0
  -4   8   1  457.80    9.44   0
   3   8  -1 2254.58   13.58   0
  -3   8   1 2326.73   13.11   0
  -3   8   1 2291.83   17.68   0
   3  -8  -1 2445.10   14.42   0
   3  -8  -1 2451.72   18.55   0
   2  -8  -1   86.29    8.77   0
   2  -8  -1   76.92    6.39   0
  -2   8   1   83.38    9.95   0
  -2   8   1   87.83    9.40   0
   1  -8  -1  767.52   11.05   0
  -1   8   1  758.48   11.22   0
   1   8  -1  755.39   10.65   0
  -1   8   1  753.19   12.82   0
   0   8   1 1095.08   14.22   0
   0   8  -1 1085.42   10.24   0
   0   8   1 1095.91   12.05   0
  -1   8  -1  657.64   10.66   0
   1   8   1  676.12   10.57   0
  -1   8  -1  677.01   18.41   0
   1  -8   1  686.35   10.78   0
   2  -8   1 4498.25   17.88   0
  -2   8  -1 4383.82   18.55   0
   3  -8   1 1448.29   18.64   0
   3   8   1 1356.87   11.20   0
  -3   8  -1 1361.48   12.03   0
   3  -8   1 1439.30   12.01   0
   4  -8   1 1070.46   10.94   0
  -4   8  -1  995.94    9.26   0
   4  -8   1 1040.00   14.20   0
   4   8   1 1014.02    8.92   0
  -5   8  -1   28.25    5.64   0
   5   8   1   31.09    6.42   0
   5  -8   1   24.83    7.37   0
   5  -8   1   26.52    6.49   0
   6  -8   1  314.71    8.11   0
   6   8   1  332.98    7.19   0
  -6   8  -1  324.00    8.45   0
   6  -8   1  333.19    8.00   0
  -6  -8  -1  331.50    6.90   0
  -7   8  -1  317.03    7.96   0
   7   8   1  301.70    5.69   0
  -7  -8  -1  321.22    6.97   0
   7  -8   1  308.35    7.99   0
   7  -8   1  299.52    7.61   0
   8  -8   1 3020.47   12.51   0
  -8   8  -1 2929.51   13.49   0
   8   8   1 3023.18   12.90   0
  -8  -8  -1 3043.96   12.76   0
   8  -8   1 2910.71   15.18   0
  -9  -8  -1  155.76    6.38   0
  -9   8  -1  150.10    7.40   0
   9   8   1  148.66    5.13   0
   9  -8   1  149.08    6.94   0
   9  -8   1  145.43    7.86   0
  10   8   1   12.91    4.88   0
 -10   8  -1    5.57    7.22   0
  10  -8   1   17.72    6.17   0
 -10  -8  -1    7.60    6.40   0
  10  -8   1    2.04    7.73   0
  11  -8   1   53.35    6.48   0
 -11   8  -1   49.82    6.82   0
  11  -8   1   54.32    7.34   0
 -11  -8  -1   51.64    6.21   0
  11   8   1   39.05    6.65   0
 -12   8  -1 1146.59    8.10   0
 -12  -8  -1 1257.34    7.92   0
  12  -8   1 1266.97    8.97   0
  12  -8   1 1224.66    8.52   0
  12   8   1 1239.71    9.26   0
  13   8   1  865.47    8.39   0
  13  -8   1  921.37    7.64   0
 -13  -8  -1  880.79    6.87   0
  13  -8   1  886.73    8.76   0
 -13   8  -1  865.68    7.09   0
 -14  -8  -1    4.51    4.14   0
 -14   8  -1   -2.90    6.09   0
  14  -8   1   11.82    4.81   0
  14  -8   1    8.67    6.10   0
  14   8   1   -1.74    6.32   0
 -15  -8  -1   12.38    4.25   0
  15   8   1   11.06    4.56   0
 -15   8  -1   21.22    6.02   0
  15  -8   1   13.43    6.12   0
  15  -8   1   12.88    6.57   0
 -16   8  -1   17.56    4.44   0
  16  -8   1   12.40    4.79   0
 -16  -8  -1   19.00    6.07   0
  16   8   1   22.31    6.53   0
  16  -8   1   24.94    6.28   0
  17  -8   1   59.29    6.76   0
 -17   8  -1   36.48    6.33   0
 -17  -8  -1   39.79    4.73   0
  17   8   1   44.19    6.95   0
  17  -8   1   50.57    4.78   0
  17  -9  -1   -0.65    4.87   0
  17  -9  -1   10.15    6.17   0
 -17  -9   1    0.30    6.15   0
  17   9  -1    1.78    6.82   0
 -17   9   1   15.00    6.31   0
  16   9  -1   89.48    6.72   0
  16  -9  -1  106.77    6.85   0
 -16  -9   1  109.28    6.14   0
  16  -9  -1  105.66    6.58   0
 -16   9   1   92.62    4.81   0
  15  -9  -1    8.37    6.50   0
  15   9  -1   -0.47    4.49   0
 -15  -9   1    4.44    4.15   0
  15  -9  -1   -1.21    4.28   0
 -15   9   1    0.05    6.02   0
 -14  -9   1  283.25    5.25   0
  14  -9  -1  293.54    7.61   0
 -14   9   1  279.13    7.24   0
  14   9  -1  290.82    7.26   0
  14  -9  -1  295.09    7.05   0
  13  -9  -1  483.87    7.73   0
 -13   9   1  457.80    7.57   0
 -13  -9   1  474.10    5.84   0
  13   9  -1  458.88    7.54   0
  13  -9  -1  501.51    7.61   0
 -12  -9   1  196.35    6.41   0
  12  -9  -1  191.70    5.52   0
 -12   9   1  188.82    6.93   0
  12   9  -1  189.33    6.77   0
  12  -9  -1  208.99    6.61   0
  11   9  -1   29.31    4.73   0
  11  -9  -1   40.74    7.17   0
 -11   9   1   27.66    4.92   0
 -11  -9   1   21.84    4.42   0
  11  -9  -1   26.78    6.36   0
  10   9  -1   23.58    6.53   0
 -10  -9   1   16.56    4.47   0
 -10   9   1   20.94    7.32   0
  10  -9  -1    9.22    6.57   0
  10  -9  -1   21.95    7.66   0
   9  -9  -1  128.00    6.66   0
   9  -9  -1  117.72    5.73   0
  -9  -9   1  128.74    6.58   0
   9   9  -1  125.03    6.81   0
  -9   9   1  122.29    7.39   0
   8  -9  -1  257.44    6.08   0
   8   9  -1  243.63    5.40   0
  -8  -9   1  261.00    5.51   0
  -8   9   1  245.42    6.03   0
   8  -9  -1  242.01    7.64   0
   7  -9  -1 3628.35   15.96   0
   7   9  -1 3457.31   12.96   0
  -7  -9   1 3539.46   13.68   0
   7  -9  -1 3651.34   14.35   0
  -7   9   1 3461.62   13.23   0
   6   9  -1  330.13    7.24   0
   6  -9  -1  337.77    6.20   0
  -6   9   1  319.91    7.82   0
   6  -9  -1  338.49    7.77   0
   5  -9  -1   62.19    5.41   0
   5   9  -1   60.75    6.55   0
   5  -9  -1   59.86    6.74   0
  -5   9   1   57.16    5.30   0
   4  -9  -1   20.04    7.12   0
   4   9  -1   21.36    6.56   0
  -4   9   1   13.38    6.70   0
   4  -9  -1   26.16    7.84   0
  -4   9   1   15.65    5.52   0
   3   9  -1  197.60    5.59   0
   3  -9  -1  212.48    9.12   0
   3  -9  -1  219.51    6.75   0
  -3   9   1  206.50    8.46   0
  -3   9   1  211.98    6.49   0
  -2   9   1 1104.61    9.87   0
   2  -9  -1 1156.39   14.25   0
  -2   9   1 1105.10   13.75   0
   2  -9  -1 1167.72   11.37   0
   1   9  -1 1196.77    9.87   0
  -1   9   1 1174.85   11.49   0
   1  -9  -1 1233.65   11.53   0
  -1   9   1 1176.71   15.23   0
   0   9   1 1959.43   16.82   0
   0   9  -1 1981.25   12.25   0
   0   9   1 2024.28   13.61   0
   1  -9   1 2773.50   14.73   0
   1   9   1 2763.82   13.84   0
  -1   9  -1 2689.38   15.22   0
  -2   9  -1 1451.45   12.10   0
  -2   9  -1 1380.92   21.83   0
   2  -9   1 1508.50   12.18   0
   3  -9   1   67.60    7.87   0
   3  -9   1   73.63    9.56   0
  -3   9  -1   66.68    8.00   0
   4  -9   1 1002.38    8.95   0
   4  -9   1 1003.43   14.01   0
   4   9   1  964.18    9.40   0
  -4   9  -1  959.89   10.40   0
  -5   9  -1 1863.44   12.04   0
   5  -9   1 1867.98   15.70   0
   5   9   1 1859.01   11.21   0
   5  -9   1 1907.73   12.34   0
   6  -9   1  787.88   10.18   0
   6   9   1  777.18    7.30   0
   6  -9   1  828.57    9.33   0
  -6   9  -1  788.47    9.29   0
  -7   9  -1  140.29    5.73   0
   7  -9   1  139.62    6.87   0
   7  -9   1  148.11    5.91   0
   7   9   1  146.12    6.55   0
  -8  -9  -1  203.42    5.03   0
  -8   9  -1  206.65    7.92   0
   8  -9   1  208.89    7.96   0
   8  -9   1  202.84    7.41   0
   8   9   1  197.18    5.21   0
   9  -9   1  742.66    7.64   0
   9   9   1  703.98    8.20   0
   9  -9   1  727.78    9.19   0
  -9  -9  -1  739.52    6.81   0
  -9   9  -1  707.66    7.38   0
 -10   9  -1  349.93    6.34   0
  10  -9   1  366.09    7.88   0
  10  -9   1  381.46    8.54   0
  10   9   1  367.37    7.48   0
 -10  -9  -1  366.34    7.28   0
 -11  -9  -1  515.32    7.17   0
  11  -9   1  498.83    7.98   0
  11  -9   1  500.39    8.14   0
  11   9   1  473.45    5.99   0
 -11   9  -1  477.44    7.95   0
  12   9   1  641.33    7.99   0
 -12  -9  -1  644.47    6.26   0
  12  -9   1  653.06    6.88   0
 -12   9  -1  614.56    7.97   0
  12  -9   1  650.26    8.42   0
  13  -9   1   43.93    6.20   0
 -13  -9  -1   46.48    5.87   0
  13  -9   1   37.41    6.95   0
 -13   9  -1   43.03    4.64   0
  13   9   1   50.93    6.42   0
  14  -9   1  751.53    7.38   0
  14   9   1  730.74    8.38   0
 -14   9  -1  708.82    8.05   0
  14  -9   1  775.75    8.62   0
 -14  -9  -1  775.11    8.05   0
  15   9   1  797.02    8.54   0
  15  -9   1  865.31    7.83   0
 -15  -9  -1  859.71    8.24   0
  15  -9   1  807.69    7.42   0
 -15   9  -1  864.21    8.25   0
  16  -9   1  169.92    5.26   0
  16   9   1  167.70    5.32   0
  16  -9   1  150.31    5.06   0
 -16   9  -1  145.95    5.03   0
 -16  -9  -1  168.58    4.96   0
  16 -10  -1  134.86    5.10   0
 -16 -10   1  122.55    6.45   0
  16  10  -1  117.60    5.14   0
  16 -10  -1  127.98    5.28   0
 -16  10   1  120.24    6.52   0
  15  10  -1   68.35    6.72   0
 -15 -10   1   69.11    6.04   0
  15 -10  -1   70.41    4.90   0
  15 -10  -1   82.36    6.44   0
 -15  10   1   60.72    6.59   0
 -14 -10   1   -6.22    5.80   0
  14  10  -1   -1.40    6.21   0
 -14  10   1    3.59    6.36   0
  14 -10  -1    3.65    4.42   0
  14 -10  -1    7.13    4.86   0
  13 -10  -1   40.43    6.79   0
  13  10  -1   55.14    6.37   0
 -13 -10   1   49.47    5.99   0
  13 -10  -1   56.03    4.73   0
 -13  10   1   43.87    6.44   0
  12 -10  -1   16.07    6.24   0
  12 -10  -1   10.38    6.85   0
 -12  10   1   11.50    6.60   0
 -12 -10   1    6.39    4.12   0
  12  10  -1    5.78    6.09   0
  11 -10  -1  879.37    9.13   0
  11 -10  -1  890.24    9.06   0
 -11 -10   1  875.76    7.03   0
  11  10  -1  844.38    7.15   0
 -11  10   1  846.60    7.52   0
  10  10  -1  304.16    5.79   0
 -10 -10   1  338.67    5.53   0
  10 -10  -1  350.90    8.26   0
  10 -10  -1  334.89    6.01   0
 -10  10   1  325.73    6.27   0
   9 -10  -1  150.61    7.88   0
  -9 -10   1  131.17    6.31   0
   9 -10  -1  137.14    7.10   0
   9  10  -1  127.93    4.91   0
  -9  10   1  142.52    5.39   0
  -8  10   1 1019.11    9.74   0
   8  10  -1 1066.79    9.19   0
   8 -10  -1 1044.34    9.79   0
   8 -10  -1 1067.47   10.38   0
  -7  10   1   21.69    7.29   0
   7 -10  -1   23.60    5.51   0
   7 -10  -1   25.77    6.55   0
   7  10  -1   17.51    4.67   0
   6 -10  -1  196.40    7.71   0
   6 -10  -1  198.85    7.52   0
  -6  10   1  176.91    5.92   0
   6  10  -1  185.48    7.06   0
  -5  10   1  222.60    5.93   0
   5 -10  -1  238.18    7.57   0
   5 -10  -1  226.54    7.59   0
   5  10  -1  222.07    5.35   0
  -4  10   1 1916.46   10.94   0
   4 -10  -1 2058.65   16.12   0
   4  10  -1 1931.08   11.42   0
  -4  10   1 1914.29   15.33   0
   4 -10  -1 2038.89   11.14   0
  -3  10   1  436.34    8.93   0
   3 -10  -1  442.02    9.91   0
   3 -10  -1  443.49    7.03   0
  -3  10   1  408.33    9.47   0
  -2  10   1  158.59    8.36   0
   2 -10  -1  170.16    7.85   0
  -2  10   1  156.89    9.54   0
  -1  10   1   82.75    9.46   0
   1  10  -1   75.32    5.53   0
  -1  10   1   71.51    7.88   0
   1 -10  -1   79.10    7.58   0
   0  10   1   63.93    8.28   0
   0  10  -1   67.96    5.38   0
   0  10   1   69.94    7.95   0
   1  10   1 4005.06   15.50   0
  -1  10  -1 3857.57   15.63   0
   1 -10   1 4039.02   16.47   0
  -2  10  -1 2881.12   13.66   0
   2 -10   1 2972.04   13.64   0
   3 -10   1  886.67   16.26   0
  -3  10  -1  825.53   10.16   0
   3 -10   1  867.58    8.70   0
  -4  10  -1  170.70    7.74   0
   4 -10   1  187.87   10.17   0
   4 -10   1  183.47    7.94   0
   4  10   1  168.44    6.56   0
   5  10   1  583.22    7.85   0
   5 -10   1  613.47    9.02   0
  -5  10  -1  588.90    7.25   0
   5 -10   1  627.83   11.86   0
   6  10   1  379.58    7.30   0
   6 -10   1  397.12    6.78   0
  -6  10  -1  371.73    6.38   0
   6 -10   1  389.47    9.89   0
   7 -10   1   15.85    5.26   0
   7  10   1    2.02    4.29   0
   7 -10   1   14.85    6.38   0
  -7  10  -1    6.34    7.57   0
  -8  10  -1  674.04    9.01   0
   8 -10   1  681.14    9.36   0
   8  10   1  647.78    6.77   0
   8 -10   1  686.42    9.23   0
  -9 -10  -1 1184.37    8.98   0
   9  10   1 1162.40    9.26   0
   9 -10   1 1168.87   10.50   0
   9 -10   1 1198.67   10.17   0
  -9  10  -1 1168.23   10.10   0
 -10 -10  -1  682.76    7.96   0
  10 -10   1  701.23    9.15   0
  10  10   1  646.97    8.09   0
 -10  10  -1  663.71    8.81   0
  10 -10   1  678.59    8.76   0
  11  10   1   91.60    4.85   0
  11 -10   1  102.26    7.12   0
  11 -10   1   87.89    4.71   0
 -11 -10  -1   91.61    5.99   0
 -11  10  -1   88.46    6.84   0
  12 -10   1  217.30    5.56   0
 -12 -10  -1  224.08    5.00   0
  12  10   1  227.90    6.93   0
 -12  10  -1  228.00    5.32   0
  12 -10   1  226.48    5.52   0
  13 -10   1   78.39    6.86   0
  13  10   1   72.32    6.32   0
 -13  10  -1   89.21    4.84   0
  13 -10   1   83.74    6.34   0
 -13 -10  -1   77.71    6.05   0
  14  10   1  117.23    4.99   0
  14 -10   1  122.55    6.54   0
  14 -10   1  129.29    6.99   0
 -14  10  -1  111.89    4.81   0
 -14 -10  -1  107.10    4.71   0
 -15 -10  -1  108.47    4.66   0
  15 -10   1  131.49    6.95   0
 -15  10  -1   98.22    5.00   0
  15  10   1  111.85    6.76   0
  15 -10   1  127.33    6.66   0
  16 -10   1   97.13    6.81   0
  16  10   1  112.95    6.93   0
  16 -10   1  115.12    6.87   0
 -16  10  -1   88.12    6.48   0
 -16 -10  -1  111.08    6.46   0
  16  11  -1   10.11    6.76   0
  16 -11  -1    4.12    6.80   0
  16 -11  -1    2.35    6.33   0
 -16  11   1  -13.72    4.51   0
 -16 -11   1    9.79    4.30   0
  15 -11  -1    0.19    6.60   0
 -15 -11   1    1.27    4.32   0
  15 -11  -1    5.46    4.31   0
  15  11  -1   -7.29    6.52   0
 -15  11   1   -5.85    4.53   0
 -14 -11   1   -5.29    4.41   0
  14 -11  -1   -5.86    6.68   0
 -14  11   1    5.40    4.44   0
  14  11  -1   -7.09    6.64   0
  14 -11  -1   -1.74    5.98   0
  13 -11  -1  423.85    6.24   0
 -13  11   1  399.91    5.85   0
  13 -11  -1  413.98    6.18   0
 -13 -11   1  441.76    7.24   0
  13  11  -1  413.53    7.22   0
  12  11  -1    8.10    6.39   0
 -12  11   1   -6.51    6.68   0
 -12 -11   1   -0.42    4.18   0
  12 -11  -1   12.42    6.03   0
  12 -11  -1    8.67    6.65   0
  11 -11  -1    3.68    6.74   0
  11 -11  -1   -2.23    6.44   0
  11  11  -1   -3.83    4.45   0
 -11 -11   1   -2.38    4.19   0
 -11  11   1   -0.89    4.63   0
  10 -11  -1  700.55    9.00   0
  10  11  -1  657.94    6.72   0
 -10  11   1  656.82    6.90   0
  10 -11  -1  717.94    8.84   0
   9 -11  -1  153.87    7.98   0
  -9  11   1  150.19    5.74   0
   9  11  -1  143.74    5.05   0
   9 -11  -1  151.04    7.02   0
  -8  11   1 2076.89   11.67   0
   8  11  -1 2160.18   11.35   0
   8 -11  -1 2227.91   11.94   0
   8 -11  -1 2173.76   13.59   0
   7 -11  -1 1697.33   11.20   0
   7  11  -1 1605.89   10.43   0
  -7  11   1 1607.24   10.97   0
   7 -11  -1 1627.58   12.73   0
   6 -11  -1 2540.95   11.37   0
   6 -11  -1 2573.48   15.63   0
  -6  11   1 2379.06   11.33   0
   6  11  -1 2371.20   12.14   0
  -5  11   1  428.03    8.37   0
   5 -11  -1  460.68    6.63   0
   5  11  -1  422.93    7.55   0
   5 -11  -1  450.79    9.36   0
  -4  11   1   69.22    8.09   0
   4 -11  -1   69.80    8.82   0
  -4  11   1   61.09    7.23   0
   4  11  -1   70.79    6.24   0
   4 -11  -1   68.21    5.14   0
  -3  11   1 2935.20   19.24   0
  -3  11   1 2957.97   14.02   0
   3 -11  -1 3047.70   13.01   0
   3 -11  -1 3113.77   20.72   0
  -2  11   1 1290.79   10.83   0
   2 -11  -1 1362.77   10.63   0
  -2  11   1 1291.60   13.94   0
  -1  11   1 2426.11   17.57   0
   1 -11  -1 2460.04   12.06   0
   1  11  -1 2453.67   13.61   0
  -1  11   1 2452.29   13.25   0
   0  11  -1 4026.77   16.34   0
   0  11   1 4065.01   21.84   0
   0  11   1 4103.90   16.05   0
   1  11   1  345.77    8.28   0
  -1  11  -1  348.78   13.62   0
   1 -11   1  351.53    8.45   0
  -1  11  -1  327.68    8.53   0
   2 -11   1  329.86    8.39   0
  -2  11  -1  320.93    8.79   0
  -2  11  -1  315.53   13.19   0
   3 -11   1 2332.40   24.54   0
   3 -11   1 2298.14   11.81   0
  -3  11  -1 2219.19   12.94   0
   4 -11   1 1352.80   16.78   0
  -4  11  -1 1279.59   10.59   0
   4 -11   1 1334.17    9.33   0
   4  11   1 1220.58    8.52   0
   5 -11   1  243.10    8.87   0
  -5  11  -1  221.39    6.27   0
   5  11   1  220.33    6.72   0
   5 -11   1  237.81    5.85   0
   6  11   1   75.29    6.30   0
   6 -11   1   69.14    7.08   0
  -6  11  -1   77.59    5.67   0
   6 -11   1   69.58    7.91   0
   7  11   1  212.84    5.38   0
   7 -11   1  223.42    7.65   0
   7 -11   1  216.83    8.11   0
  -7  11  -1  204.05    8.24   0
   8  11   1  130.60    5.01   0
  -8  11  -1  137.35    7.79   0
   8 -11   1  139.13    7.90   0
   8 -11   1  124.90    7.17   0
   9  11   1    4.25    6.58   0
  -9  11  -1    2.59    7.49   0
   9 -11   1   -0.28    6.26   0
   9 -11   1   -1.97    7.56   0
  10 -11   1  230.92    5.90   0
 -10  11  -1  206.68    7.46   0
  10  11   1  201.02    6.83   0
  10 -11   1  211.72    7.07   0
 -11 -11  -1   43.86    5.96   0
  11 -11   1   50.60    7.06   0
 -11  11  -1   54.21    6.68   0
  11  11   1   43.66    4.62   0
  11 -11   1   49.27    6.12   0
  12 -11   1   -5.71    6.71   0
 -12  11  -1   -5.16    4.71   0
  12 -11   1    8.56    6.01   0
  12  11   1   15.34    6.07   0
 -12 -11  -1   11.01    5.73   0
  13  11   1   71.29    4.77   0
 -13 -11  -1   68.20    4.41   0
  13 -11   1   76.07    6.37   0
 -13  11  -1   65.46    4.71   0
  13 -11   1   68.56    4.79   0
  14 -11   1   98.90    5.00   0
  14 -11   1   98.53    6.54   0
  14  11   1   76.50    4.80   0
 -14 -11  -1   90.68    6.14   0
 -14  11  -1   93.27    6.59   0
 -15  11  -1   66.93    6.58   0
  15 -11   1   68.89    6.41   0
  15 -11   1   92.34    6.74   0
  15  11   1   68.34    4.69   0
 -15 -11  -1   73.39    6.24   0
 -16  11  -1    9.44    4.56   0
  16  11   1   -6.10    4.66   0
 -16 -11  -1    3.67    6.23   0
  16 -11   1   -0.79    4.72   0
  16 -11   1    6.98    4.48   0
 -16 -12   1   -2.47    6.23   0
 -16  12   1   -2.04    6.53   0
  16 -12  -1   10.10    4.37   0
  16  12  -1   -0.74    4.74   0
  16 -12  -1   -7.23    6.87   0
  15 -12  -1    7.23    6.34   0
  15  12  -1   14.11    6.35   0
  15 -12  -1   -2.04    6.58   0
 -15  12   1   17.11    6.33   0
 -15 -12   1    1.64    5.94   0
 -14  12   1   24.32    6.35   0
  14  12  -1   27.08    6.16   0
 -14 -12   1   27.15    5.83   0
  14 -12  -1   30.77    6.24   0
  14 -12  -1   31.55    4.72   0
  13 -12  -1   27.45    6.79   0
  13 -12  -1    7.21    4.34   0
  13  12  -1   12.45    4.39   0
 -13 -12   1   11.96    4.15   0
 -13  12   1    9.38    6.58   0
  12  12  -1   14.48    6.09   0
  12 -12  -1    8.90    5.74   0
  12 -12  -1    2.19    6.81   0
 -12  12   1    1.97    4.48   0
  11 -12  -1   14.02    6.38   0
  11  12  -1   18.85    4.30   0
  11 -12  -1   15.54    6.70   0
 -11  12   1   15.89    6.65   0
  10 -12  -1 1184.18   10.32   0
 -10  12   1 1108.53    9.43   0
  10  12  -1 1095.99    9.15   0
  10 -12  -1 1223.79    9.76   0
   9 -12  -1 1387.05   10.18   0
   9 -12  -1 1324.43   11.42   0
   9  12  -1 1286.15    9.81   0
  -9  12   1 1252.95   10.09   0
   8  12  -1  155.55    6.81   0
   8 -12  -1  159.16    7.15   0
   8 -12  -1  156.05    7.88   0
  -8  12   1  138.66    7.74   0
   7  12  -1  991.25    7.93   0
   7 -12  -1 1046.95   11.11   0
  -7  12   1 1006.89    8.21   0
   7 -12  -1 1071.58    9.86   0
   6 -12  -1   62.57    7.34   0
   6  12  -1   61.04    6.73   0
   6 -12  -1   67.82    5.58   0
  -6  12   1   61.24    7.69   0
   5 -12  -1 1650.04   13.92   0
  -5  12   1 1515.62   10.95   0
   5 -12  -1 1603.72    9.62   0
   5  12  -1 1541.75   10.32   0
  -4  12   1 1796.04   15.49   0
   4  12  -1 1716.10   10.58   0
   4 -12  -1 1906.23   10.30   0
  -4  12   1 1799.98   11.43   0
   4 -12  -1 1898.80   15.24   0
  -3  12   1  474.04   11.15   0
   3 -12  -1  487.54    8.08   0
   3 -12  -1  481.30   10.45   0
  -3  12   1  465.04    8.47   0
   2 -12  -1   37.77    4.76   0
  -2  12   1   48.10    7.22   0
  -2  12   1   42.36    8.62   0
   2  12  -1   39.38    4.81   0
  -1  12   1  359.77    6.48   0
  -1  12   1  376.82   10.92   0
   1  12  -1  368.07    6.31   0
   1 -12  -1  367.53    7.76   0
   0  12   1  722.30   10.83   0
   0  12  -1  720.69   12.67   0
   0  12  -1  715.87    9.60   0
   0  12   1  738.74    9.02   0
   1 -12   1   13.31    4.93   0
  -1  12  -1   14.79    7.42   0
  -1  12  -1   12.67    9.13   0
   1  12   1   13.09    4.84   0
   2  12   1  445.06    7.92   0
  -2  12  -1  403.56   13.58   0
   2 -12   1  434.75    6.65   0
  -2  12  -1  406.02    6.81   0
  -3  12  -1   33.20    7.44   0
   3 -12   1   32.17    7.11   0
   4 -12   1  137.72    5.38   0
   4  12   1  132.94    4.65   0
   4 -12   1  143.72    9.86   0
  -4  12  -1  147.97    7.59   0
  -5  12  -1  372.75    8.70   0
   5  12   1  356.48    5.71   0
   5 -12   1  396.99   10.79   0
   5 -12   1  396.92    6.75   0
   6 -12   1   10.71    5.37   0
   6 -12   1    5.95    7.83   0
  -6  12  -1    4.68    7.78   0
   6  12   1   -0.71    4.32   0
   7 -12   1 2297.91   12.34   0
  -7  12  -1 2095.45   12.26   0
   7 -12   1 2242.38   15.18   0
   7  12   1 2120.87   11.16   0
   8 -12   1  493.09    8.66   0
  -8  12  -1  494.84    8.68   0
   8 -12   1  488.52   10.13   0
   8  12   1  456.81    6.07   0
   9  12   1  318.06    7.32   0
   9 -12   1  351.65    8.26   0
  -9  12  -1  334.65    6.43   0
   9 -12   1  338.26    7.77   0
  10 -12   1  534.94    8.35   0
 -10  12  -1  520.91    6.66   0
  10 -12   1  537.39    6.59   0
  10  12   1  533.90    7.62   0
 -11  12  -1   29.29    6.80   0
  11  12   1   27.47    6.07   0
  11 -12   1   33.06    6.30   0
  11 -12   1   24.37    6.95   0
 -12  12  -1    4.06    6.67   0
  12 -12   1   14.49    6.15   0
  12 -12   1   24.47    6.64   0
  12  12   1    8.65    4.38   0
 -13  12  -1   -5.95    6.38   0
  13 -12   1    7.33    6.08   0
  13  12   1   18.47    6.11   0
  13 -12   1    4.98    4.69   0
  14 -12   1   62.01    6.36   0
 -14  12  -1   54.76    6.57   0
  14 -12   1   53.04    6.76   0
 -14 -12  -1   59.83    4.40   0
  14  12   1   63.58    6.29   0
 -15  12  -1   96.97    6.26   0
  15 -12   1   81.63    4.77   0
 -15 -12  -1   92.76    4.62   0
  15 -12   1  103.81    5.01   0
  15  12   1   85.13    6.52   0
  16 -12   1    0.21    6.55   0
 -16 -12  -1   -2.54    4.40   0
  16 -12   1   -3.26    4.72   0
 -16  12  -1   10.31    6.41   0
  16  12   1    9.19    6.67   0
  15  13  -1    1.85    4.58   0
 -15  13   1    7.95    4.52   0
  15 -13  -1    8.10    6.25   0
  15 -13  -1    5.15    4.78   0
  14 -13  -1   39.88    6.83   0
 -14  13   1   50.20    4.78   0
  14  13  -1   39.39    6.19   0
  14 -13  -1   54.12    6.48   0
  13  13  -1   48.50    6.24   0
 -13  13   1   75.21    6.78   0
  13 -13  -1   74.23    6.47   0
  13 -13  -1   63.92    4.92   0
  12  13  -1   28.80    4.63   0
  12 -13  -1   27.98    4.82   0
  12 -13  -1   31.89    6.30   0
 -12  13   1   27.06    6.60   0
  11 -13  -1  139.55    6.55   0
 -11  13   1  122.49    7.06   0
  11 -13  -1  144.74    5.14   0
  11  13  -1  123.59    6.47   0
  10 -13  -1   16.79    6.39   0
  10 -13  -1   24.12    6.70   0
  10  13  -1   16.66    6.07   0
 -10  13   1   10.29    4.74   0
  -9  13   1  377.77    8.13   0
   9  13  -1  374.99    7.47   0
   9 -13  -1  395.12    8.12   0
   9 -13  -1  391.70    7.98   0
   8 -13  -1   79.81    7.61   0
  -8  13   1   55.61    5.58   0
   8 -13  -1   73.31    7.07   0
   8  13  -1   70.33    4.71   0
   7 -13  -1  273.03    7.77   0
   7  13  -1  247.60    6.89   0
   7 -13  -1  265.19    7.91   0
  -7  13   1  248.24    7.95   0
   6 -13  -1 1149.72    8.44   0
   6  13  -1 1060.77    8.13   0
  -6  13   1 1067.45    8.42   0
   6 -13  -1 1132.60   11.51   0
  -5  13   1  856.67    9.63   0
   5 -13  -1  908.94   12.24   0
   5  13  -1  799.92    8.75   0
   5 -13  -1  905.74    7.86   0
   4  13  -1  232.01    6.95   0
   4 -13  -1  256.44    9.96   0
  -4  13   1  241.69    8.09   0
  -4  13   1  241.23    8.17   0
   4 -13  -1  247.96    7.80   0
  -3  13   1   10.94    6.72   0
  -3  13   1   13.67    5.32   0
   3 -13  -1    8.14    4.98   0
   2 -13  -1   32.48    6.57   0
  -2  13   1   26.91    8.41   0
  -2  13   1   32.98    7.01   0
   2  13  -1   22.73    4.88   0
   1  13  -1   28.08    6.67   0
  -1  13   1   22.47    6.99   0
  -1  13   1   22.27    8.51   0
   0  13   1  269.40    8.29   0
   0  13  -1  284.01    7.79   0
   0  13   1  286.06    7.57   0
   0  13  -1  274.76    9.72   0
  -1  13  -1  301.45    8.05   0
   1  13   1  306.55    7.53   0
  -1  13  -1  303.67   11.30   0
  -2  13  -1   -5.72    5.10   0
   2 -13   1   -3.41    4.80   0
  -2  13  -1    0.47    9.37   0
   2  13   1   -3.55    6.56   0
   3 -13   1  329.41    6.27   0
  -3  13  -1  337.59    8.41   0
   4  13   1 1054.72    7.85   0
   4 -13   1 1169.31   16.56   0
  -4  13  -1 1080.17    8.77   0
   4 -13   1 1188.28   10.31   0
  -5  13  -1   99.76    8.10   0
   5 -13   1   96.03    5.65   0
   5  13   1   75.55    4.60   0
   5 -13   1   90.80    8.86   0
   6 -13   1  174.90    9.11   0
   6  13   1  163.85    6.59   0
   6 -13   1  161.78    5.97   0
  -6  13  -1  162.26    6.15   0
   7  13   1  331.29    7.11   0
   7 -13   1  349.31    8.59   0
   7 -13   1  348.94    8.16   0
  -7  13  -1  315.30    6.48   0
   8  13   1   17.88    6.53   0
  -8  13  -1   19.53    5.67   0
   8 -13   1   20.01    5.51   0
   8 -13   1   22.32    8.33   0
   9  13   1   37.45    4.67   0
   9 -13   1   43.10    6.33   0
   9 -13   1   35.85    7.21   0
  -9  13  -1   45.37    7.37   0
  10 -13   1 1381.08    9.82   0
  10 -13   1 1337.42   10.97   0
  10  13   1 1256.38    8.15   0
 -10  13  -1 1263.37    9.58   0
  11 -13   1  595.41    8.15   0
  11 -13   1  588.76    8.51   0
  11  13   1  539.59    6.12   0
 -11  13  -1  539.22    6.52   0
  12 -13   1   43.28    6.20   0
  12  13   1   39.86    6.02   0
  12 -13   1   36.57    4.90   0
 -12  13  -1   31.33    6.54   0
  13 -13   1   48.11    6.32   0
 -13  13  -1   45.99    4.73   0
  13  13   1   44.89    4.68   0
  13 -13   1   51.01    6.66   0
  14 -13   1   25.94    4.44   0
  14  13   1   25.92    4.65   0
 -14  13  -1   28.25    6.67   0
  14 -13   1   21.33    4.65   0
 -15  13  -1   19.06    6.48   0
  15 -13   1   31.45    6.85   0
  15 -13   1   10.61    6.35   0
  15  13   1   17.75    6.51   0
  15 -14  -1  120.59    7.17   0
  15 -14  -1  132.93    6.94   0
 -15  14   1   99.31    5.04   0
  15  14  -1  117.59    6.74   0
  14 -14  -1  207.81    5.50   0
  14  14  -1  196.27    6.53   0
  14 -14  -1  206.13    7.45   0
 -14  14   1  203.65    7.22   0
  13 -14  -1   20.25    6.64   0
  13 -14  -1   22.10    6.30   0
 -13  14   1    9.06    6.39   0
  13  14  -1   15.86    4.34   0
  12 -14  -1   65.31    6.84   0
  12  14  -1   53.49    6.28   0
 -12  14   1   57.25    4.84   0
  12 -14  -1   65.59    6.46   0
  11 -14  -1  125.16    6.54   0
 -11  14   1  117.23    6.98   0
  11 -14  -1  129.27    7.06   0
  11  14  -1  102.09    4.69   0
  10 -14  -1   34.46    6.14   0
 -10  14   1   31.12    6.85   0
  10 -14  -1   35.87    6.79   0
  10  14  -1   34.15    6.37   0
   9 -14  -1    1.36    4.83   0
   9  14  -1    5.95    4.41   0
  -9  14   1   -0.28    6.88   0
   9 -14  -1    9.15    6.20   0
   8 -14  -1  580.18    9.04   0
  -8  14   1  516.93    6.86   0
   8 -14  -1  573.51    8.52   0
   8  14  -1  560.59    7.79   0
   7 -14  -1  193.01    9.24   0
   7 -14  -1  189.83    7.90   0
   7  14  -1  180.64    5.22   0
  -7  14   1  174.11    6.03   0
   6  14  -1    3.74    4.39   0
   6 -14  -1    4.91    6.80   0
  -6  14   1    1.53    5.32   0
   6 -14  -1   -2.02    7.09   0
  -5  14   1    8.14    7.57   0
   5 -14  -1   -6.25    7.19   0
   5 -14  -1    0.34    6.49   0
   5  14  -1    7.71    6.27   0
   4 -14  -1  578.31   11.46   0
  -4  14   1  539.91    8.86   0
   4 -14  -1  551.67    6.82   0
  -4  14   1  527.99    9.53   0
   4  14  -1  525.30    7.84   0
  -3  14   1   18.12    7.60   0
  -3  14   1    8.99    6.52   0
   3 -14  -1    7.62    5.10   0
   3  14  -1   12.07    4.98   0
   2 -14  -1  333.25    7.79   0
  -2  14   1  299.13    8.36   0
   2  14  -1  318.74    6.32   0
  -2  14   1  304.63    8.89   0
   1  14  -1  272.15    6.07   0
  -1  14   1  277.31    9.94   0
  -1  14   1  263.47    6.07   0
   0  14  -1  101.94    7.43   0
   0  14  -1  112.05    8.39   0
   0  14   1  112.85    7.98   0
   0  14   1  109.70    7.41   0
  -1  14  -1 2126.62   20.55   0
   1  14   1 2130.99   10.57   0
  -1  14  -1 2074.64   10.86   0
   1  14   1 2124.03   14.86   0
  -2  14  -1   23.17    9.21   0
   2 -14   1   22.86    5.19   0
   2  14   1   26.04    4.88   0
  -2  14  -1   18.24    7.61   0
  -3  14  -1   11.51    5.53   0
   3 -14   1   16.15    7.30   0
   4 -14   1   41.56    5.35   0
   4  14   1   38.41    4.51   0
  -4  14  -1   42.90    7.93   0
   5  14   1  540.19    6.26   0
   5 -14   1  591.78    9.00   0
   5 -14   1  580.06   12.88   0
  -5  14  -1  531.88    7.29   0
   6 -14   1   -0.34    8.29   0
   6  14   1    7.98    5.88   0
   6 -14   1    3.85    5.19   0
  -6  14  -1   10.54    7.52   0
   7 -14   1  569.46    8.85   0
   7  14   1  536.21    7.81   0
   7 -14   1  577.82   11.33   0
  -7  14  -1  535.49    8.78   0
  -8  14  -1   44.39    7.33   0
   8 -14   1   63.78    6.70   0
   8  14   1   54.52    4.65   0
   8 -14   1   57.59    7.52   0
   9  14   1   28.62    6.18   0
   9 -14   1   35.39    6.19   0
   9 -14   1   26.90    6.95   0
  -9  14  -1   31.69    7.02   0
 -10  14  -1  550.45    6.72   0
  10  14   1  535.20    7.60   0
  10 -14   1  610.53    8.94   0
  10 -14   1  623.15    8.25   0
  11  14   1   14.34    6.21   0
  11 -14   1   12.31    4.57   0
  11 -14   1   17.90    6.31   0
 -11  14  -1    7.58    6.79   0
  12 -14   1   10.46    6.12   0
  12  14   1   11.01    4.38   0
 -12  14  -1    0.64    6.65   0
  12 -14   1   12.65    4.73   0
  13 -14   1    2.77    4.77   0
  13  14   1   15.07    6.09   0
 -13  14  -1    1.85    6.59   0
  13 -14   1    7.73    6.07   0
  14 -14   1   56.10    6.63   0
  14 -14   1   54.68    6.48   0
  14  14   1   51.72    4.65   0
 -14  14  -1   51.32    4.84   0
  15  14   1   47.23    4.88   0
 -15  14  -1   35.62    4.56   0
  15 -14   1   40.26    6.63   0
  15 -14   1   31.86    5.12   0
  15  15  -1   23.52    6.37   0
  15 -15  -1   42.05    6.81   0
 -15  15   1   38.10    6.88   0
  15 -15  -1   47.23    6.84   0
  14 -15  -1   38.21    6.49   0
 -14  15   1   46.02    6.85   0
  14 -15  -1   36.46    6.47   0
  14  15  -1   38.83    4.53   0
 -13  15   1   31.29    4.89   0
  13  15  -1   31.24    4.15   0
  13 -15  -1   36.90    6.30   0
  13 -15  -1   36.88    4.86   0
  12 -15  -1   30.36    4.78   0
 -12  15   1   16.64    6.57   0
  12  15  -1   26.49    6.20   0
  12 -15  -1   37.18    6.34   0
 -11  15   1    6.39    4.65   0
  11  15  -1    2.19    4.30   0
  11 -15  -1   14.99    6.61   0
  11 -15  -1    1.12    6.26   0
  10 -15  -1    5.11    4.68   0
  10 -15  -1   11.95    6.01   0
 -10  15   1    0.41    4.68   0
  10  15  -1    7.44    4.23   0
   9  15  -1  143.81    4.84   0
   9 -15  -1  146.70    7.92   0
  -9  15   1  144.21    5.41   0
   9 -15  -1  150.49    5.33   0
  -8  15   1   85.85    7.20   0
   8 -15  -1  100.94    5.30   0
   8  15  -1   95.92    6.35   0
   8 -15  -1   94.69    6.77   0
   7 -15  -1  333.65    8.55   0
  -7  15   1  296.10    6.17   0
   7 -15  -1  317.99    6.08   0
   7  15  -1  303.65    5.59   0
   6 -15  -1  129.62    7.73   0
   6  15  -1  116.79    4.71   0
   6 -15  -1  144.71    7.63   0
  -6  15   1  118.94    5.68   0
   5 -15  -1  171.36    7.72   0
   5 -15  -1  167.64    5.38   0
  -5  15   1  152.76    7.90   0
   5  15  -1  155.39    6.50   0
  -4  15   1    1.34    7.36   0
   4  15  -1    2.34    4.43   0
   4 -15  -1   -2.84    6.96   0
  -4  15   1    0.19    6.12   0
  -3  15   1  723.02   10.79   0
   3  15  -1  766.72    9.38   0
   3 -15  -1  769.41    7.40   0
  -3  15   1  752.05    9.52   0
  -2  15   1   69.38    7.65   0
   2  15  -1   70.57    7.59   0
  -2  15   1   71.71    8.64   0
   2 -15  -1   79.42    7.04   0
   1  15  -1 1362.35   10.64   0
  -1  15   1 1359.43   13.15   0
  -1  15   1 1380.51   10.54   0
   0  15  -1   45.65    7.48   0
   0  15   1   41.68    9.30   0
   0  15   1   42.66    7.42   0
   0  15  -1   52.86    7.61   0
   1  15   1   29.60    7.61   0
  -1  15  -1   25.27    9.73   0
   1  15   1   25.77    7.28   0
  -1  15  -1   30.79    8.00   0
  -2  15  -1  597.92    7.65   0
   2 -15   1  624.51    8.77   0
  -2  15  -1  577.31   14.33   0
   2  15   1  614.75    7.11   0
   3  15   1  113.32    7.40   0
  -3  15  -1  103.78    5.86   0
   3 -15   1  112.01    7.73   0
  -4  15  -1   56.78    7.81   0
   4  15   1   48.98    6.12   0
   4 -15   1   69.14    7.56   0
   5 -15   1  712.82    8.81   0
   5  15   1  659.41    6.63   0
   5 -15   1  690.95   13.71   0
  -5  15  -1  646.86    9.07   0
   6 -15   1  117.03    7.45   0
  -6  15  -1  109.06    7.92   0
   6  15   1  104.99    6.58   0
   6 -15   1  112.83    8.90   0
   7 -15   1    8.20    5.12   0
   7  15   1   22.93    6.10   0
  -7  15  -1   -0.29    7.50   0
   7 -15   1   10.35    6.48   0
  -8  15  -1  101.18    5.24   0
   8 -15   1  110.94    7.05   0
   8  15   1   99.29    4.75   0
   8 -15   1  110.07    8.19   0
  -9  15  -1   -9.55    6.78   0
   9 -15   1    1.88    4.68   0
   9  15   1   -0.34    6.18   0
   9 -15   1    0.92    6.22   0
  10  15   1  293.59    7.03   0
  10 -15   1  319.32    7.71   0
  10 -15   1  309.50    5.67   0
 -10  15  -1  294.67    7.46   0
  11 -15   1  262.63    7.23   0
  11 -15   1  248.23    8.52   0
 -11  15  -1  246.55    7.31   0
  11  15   1  233.83    6.80   0
  12  15   1   -1.43    4.22   0
  12 -15   1    4.14    6.65   0
 -12  15  -1   -2.66    4.66   0
  12 -15   1    6.64    6.01   0
 -13  15  -1    0.37    6.36   0
  13 -15   1    1.17    6.64   0
  13  15   1   11.95    6.34   0
  13 -15   1    9.06    6.43   0
  14 -15   1   17.16    6.51   0
  14 -15   1   22.32    6.41   0
  14  15   1   21.12    6.15   0
 -14  15  -1   16.91    6.42   0
  15 -15   1   -2.15    6.65   0
  15  15   1   10.94    6.29   0
 -15  15  -1   -1.42    4.59   0
  15 -15   1    3.34    6.65   0
 -14  16   1    1.28    6.70   0
  14  16  -1    7.04    4.16   0
  14 -16  -1    1.24    6.44   0
  14 -16  -1    8.60    6.74   0
 -13  16   1   16.04    4.78   0
  13 -16  -1   10.43    6.69   0
  13  16  -1   17.97    6.12   0
  13 -16  -1   12.29    6.20   0
  12  16  -1   13.98    5.92   0
  12 -16  -1    8.92    6.29   0
 -12  16   1   14.12    6.51   0
  12 -16  -1    4.70    6.46   0
  11  16  -1   98.78    6.18   0
 -11  16   1   95.48    5.03   0
  11 -16  -1  110.99    7.98   0
  11 -16  -1  110.60    6.75   0
  10 -16  -1  200.05    7.14   0
 -10  16   1  188.58    5.33   0
  10  16  -1  196.13    4.96   0
  10 -16  -1  213.52    7.12   0
  -9  16   1  235.61    5.59   0
   9  16  -1  240.11    6.79   0
   9 -16  -1  263.91    8.91   0
   9 -16  -1  253.31    7.37   0
   8 -16  -1   50.52    6.53   0
  -8  16   1   38.70    6.88   0
   8  16  -1   47.82    6.06   0
   8 -16  -1   39.97    7.92   0
   7 -16  -1    8.61    6.29   0
   7  16  -1   12.31    4.40   0
   7 -16  -1   26.96    6.79   0
  -7  16   1   -4.42    5.13   0
   6  16  -1  346.32    5.88   0
   6 -16  -1  372.08    8.11   0
  -6  16   1  345.20    8.39   0
   6 -16  -1  378.49    9.07   0
  -5  16   1  206.27    6.20   0
   5 -16  -1  235.18    7.67   0
   5 -16  -1  225.35    9.86   0
   5  16  -1  198.30    5.12   0
  -4  16   1   57.36    5.55   0
   4  16  -1   50.09    6.07   0
   4 -16  -1   58.95    7.12   0
  -4  16   1   44.71    7.88   0
   3 -16  -1  496.41    6.44   0
   3  16  -1  505.44    8.28   0
  -3  16   1  463.11   10.44   0
  -3  16   1  474.67    8.90   0
   2  16  -1   44.42    7.46   0
   2 -16  -1   51.39    5.01   0
  -2  16   1   43.10    8.09   0
  -2  16   1   39.46    7.49   0
   1  16  -1   55.09    7.47   0
   1  16  -1   59.20    7.55   0
  -1  16   1   54.18    5.38   0
  -1  16   1   54.53    8.24   0
   0  16   1   63.88    7.58   0
   0  16   1   63.84    8.80   0
   0  16  -1   63.87    7.75   0
   0  16  -1   66.90    7.68   0
   1  16   1    6.58    7.16   0
   1  16   1   10.83    5.13   0
  -1  16  -1    3.41    9.88   0
  -1  16  -1    1.44    5.59   0
   2  16   1  230.81    7.66   0
   2 -16   1  233.20    7.54   0
  -2  16  -1  214.64    6.02   0
  -2  16  -1  217.92   11.75   0
   3  16   1  248.56    7.59   0
  -3  16  -1  243.90    8.22   0
   3 -16   1  245.08    7.70   0
   4  16   1  251.54    6.76   0
   4 -16   1  267.69    5.92   0
  -4  16  -1  244.96    8.16   0
   5 -16   1   22.16    7.20   0
  -5  16  -1   27.62    7.72   0
   5  16   1   30.41    6.30   0
   6  16   1   45.03    6.19   0
   6 -16   1   43.95    8.43   0
  -6  16  -1   45.22    7.79   0
   6 -16   1   50.68    5.23   0
   7 -16   1  199.45    7.35   0
   7 -16   1  199.08    9.38   0
  -7  16  -1  184.59    7.47   0
   7  16   1  168.90    6.46   0
   8 -16   1  179.21    8.40   0
  -8  16  -1  178.58    5.38   0
   8  16   1  168.29    4.86   0
   8 -16   1  166.60    5.30   0
   9 -16   1   77.35    8.02   0
   9  16   1   61.52    4.30   0
   9 -16   1   56.31    6.87   0
  -9  16  -1   65.65    6.91   0
  10 -16   1   33.85    6.56   0
  10  16   1   17.15    6.23   0
  10 -16   1   27.07    6.35   0
 -10  16  -1   37.13    6.74   0
  11 -16   1   70.33    7.85   0
  11  16   1   72.53    4.61   0
  11 -16   1   75.34    4.87   0
 -11  16  -1   68.32    6.63   0
 -12  16  -1   42.16    4.73   0
  12 -16   1   57.96    6.25   0
  12  16   1   44.29    6.11   0
  12 -16   1   53.67    4.77   0
  13 -16   1    6.52    4.60   0
  13  16   1    5.06    4.37   0
  13 -16   1   15.51    6.19   0
 -13  16  -1   17.20    6.47   0
 -14  16  -1   98.22    6.91   0
  14 -16   1  115.22    5.19   0
  14 -16   1  112.51    7.04   0
  14  16   1  108.21    6.64   0
 -14  17   1    1.69    6.85   0
  14  17  -1    7.52    4.45   0
  14 -17  -1    8.55    4.60   0
  14 -17  -1   21.68    6.32   0
  13  17  -1   52.18    6.16   0
  13 -17  -1   46.67    6.59   0
 -13  17   1   29.48    4.79   0
  13 -17  -1   39.18    6.83   0
  12  17  -1   71.49    4.40   0
 -12  17   1   75.03    6.92   0
  12 -17  -1   72.56    4.84   0
  12 -17  -1   86.97    7.95   0
  11  17  -1   65.45    6.14   0
  11 -17  -1   71.32    6.64   0
  11 -17  -1   71.67    4.69   0
 -11  17   1   59.69    4.84   0
  10 -17  -1   34.63    4.49   0
 -10  17   1   27.99    4.70   0
  10  17  -1   33.39    6.06   0
  10 -17  -1   30.11    7.49   0
  -9  17   1   21.56    4.76   0
   9 -17  -1   26.11    4.68   0
   9 -17  -1   22.59    6.43   0
   9  17  -1   28.30    5.99   0
   8 -17  -1    7.03    4.57   0
  -8  17   1    6.88    4.83   0
   8  17  -1   -5.60    5.90   0
   8 -17  -1   -2.00    7.71   0
   7 -17  -1   32.09    6.40   0
   7  17  -1   40.37    4.29   0
  -7  17   1   40.85    6.81   0
   7 -17  -1   39.29    4.73   0
  -6  17   1   40.77    7.16   0
   6  17  -1   29.64    6.07   0
   6 -17  -1   35.02    4.84   0
   6 -17  -1   41.85    8.00   0
  -5  17   1  400.39    8.23   0
   5 -17  -1  422.39    7.88   0
   5  17  -1  377.49    7.29   0
   4  17  -1  193.85    6.76   0
  -4  17   1  200.32    7.65   0
   4  17  -1  230.25    7.78   0
   4 -17  -1  214.60    7.67   0
  -4  17   1  212.06    8.21   0
   3 -17  -1    9.53    5.21   0
  -3  17   1    4.60    7.89   0
  -3  17   1    4.73    7.61   0
   3  17  -1    1.62    4.77   0
  -2  17   1  387.84    8.93   0
   2  17  -1  385.60    6.30   0
  -2  17   1  373.03    6.39   0
  -1  17   1  368.42    8.16   0
  -1  17   1  390.68    9.07   0
   1  17  -1  390.70   10.60   0
   1  17  -1  382.81    6.42   0
   0  17   1   61.29    7.19   0
   0  17  -1   56.06    7.35   0
   0  17  -1   60.41    7.47   0
   0  17   1   58.44    8.83   0
   1  17   1  161.53    5.44   0
  -1  17  -1  168.00    7.89   0
   1  17   1  168.72    8.25   0
  -1  17  -1  167.81    9.77   0
  -2  17  -1  129.54   11.63   0
  -2  17  -1  152.49    7.72   0
   2  17   1  149.66    7.48   0
   3 -17   1  349.67    7.99   0
  -3  17  -1  337.83    8.48   0
   3  17   1  376.37    8.22   0
   4  17   1  574.33    8.52   0
   4 -17   1  576.73    6.89   0
   4  17   1  518.79    6.15   0
  -4  17  -1  533.39    7.11   0
   5 -17   1  142.00    5.59   0
  -5  17  -1  129.35    5.59   0
   5  17   1  129.35    4.80   0
  -6  17  -1   40.39    5.00   0
   6  17   1   26.72    4.30   0
   6 -17   1   38.22    6.70   0
  -7  17  -1   13.22    6.97   0
   7  17   1   11.17    5.94   0
   7 -17   1   23.53    6.58   0
   7 -17   1   15.35    7.86   0
   8 -17   1  131.07    7.10   0
  -8  17  -1  107.43    5.28   0
   8  17   1  112.62    4.69   0
   8 -17   1  122.33    8.53   0
   9 -17   1   62.83    4.65   0
   9  17   1   61.40    6.29   0
   9 -17   1   71.21    8.13   0
  -9  17  -1   59.71    6.82   0
  10  17   1  482.67    7.35   0
  10 -17   1  533.32    7.88   0
 -10  17  -1  495.30    7.78   0
  10 -17   1  538.94    9.31   0
  11  17   1  146.72    4.81   0
  11 -17   1  150.66    7.10   0
 -11  17  -1  127.71    5.16   0
  11 -17   1  144.58    6.89   0
  12  17   1   35.77    6.16   0
  12 -17   1   37.77    6.32   0
  12 -17   1   33.47    6.56   0
 -12  17  -1   28.30    4.70   0
  13 -17   1   14.18    4.70   0
  13 -17   1   24.21    6.52   0
 -13  17  -1   34.53    6.60   0
  13  17   1   13.60    4.29   0
 -14  17  -1    6.27    6.46   0
  14 -17   1    6.46    6.49   0
  14 -17   1    5.02    6.54   0
  14  17   1   -0.45    6.25   0
  13 -18  -1   61.83    6.75   0
 -13  18   1   53.08    4.92   0
  13  18  -1   47.81    6.38   0
  13 -18  -1   48.29    4.82   0
  12 -18  -1  172.91    5.20   0
 -12  18   1  188.72    7.15   0
  12  18  -1  163.68    6.86   0
  12 -18  -1  199.76    7.30   0
 -11  18   1   -1.95    4.65   0
  11 -18  -1    3.08    6.21   0
  11  18  -1    9.27    6.01   0
  11 -18  -1    6.46    6.10   0
  10  18  -1   22.51    4.45   0
  10 -18  -1   32.53    4.68   0
 -10  18   1   16.55    4.81   0
  10 -18  -1   24.83    6.25   0
   9  18  -1   20.47    4.39   0
  -9  18   1   12.76    4.55   0
   9 -18  -1   23.33    4.43   0
   9 -18  -1   23.72    7.71   0
   8 -18  -1  125.54    8.32   0
  -8  18   1  116.67    5.22   0
   8 -18  -1  121.36    6.88   0
   8  18  -1  123.24    6.43   0
   7 -18  -1  136.17    8.59   0
  -7  18   1  124.43    7.18   0
   7  18  -1  121.66    6.42   0
   7 -18  -1  144.36    5.01   0
   6 -18  -1   75.78    4.84   0
   6  18  -1   74.35    6.14   0
  -6  18   1   64.76    5.16   0
   5  18  -1  332.77    5.39   0
  -5  18   1  355.27    7.79   0
   5  18  -1  371.85    5.86   0
   5 -18  -1  357.88    7.51   0
   4  18  -1  259.75    5.21   0
   4 -18  -1  290.82    7.56   0
  -4  18   1  260.77    8.05   0
  -4  18   1  265.06    8.85   0
   4  18  -1  275.09    7.46   0
   3  18  -1  110.34    5.23   0
  -3  18   1  104.67    8.29   0
   3 -18  -1  118.90    7.22   0
  -3  18   1  120.51    7.80   0
  -2  18   1 1041.98   13.07   0
   2  18  -1 1081.81    9.78   0
  -2  18   1 1053.43    9.85   0
  -1  18   1  264.46    8.29   0
   1  18  -1  274.40   10.43   0
  -1  18   1  269.84    8.45   0
   1  18  -1  258.62    8.22   0
   0  18   1   48.72    7.71   0
   0  18   1   47.47    7.62   0
   0  18  -1   50.23    7.21   0
   0  18  -1   53.59    7.64   0
   1  18   1  785.00    9.13   0
  -1  18  -1  765.54    9.42   0
  -1  18  -1  782.04   14.60   0
   1  18   1  783.48   10.57   0
  -2  18  -1   55.63    8.00   0
   2  18   1   53.58    7.39   0
   2  18   1   54.84    7.45   0
  -2  18  -1   54.65    9.48   0
   3  18   1  185.82    7.58   0
  -3  18  -1  177.59    5.76   0
   3 -18   1  185.93    5.35   0
  -4  18  -1  110.49    5.48   0
   4  18   1  125.85    7.04   0
   4  18   1  114.81    4.66   0
   4 -18   1  123.15    5.26   0
  -5  18  -1 1132.91    8.14   0
   5  18   1 1114.67    8.75   0
   5 -18   1 1255.20    8.17   0
  -6  18  -1   43.00    6.99   0
   6  18   1   39.96    6.03   0
   6 -18   1   49.64    6.79   0
   7 -18   1  397.88    7.55   0
   7  18   1  365.24    5.64   0
  -7  18  -1  346.21    6.13   0
   8 -18   1  365.19   10.30   0
  -8  18  -1  321.09    7.53   0
   8  18   1  332.65    7.13   0
   8 -18   1  383.27    6.04   0
   9  18   1  262.91    6.54   0
  -9  18  -1  268.61    7.38   0
   9 -18   1  281.42    7.16   0
   9 -18   1  284.73    9.36   0
  10  18   1   14.64    6.17   0
  10 -18   1   14.80    7.69   0
  10 -18   1   17.73    6.50   0
 -10  18  -1   15.64    6.55   0
  11  18   1    2.66    4.29   0
  11 -18   1    1.42    6.04   0
  11 -18   1    1.19    4.41   0
 -11  18  -1   14.08    6.51   0
  12 -18   1    1.14    7.62   0
  12  18   1    1.59    6.07   0
 -12  18  -1    3.17    4.67   0
  12 -18   1    2.09    6.25   0
 -13  18  -1   22.06    6.62   0
  13 -18   1   14.65    6.68   0
  13 -18   1   27.51    6.50   0
  13  18   1   15.24    6.31   0
  13 -19  -1   82.81    8.50   0
  13  19  -1   76.89    4.69   0
 -13  19   1   81.10    7.09   0
  13 -19  -1   88.86    6.69   0
 -12  19   1  124.44    7.05   0
  12 -19  -1  134.54    7.11   0
  12 -19  -1  122.54    6.84   0
  12  19  -1  110.13    6.41   0
  11  19  -1   78.09    4.44   0
  11 -19  -1  102.34    6.98   0
  11 -19  -1   89.59    6.67   0
 -11  19   1   78.81    5.11   0
  10 -19  -1   11.37    7.72   0
  10 -19  -1   17.86    6.43   0
 -10  19   1    8.07    6.52   0
  10  19  -1   17.68    4.16   0
  -9  19   1    2.68    6.70   0
   9 -19  -1    2.56    7.60   0
   9  19  -1   -4.69    4.22   0
   9 -19  -1   -2.94    6.45   0
   8  19  -1   66.76    4.35   0
  -8  19   1   78.08    6.68   0
   8 -19  -1   78.54    6.65   0
   8 -19  -1   74.22    8.14   0
   7 -19  -1    6.87    6.36   0
  -7  19   1    3.62    6.69   0
   7  19  -1    8.58    4.22   0
   6 -19  -1   -1.65    6.53   0
  -6  19   1    4.01    4.83   0
   6  19  -1    5.22    6.00   0
   5  19  -1   88.59    4.41   0
  -5  19   1   92.78    7.25   0
   5  19  -1   96.18    5.09   0
   5 -19  -1  109.07    6.68   0
   4 -19  -1  393.75    7.56   0
  -4  19   1  378.67    7.97   0
   4  19  -1  395.10    7.62   0
   4  19  -1  347.61    5.48   0
  -4  19   1  360.13    9.68   0
  -3  19   1    4.39    7.24   0
  -3  19   1    5.45    6.99   0
   3  19  -1    1.18    6.81   0
  -2  19   1   75.05    5.29   0
   2  19  -1   77.96    5.10   0
  -2  19   1   71.10    6.79   0
   1  19  -1   65.93    7.15   0
   1  19  -1   57.64    6.96   0
  -1  19   1   65.18    5.13   0
  -1  19   1   56.11    6.83   0
   0  19   1   31.03    6.97   0
   0  19   1   39.81    7.19   0
   0  19  -1   29.58    8.28   0
   0  19  -1   29.02    7.43   0
  -1  19  -1  117.37    5.52   0
   1  19   1  133.71    7.23   0
   1  19   1  120.57    7.58   0
  -1  19  -1  116.03    9.99   0
  -2  19  -1   17.78    5.23   0
  -2  19  -1   19.45   10.09   0
   2  19   1   25.64    6.80   0
   2  19   1   21.97    6.98   0
   3 -19   1  411.48    6.01   0
   3  19   1  402.38    6.02   0
  -3  19  -1  371.62    6.28   0
   4  19   1  519.02    6.25   0
  -4  19  -1  463.78    6.43   0
   4  19   1  457.99    5.82   0
   4 -19   1  505.38    6.19   0
   5  19   1 1181.13    9.24   0
   5 -19   1 1163.80    8.07   0
   5  19   1 1094.77    8.65   0
  -5  19  -1 1085.75    9.55   0
   6 -19   1  323.20    5.76   0
  -6  19  -1  283.67    5.87   0
   6  19   1  290.80    5.41   0
   7  19   1    8.66    6.23   0
  -7  19  -1    1.36    7.01   0
   7 -19   1   15.18    4.59   0
   8 -19   1   -0.58    8.89   0
   8 -19   1    0.85    6.43   0
   8  19   1    3.06    5.95   0
  -8  19  -1    3.74    4.64   0
   9 -19   1  130.85    4.86   0
   9 -19   1  128.22    8.48   0
   9  19   1  102.27    6.41   0
  -9  19  -1  113.59    4.88   0
  10  19   1  170.08    6.49   0
  10 -19   1  173.81    8.88   0
 -10  19  -1  169.82    6.85   0
  10 -19   1  173.72    5.05   0
  11 -19   1  334.04   10.01   0
  11 -19   1  322.01    7.10   0
 -11  19  -1  307.18    7.30   0
  11  19   1  303.23    7.07   0
 -12  19  -1   29.59    4.70   0
  12  19   1   26.83    4.48   0
  12 -19   1   37.97    8.02   0
  12 -19   1   30.53    4.61   0
  13 -19   1    7.14    6.41   0
 -13  19  -1    5.95    6.51   0
  13 -19   1    6.62    7.71   0
  13  19   1    0.49    6.15   0
  12 -20  -1   -1.55    6.39   0
 -12  20   1    5.76    4.71   0
  12 -20  -1   -2.44    6.50   0
  12  20  -1   -5.84    6.35   0
 -11  20   1   54.14    6.88   0
  11 -20  -1   56.31    4.68   0
  11  20  -1   53.51    4.53   0
  11 -20  -1   59.69    7.89   0
 -10  20   1  326.48    5.79   0
  10 -20  -1  358.36    8.71   0
  10 -20  -1  371.45    7.33   0
  10  20  -1  347.55    7.18   0
   9 -20  -1  293.75    9.47   0
   9 -20  -1  295.69    7.24   0
   9  20  -1  261.94    6.78   0
  -9  20   1  270.90    5.68   0
  -8  20   1  366.62    6.18   0
   8 -20  -1  408.86    5.88   0
   8  20  -1  389.50    7.03   0
   7  20  -1  379.63    6.92   0
  -7  20   1  352.39    6.00   0
   7 -20  -1  424.28    7.68   0
  -6  20   1    0.50    6.72   0
   6  20  -1   12.66    6.25   0
   6  20  -1   -1.38    4.33   0
   6 -20  -1    2.25    6.12   0
   5  20  -1  502.28    6.33   0
  -5  20   1  451.78    6.34   0
   5  20  -1  474.03    7.31   0
   5 -20  -1  507.29    7.76   0
   4 -20  -1  155.27    5.10   0
   4  20  -1  158.93    6.90   0
   4  20  -1  148.18    4.62   0
  -4  20   1  159.15    7.34   0
  -4  20   1  139.85    8.40   0
   3  20  -1   16.03    6.72   0
  -3  20   1   10.08    4.78   0
  -3  20   1   12.83    7.55   0
  -2  20   1  562.33   10.94   0
   2  20  -1  577.31   11.13   0
   2  20  -1  605.33    8.10   0
  -2  20   1  572.01    8.19   0
  -1  20   1 1098.40    7.93   0
   1  20  -1 1182.66   13.61   0
   1  20  -1 1148.91    9.46   0
  -1  20   1 1137.44   12.20   0
   0  20   1  316.79    7.59   0
   0  20   1  324.45    9.67   0
   0  20  -1  332.00   10.15   0
   0  20  -1  314.62    7.65   0
  -1  20  -1  123.05   10.09   0
  -1  20  -1  121.69    5.33   0
   1  20   1  114.79    5.05   0
   1  20   1  130.74    7.16   0
   2  20   1 1174.02   11.11   0
   2  20   1 1183.73    9.36   0
  -2  20  -1 1116.39    9.59   0
  -2  20  -1 1074.58   23.27   0
   3  20   1  322.53    7.47   0
  -3  20  -1  292.42    7.77   0
   4  20   1  434.70    5.61   0
  -4  20  -1  434.80    6.20   0
   4 -20   1  501.78    7.61   0
   4  20   1  486.43    6.14   0
  -5  20  -1  249.82    7.46   0
   5 -20   1  245.74    5.37   0
   5  20   1  269.32    7.17   0
   5  20   1  245.87    6.72   0
   6  20   1   20.35    4.48   0
  -6  20  -1   35.92    5.10   0
   6 -20   1   38.69    4.54   0
   6  20   1   36.74    6.61   0
  -7  20  -1  821.25    7.12   0
   7  20   1  813.67    6.92   0
   7 -20   1  905.23    7.28   0
   8  20   1  248.12    6.70   0
   8 -20   1  272.03    7.11   0
  -8  20  -1  236.10    7.38   0
   9 -20   1   19.40    8.86   0
   9  20   1   17.56    5.97   0
  -9  20  -1   15.24    6.57   0
   9 -20   1   12.10    4.59   0
  10  20   1  180.40    5.17   0
 -10  20  -1  197.52    5.10   0
  10 -20   1  222.26    6.79   0
  10 -20   1  232.73   10.63   0
  11 -20   1   51.69    6.44   0
  11 -20   1   59.23    8.49   0
 -11  20  -1   56.53    6.67   0
  11  20   1   66.13    6.20   0
  12 -20   1   84.41    5.00   0
  12 -20   1   97.73    7.21   0
  12  20   1   84.25    6.39   0
 -12  20  -1   70.51    7.00   0
 -11  21   1   -4.80    4.85   0
  11  21  -1    2.80    6.10   0
  11 -21  -1    2.39    7.91   0
  11 -21  -1    8.35    4.61   0
 -10  21   1  121.46    7.10   0
  10  21  -1  123.51    4.96   0
  10 -21  -1  151.72    8.88   0
  10 -21  -1  156.22    5.08   0
  -9  21   1  119.70    6.87   0
   9  21  -1  117.90    4.68   0
   9 -21  -1  140.48    6.69   0
  -8  21   1   92.50    7.01   0
   8  21  -1   91.23    6.16   0
   8 -21  -1   95.03    4.96   0
   7 -21  -1 1165.63    9.11   0
  -7  21   1 1043.06    9.32   0
   7  21  -1 1008.74    7.51   0
  -6  21   1  328.86    7.43   0
   6  21  -1  371.57    7.09   0
   6  21  -1  315.34    5.20   0
   6 -21  -1  339.25    7.14   0
  -5  21   1   10.50    6.79   0
   5 -21  -1   25.01    6.41   0
   5  21  -1    3.90    5.92   0
   5  21  -1   22.66    6.23   0
  -4  21   1    5.76    4.71   0
  -4  21   1    5.51    7.33   0
   4  21  -1   -0.02    4.69   0
   4  21  -1    6.09    6.08   0
   4 -21  -1    5.57    6.54   0
   3  21  -1 1323.65    8.40   0
  -3  21   1 1273.28    9.69   0
  -3  21   1 1224.72   15.26   0
  -2  21   1   87.55    6.87   0
   2  21  -1  101.58    6.80   0
  -2  21   1   82.27    5.16   0
   2  21  -1   93.31    7.33   0
   1  21  -1  263.20    5.52   0
  -1  21   1  275.11    9.39   0
   1  21  -1  280.56    9.60   0
  -1  21   1  257.38    7.37   0
   0  21   1  433.54    7.91   0
   0  21  -1  428.09   11.61   0
   0  21   1  443.73    8.92   0
   0  21  -1  430.85    7.82   0
   1  21   1  139.38    7.18   0
   1  21   1  128.72    5.06   0
  -1  21  -1  121.81    6.97   0
  -1  21  -1  130.17   10.82   0
   2  21   1   53.85    8.22   0
  -2  21  -1   47.17    4.99   0
   2  21   1   47.85    4.90   0
   3  21   1   76.65    6.76   0
   3  21   1   79.46    6.78   0
  -3  21  -1   89.68    7.01   0
   4  21   1  362.29    7.41   0
  -4  21  -1  325.46    6.06   0
   4 -21   1  363.93    7.43   0
   4  21   1  313.08    5.21   0
   5  21   1  314.31    7.40   0
   5  21   1  278.62    6.77   0
  -5  21  -1  272.65    7.43   0
   5 -21   1  322.18    5.58   0
   6 -21   1  481.92    5.95   0
  -6  21  -1  454.01    7.57   0
   6  21   1  504.45    7.57   0
   6  21   1  446.58    7.19   0
   7  21   1  101.85    4.68   0
   7 -21   1  123.46    4.93   0
  -7  21  -1  123.59    5.15   0
   8  21   1   50.29    4.64   0
  -8  21  -1   44.88    4.74   0
   8 -21   1   63.42    6.40   0
   9  21   1   95.98    6.34   0
   9 -21   1  111.49    6.42   0
  -9  21  -1   93.35    6.82   0
  10 -21   1   26.33    6.32   0
  10  21   1    8.98    6.24   0
 -10  21  -1    2.79    6.60   0
  11  21   1   20.00    4.60   0
  11 -21   1   10.69    9.14   0
 -11  21  -1   16.02    4.80   0
  11 -21   1   10.28    6.46   0
  11 -22  -1   67.30    8.51   0
  11  22  -1   48.67    4.56   0
 -11  22   1   64.73    6.83   0
  11 -22  -1   56.47    6.54   0
  10 -22  -1  383.00    5.97   0
  10  22  -1  389.17    7.15   0
 -10  22   1  359.17    5.99   0
   9  22  -1  182.09    6.53   0
  -9  22   1  179.66    5.51   0
   9 -22  -1  201.78    5.34   0
   8  22  -1  129.39    4.59   0
  -8  22   1  141.07    6.89   0
   8 -22  -1  147.05    5.13   0
   7 -22  -1   63.55    6.52   0
   7  22  -1   42.64    4.37   0
   7  22  -1   69.11    6.40   0
  -7  22   1   47.67    6.88   0
   6  22  -1   12.76    4.17   0
  -6  22   1   18.39    6.70   0
   6  22  -1    9.70    6.26   0
   6 -22  -1   19.59    4.55   0
   5  22  -1   98.91    6.66   0
   5  22  -1   83.81    6.06   0
   5 -22  -1   84.93    4.78   0
  -5  22   1   86.48    6.95   0
   4  22  -1 1103.92    8.63   0
  -4  22   1 1113.58    7.86   0
   4  22  -1 1197.98    7.82   0
  -3  22   1 1468.11   16.22   0
  -3  22   1 1479.22    8.67   0
   3  22  -1 1567.41   10.01   0
   3  22  -1 1618.19   13.02   0
   2  22  -1   86.74    8.40   0
  -2  22   1   67.74    6.95   0
   2  22  -1   82.35    4.93   0
  -2  22   1   75.63    8.11   0
  -1  22   1   27.56    7.95   0
  -1  22   1   32.90    6.92   0
   1  22  -1   32.37    8.28   0
   1  22  -1   25.48    4.55   0
   0  22  -1  136.21    7.16   0
   0  22  -1  142.69   10.17   0
   0  22   1  140.34    8.55   0
   0  22   1  153.21    7.23   0
   1  22   1  223.62    7.30   0
  -1  22  -1  223.71    7.22   0
  -1  22  -1  225.74   12.24   0
   1  22   1  246.37    9.30   0
   2  22   1  433.49    7.67   0
  -2  22  -1  423.18    7.75   0
   2  22   1  438.12    8.82   0
   3  22   1  145.27    6.95   0
   3  22   1  164.36    7.37   0
  -3  22  -1  145.81    5.17   0
   4  22   1   -2.96    5.83   0
  -4  22  -1   -1.11    6.66   0
   4  22   1    8.04    6.40   0
  -5  22  -1  425.52    7.51   0
   5 -22   1  479.48    5.86   0
   5  22   1  471.72    6.10   0
   5  22   1  423.75    7.11   0
  -6  22  -1   95.14    7.18   0
   6  22   1   97.24    6.37   0
   6 -22   1   89.55    4.76   0
   6  22   1  102.41    5.02   0
   7 -22   1   -1.21    4.46   0
   7  22   1    8.58    6.07   0
  -7  22  -1    8.72    6.48   0
   7  22   1   -3.60    6.40   0
   8  22   1   -0.41    6.13   0
   8 -22   1    8.27    6.09   0
  -8  22  -1   -2.08    6.43   0
  -9  22  -1  160.78    6.76   0
   9 -22   1  179.50    6.63   0
   9  22   1  152.74    6.49   0
  10 -22   1   21.03    6.30   0
 -10  22  -1   11.37    4.92   0
  10  22   1    9.36    4.30   0
 -11  22  -1   52.00    6.92   0
  11 -22   1   57.73    5.01   0
  11  22   1   76.79    6.58   0
  10 -23  -1   11.30    4.63   0
  10  23  -1    4.03    4.57   0
 -10  23   1    6.96    6.72   0
   9 -23  -1    5.11    4.54   0
  -9  23   1    4.21    4.55   0
   9  23  -1   -4.14    5.89   0
   8  23  -1   96.98    6.47   0
  -8  23   1   80.33    5.03   0
   8  23  -1   88.77    6.12   0
   8 -23  -1   83.54    4.85   0
   7 -23  -1  765.24    8.31   0
   7  23  -1  621.23    6.54   0
   7  23  -1  774.32    8.42   0
  -7  23   1  719.59    8.38   0
   6  23  -1  264.21    5.09   0
   6  23  -1  328.68    7.13   0
  -6  23   1  302.71    7.31   0
   6 -23  -1  300.96    5.48   0
   5 -23  -1   29.96    4.52   0
   5  23  -1   16.09    4.52   0
  -5  23   1   33.44    6.74   0
   5  23  -1   26.61    6.42   0
   4  23  -1   24.08    6.26   0
  -4  23   1   19.83    6.75   0
   4  23  -1   17.57    4.25   0
   3  23  -1  291.73    5.83   0
  -3  23   1  282.70    7.52   0
  -3  23   1  269.62   10.85   0
   3  23  -1  301.47    9.44   0
  -2  23   1   42.08    8.04   0
   2  23  -1   58.16    6.37   0
  -2  23   1   61.36    6.73   0
   2  23  -1   49.94    7.01   0
   1  23  -1  324.00   10.00   0
   1  23  -1  314.72    7.32   0
  -1  23   1  309.65    7.36   0
  -1  23   1  318.71    9.94   0
   0  23   1 1073.85    9.08   0
   0  23  -1 1065.52    8.86   0
   0  23   1 1095.09   13.12   0
   0  23  -1 1130.61   16.11   0
   1  23   1  305.53    7.39   0
  -1  23  -1  314.71    7.41   0
   1  23   1  315.70    9.59   0
  -1  23  -1  293.76   15.90   0
  -2  23  -1  148.87    6.62   0
   2  23   1  127.77    5.17   0
   2  23   1  154.74    7.36   0
   3  23   1  122.77    6.97   0
  -3  23  -1  112.61    6.76   0
   3  23   1  107.13    6.88   0
   4  23   1  195.52    6.56   0
   4  23   1  213.91    5.36   0
   4  23   1  229.47    7.59   0
  -4  23  -1  209.90    7.17   0
   5 -23   1  375.96    7.21   0
   5  23   1  338.99    5.76   0
   5  23   1  327.88    6.90   0
  -5  23  -1  321.97    7.54   0
  -6  23  -1  104.79    6.86   0
   6  23   1  117.23    6.20   0
   6  23   1  109.08    4.85   0
   6 -23   1  118.29    6.33   0
   7  23   1   12.14    6.51   0
   7 -23   1   22.73    4.40   0
   7  23   1   18.08    6.06   0
  -7  23  -1   26.14    6.57   0
   8  23   1  132.42    5.08   0
   8  23   1  116.93    6.43   0
   8 -23   1  129.62    6.56   0
  -8  23  -1  122.49    6.84   0
  -9  23  -1   99.30    5.06   0
   9 -23   1  145.30    6.62   0
   9  23   1  108.44    4.80   0
  10  23   1    4.31    6.25   0
 -10  23  -1    0.29    6.78   0
  10 -23   1   14.13    6.42   0
   9 -24  -1   32.18    4.73   0
  -9  24   1   37.68    6.60   0
   9  24  -1   34.10    6.57   0
   9  24  -1   42.09    4.57   0
   8  24  -1   18.69    6.01   0
   8  24  -1   17.70    4.43   0
  -8  24   1   10.16    4.80   0
   8 -24  -1   13.34    4.46   0
   7 -24  -1    5.41    6.17   0
   7  24  -1    1.60    6.36   0
  -7  24   1   -0.67    6.61   0
   7  24  -1   -1.77    4.15   0
   6 -24  -1   37.53    4.43   0
  -6  24   1   40.10    6.75   0
   6  24  -1   27.35    4.73   0
   6  24  -1   34.95    4.21   0
   5  24  -1   33.58    4.65   0
  -5  24   1   21.43    6.76   0
   5  24  -1   32.53    4.28   0
   4  24  -1   46.34    4.56   0
   4  24  -1   51.18    6.86   0
   4  24  -1   38.49    4.41   0
  -4  24   1   40.01    4.88   0
  -3  24   1  234.82    5.47   0
   3  24  -1  248.98    8.13   0
  -3  24   1  235.33   10.68   0
   3  24  -1  265.15    6.99   0
   2  24  -1   31.10    8.15   0
  -2  24   1   30.50    4.83   0
   2  24  -1   35.13    4.81   0
  -2  24   1   30.57    8.91   0
   1  24  -1   81.55    6.90   0
  -1  24   1   88.54    8.32   0
  -1  24   1   87.90    5.15   0
   1  24  -1   87.79    8.60   0
   0  24  -1   23.06    6.60   0
   0  24   1   26.03    6.79   0
   0  24   1   30.74    8.13   0
   0  24  -1   27.95    8.96   0
  -1  24  -1  482.50    6.33   0
   1  24   1  489.69    7.90   0
   1  24   1  500.95    9.48   0
   2  24   1  203.18    5.31   0
   2  24   1  195.90    7.64   0
  -2  24  -1  187.76    5.31   0
   3  24   1  421.29    7.71   0
   3  24   1  463.32    8.78   0
  -3  24  -1  425.80    5.98   0
  -4  24  -1   48.22    4.66   0
   4  24   1   52.83    6.78   0
   4  24   1   51.17    4.39   0
   4  24   1   65.03    6.47   0
  -5  24  -1    2.63    4.60   0
   5  24   1    1.93    4.18   0
   5  24   1   17.67    6.39   0
  -6  24  -1   21.90    6.60   0
   6 -24   1   26.60    6.25   0
   6  24   1   12.91    6.10   0
   6  24   1   15.75    6.57   0
   7 -24   1  147.13    4.81   0
   7  24   1  129.71    6.69   0
  -7  24  -1  147.49    6.88   0
   7  24   1  129.61    6.50   0
  -8  24  -1  149.73    7.00   0
   8 -24   1  201.65    6.66   0
   8  24   1  184.31    5.33   0
   8  24   1  163.51    6.78   0
   9 -24   1  107.97    7.09   0
   9  24   1   77.15    5.10   0
  -9  24  -1   82.51    5.39   0
   9  24   1   94.10    4.67   0
   8  25  -1   63.76    6.75   0
   8  25  -1   66.79    4.83   0
  -8  25   1   55.77    5.10   0
   8 -25  -1   62.41    6.86   0
   7  25  -1  152.29    6.86   0
   7 -25  -1  143.68    5.03   0
   7  25  -1  147.90    4.85   0
  -7  25   1  140.79    7.25   0
   6  25  -1   33.66    4.64   0
   6  25  -1   42.06    4.53   0
  -6  25   1   44.25    4.51   0
   5  25  -1   91.73    6.31   0
   5  25  -1  100.37    6.63   0
  -5  25   1   78.14    4.96   0
   4  25  -1   20.38    6.64   0
   4  25  -1   11.62    5.87   0
  -4  25   1    6.32    6.59   0
   4  25  -1   20.00    6.36   0
   3  25  -1   33.65    4.68   0
   3  25  -1   40.36    8.39   0
  -3  25   1   31.78    6.70   0
   2  25  -1  326.66    5.56   0
  -2  25   1  336.31   11.61   0
  -2  25   1  309.94    7.57   0
   2  25  -1  349.80   10.32   0
  -1  25   1   -2.17    4.64   0
  -1  25   1    4.12    7.83   0
   1  25  -1   12.68    6.37   0
   1  25  -1    1.70    8.04   0
   0  25  -1  212.51   13.08   0
   0  25   1  222.08    7.11   0
   0  25   1  217.64    9.30   0
   0  25  -1  206.29    7.03   0
   1  25   1   23.78    4.59   0
  -1  25  -1   39.35    4.62   0
   1  25   1   27.96    8.17   0
   2  25   1  231.71    7.13   0
  -2  25  -1  201.75    7.13   0
   2  25   1  212.54    7.73   0
   3  25   1   16.88    6.61   0
   3  25   1   16.76    6.59   0
  -3  25  -1   28.47    6.71   0
   4  25   1  209.96    7.71   0
  -4  25  -1  188.74    7.23   0
   4  25   1  203.08    5.31   0
   4  25   1  198.53    6.76   0
  -5  25  -1  111.55    5.15   0
   5  25   1  127.38    7.16   0
   5  25   1  106.33    4.69   0
   5  25   1  128.36    4.98   0
  -6  25  -1   11.85    4.68   0
   6  25   1   16.67    4.06   0
   6  25   1   18.35    6.28   0
  -7  25  -1    2.48    6.63   0
   7 -25   1   -4.81    4.32   0
   7  25   1    1.68    4.54   0
   7  25   1    7.78    6.30   0
   8  25   1   28.30    6.00   0
   8 -25   1   23.97    6.30   0
  -8  25  -1   30.30    6.99   0
   8  25   1   17.16    4.74   0
  -6  26   1   39.56    5.13   0
   6  26  -1   52.48    6.50   0
   6  26  -1   42.56    6.58   0
   5  26  -1   26.21    6.46   0
   5  26  -1   22.96    5.93   0
  -5  26   1   33.40    6.70   0
   5  26  -1   24.52    6.84   0
  -4  26   1   17.26    6.42   0
   4  26  -1   11.90    4.47   0
   4  26  -1    5.34    4.04   0
   4  26  -1   -2.69    6.85   0
  -3  26   1   10.45    4.70   0
   3  26  -1   21.43    6.69   0
   3  26  -1    7.08    6.42   0
   2  26  -1  135.13    6.98   0
   2  26  -1  149.70    9.12   0
  -2  26   1  138.55   10.43   0
  -2  26   1  143.11    6.98   0
   1  26  -1   22.04    6.60   0
  -1  26   1   11.20    9.09   0
   1  26  -1   13.38    8.06   0
  -1  26   1    1.17    4.63   0
   0  26   1   17.49    6.43   0
   0  26   1   13.83    8.04   0
   0  26  -1   14.45    6.78   0
   1  26   1  100.94    8.67   0
  -1  26  -1   89.70    5.12   0
   1  26   1   91.10    5.18   0
  -2  26  -1   63.26    6.77   0
   2  26   1   74.40    6.58   0
   2  26   1   71.97    6.97   0
   3  26   1   12.61    7.99   0
  -3  26  -1    4.38    4.79   0
   3  26   1    9.42    6.51   0
  -4  26  -1   47.12    6.45   0
   4  26   1   49.61    6.52   0
   4  26   1   47.57    4.34   0
   4  26   1   46.13    8.48   0
   5  26   1   73.28    7.01   0
   5  26   1   54.23    4.71   0
  -5  26  -1   63.35    6.79   0
   5  26   1   70.41    6.28   0
   6  26   1   38.70    4.40   0
   6  26   1   38.88    6.59   0
   6  26   1   41.34    6.89   0
  -6  26  -1   30.04    5.16   0
   5  27  -1   24.91    4.60   0
  -5  27   1   25.90    4.88   0
   5  27  -1   16.04    4.70   0
   5  27  -1   15.63    6.79   0
   4  27  -1   -1.54    7.04   0
   4  27  -1   15.22    6.47   0
  -4  27   1   15.13    6.58   0
   4  27  -1    1.80    6.70   0
   3  27  -1   68.81    6.97   0
  -3  27   1   54.22    4.87   0
   3  27  -1   67.64    6.84   0
   2  27  -1  101.36    9.13   0
  -2  27   1   98.87    6.91   0
   2  27  -1  110.68    6.93   0
   1  27  -1   29.37   10.88   0
  -1  27   1   36.67    4.73   0
  -1  27   1   32.30    9.52   0
   1  27  -1   33.99    4.77   0
   0  27   1   41.93    6.34   0
   0  27  -1   26.28    6.28   0
   0  27   1   34.55    8.23   0
   1  27   1   61.31    7.09   0
   1  27   1   45.14    6.80   0
  -1  27  -1   51.58    6.87   0
   2  27   1    8.34    4.45   0
   2  27   1    4.75    6.70   0
  -2  27  -1   -1.62    4.42   0
  -3  27  -1   39.26    6.79   0
   3  27   1   60.25    7.10   0
   3  27   1   58.89    4.83   0
   4  27   1  106.82    6.59   0
   4  27   1   96.93    4.86   0
  -4  27  -1   85.71    7.06   0
   4  27   1   82.73    8.92   0
   1  28  -1   17.49   12.30   0
   1  28  -1   23.92    4.72   0
  -1  28   1   18.22    4.85   0
  -1  28   1   17.48   10.60   0
   1  28  -1   17.58   12.57   0
   0  28   1    8.91    6.69   0
   0  28   1   13.70    8.06   0
   0  28  -1    6.14    6.60   0
   1  28   1   -0.55    6.67   0
  -1  28  -1   -7.03    6.70   0
   1  28   1   -1.76    7.85   0
  18   0  -2    6.76    6.74   0
 -18   0   2    4.33    4.03   0
  18   0  -2    9.56    6.15   0
 -17   0   2  689.54    7.97   0
  17   0  -2  738.71    8.33   0
  17   0  -2  688.69    8.58   0
  16   0  -2   26.78    4.45   0
  16   0  -2   26.11    4.69   0
 -16   0   2   15.67    5.92   0
  15   0  -2   18.09    5.83   0
 -15   0   2   18.68    4.24   0
  15   0  -2   13.67    6.73   0
 -14   0   2  439.17    7.17   0
  14   0  -2  446.24    8.02   0
  14   0  -2  458.32    7.08   0
 -13   0   2 2112.07    9.58   0
  13   0  -2 2101.03   10.18   0
  12   0  -2 1066.52    9.78   0
 -12   0   2 1076.53    8.84   0
 -11   0   2   56.62    6.43   0
  11   0  -2   55.90    5.40   0
  10   0  -2  219.43    7.92   0
 -10   0   2  202.54    5.26   0
  -9   0   2  118.56    6.75   0
   9   0  -2  109.55    7.45   0
   8   0  -2    5.93    5.20   0
  -8   0   2   19.31    6.48   0
  -7   0   2 4016.93   15.20   0
   7   0  -2 4063.57   15.82   0
   6   0  -2 1144.34   10.16   0
  -6   0   2 1147.68   10.48   0
   5   0  -2  776.38    9.47   0
  -5   0   2  756.01   10.40   0
   4   0  -2 3083.88   19.77   0
  -4   0   2 3029.43   19.03   0
   3   0  -2 3196.19   23.66   0
   3   0  -2 3294.57   19.60   0
  -3   0   2 3079.92   20.68   0
  -2   0   2  105.39   12.81   0
   2   0  -2  112.04   12.51   0
  -2   0   2  111.35   12.25   0
   2   0  -2  106.02   13.45   0
   1   0  -2 5731.80   35.25   0
  -1   0   2 5709.57   33.91   0
   0   0   2 5557.34   36.90   0
   0   0  -2 5608.62   37.21   0
   1   0   2  180.30   14.76   0
  -1   0  -2  191.41   14.63   0
  -2   0  -2 2662.99   21.75   0
   2   0   2 2610.68   23.18   0
   3   0   2 5232.39   26.84   0
  -3   0  -2 5353.00   26.50   0
   4   0   2  625.61   12.38   0
  -4   0  -2  629.99    9.43   0
  -5   0  -2  398.56    8.90   0
   5   0   2  386.59    9.58   0
   6   0   2 4040.64   17.15   0
  -6   0  -2 4015.16   16.64   0
  -7   0  -2  465.38    8.06   0
   7   0   2  443.58    8.56   0
   8   0   2   -1.37    4.78   0
  -8   0  -2    3.74    6.13   0
   9   0   2   46.45    7.28   0
  -9   0  -2   51.06    4.71   0
 -10   0  -2  326.60    5.83   0
  10   0   2  329.32    6.29   0
 -11   0  -2  629.90    8.01   0
  11   0   2  633.56    9.08   0
 -12   0  -2  542.87    6.03   0
  12   0   2  551.21    8.45   0
 -13   0  -2   21.09    5.95   0
  13   0   2   16.09    4.84   0
  14   0   2  952.66    9.16   0
 -14   0  -2  922.87    8.38   0
 -15   0  -2  475.15    7.30   0
  15   0   2  515.40    6.37   0
  16   0   2  269.43    7.31   0
 -16   0  -2  294.72    6.80   0
 -17   0  -2   41.22    6.23   0
  17   0   2   27.17    6.43   0
  17   1  -2  154.75    7.08   0
 -17  -1   2  155.87    6.45   0
  17   1  -2  161.02    4.92   0
 -17   1   2  161.44    4.80   0
  17  -1  -2  141.27    5.48   0
  17  -1  -2  165.41    6.50   0
  16   1  -2  178.18    5.35   0
 -16  -1   2  196.18    4.87   0
  16  -1  -2  185.72    4.93   0
 -16   1   2  203.23    6.38   0
  16  -1  -2  206.13    7.15   0
  16   1  -2  192.69    6.57   0
 -15   1   2  296.86    6.69   0
 -15  -1   2  305.03    6.81   0
  15  -1  -2  304.01    5.39   0
  15   1  -2  310.30    7.57   0
  15   1  -2  315.32    6.72   0
  15  -1  -2  301.89    5.79   0
 -14   1   2  542.83    5.97   0
  14  -1  -2  576.16    6.79   0
  14   1  -2  594.39    8.47   0
  14  -1  -2  589.75    7.42   0
 -14  -1   2  579.20    6.22   0
 -13  -1   2   10.49    5.83   0
  13   1  -2   -4.47    5.01   0
 -13   1   2    8.08    4.24   0
  13  -1  -2   18.39    6.85   0
  13  -1  -2    2.33    6.00   0
 -12   1   2   13.13    4.35   0
 -12  -1   2   27.81    6.18   0
  12  -1  -2   13.22    7.27   0
  12   1  -2   22.54    7.30   0
  11  -1  -2  907.67    9.46   0
 -11   1   2  910.69    8.56   0
 -11  -1   2  904.25    7.44   0
  11   1  -2  922.27    9.70   0
 -10   1   2 1723.59   10.50   0
 -10  -1   2 1729.74   10.58   0
  10  -1  -2 1762.64   11.41   0
  10   1  -2 1725.12    9.98   0
   9   1  -2   73.14    7.12   0
   9  -1  -2   63.47    7.42   0
  -9   1   2   60.95    6.52   0
  -9  -1   2   57.95    6.51   0
  -8  -1   2   70.51    6.15   0
   8   1  -2   67.64    7.21   0
   8  -1  -2   72.96    7.18   0
  -8   1   2   82.08    6.61   0
   7   1  -2   16.00    5.41   0
  -7  -1   2   13.82    6.89   0
   7  -1  -2   25.53    7.56   0
  -7   1   2   18.20    4.72   0
   6  -1  -2 3234.22   15.02   0
   6   1  -2 3284.38   15.14   0
  -6  -1   2 3292.74   15.50   0
  -6   1   2 3227.43   15.53   0
   5  -1  -2 6469.77   23.13   0
   5  -1  -2 6673.02   22.22   0
  -5   1   2 6401.87   22.40   0
   5   1  -2 6319.10   21.97   0
  -4   1   2 1043.79   13.92   0
   4  -1  -2 1054.42   14.96   0
   4  -1  -2 1085.88   13.06   0
  -4  -1   2 1016.87   11.51   0
   4   1  -2 1014.34   14.07   0
   2   1  -2 6982.47   31.47   0
  -2   1   2 7230.58   32.08   0
   2  -1  -2 7273.73   33.03   0
   1  -1  -2  799.06   14.85   0
   1   1  -2  773.96   17.76   0
   1   1  -2  708.65   20.03   0
  -1  -1   2  764.05   17.35   0
  -1   1   2  807.27   17.15   0
   1  -1  -2  761.66   19.67   0
  -1  -1   2  730.16   20.22   0
  -1   1   2  732.22   19.20   0
   0   1  -2 3628.24   33.26   0
   0  -1  -2 3612.35   28.18   0
   0   1   2 3779.98   40.61   0
   0  -1   2 3640.73   34.16   0
   0   1   2 3632.17   28.11   0
   2  -1   2 2240.66   22.50   0
   2   1   2 2274.58   21.14   0
  -2  -1  -2 2320.05   21.22   0
  -2   1  -2 2218.04   22.10   0
   3  -1   2 2809.25   21.68   0
  -3   1  -2 2809.65   21.10   0
  -3  -1  -2 2913.41   19.08   0
   3   1   2 2810.87   20.61   0
   4   1   2  476.99    8.77   0
  -4  -1  -2  489.29   10.44   0
  -4   1  -2  477.43    8.99   0
   4  -1   2  482.46   12.06   0
  -5  -1  -2  770.71   10.18   0
   5   1   2  741.67    8.83   0
   5  -1   2  754.22    9.25   0
  -5   1  -2  750.47   10.09   0
   6   1   2 2713.25   14.36   0
   6  -1   2 2707.25   14.82   0
  -6  -1  -2 2690.77   14.10   0
  -6   1  -2 2648.90   13.94   0
  -7   1  -2  969.99    9.74   0
   7   1   2  967.62   10.02   0
   7  -1   2  983.90   10.13   0
  -7  -1  -2  976.14    9.31   0
   8   1   2   61.15    7.16   0
  -8  -1  -2   55.61    4.64   0
   8  -1   2   57.83    7.13   0
  -8   1  -2   51.59    4.50   0
   9  -1   2    8.81    7.50   0
  -9   1  -2   14.34    4.49   0
   9   1   2    4.07    7.02   0
  -9  -1  -2    3.84    6.22   0
 -10   1  -2  285.42    7.25   0
 -10  -1  -2  276.92    7.00   0
  10   1   2  297.41    7.97   0
  10  -1   2  283.54    8.04   0
  11   1   2 1018.75    9.75   0
  11  -1   2 1032.14    8.31   0
 -11   1  -2 1020.19    9.01   0
 -11  -1  -2 1024.92    9.06   0
  12   1   2  989.28    9.27   0
 -12   1  -2  997.36    7.44   0
  12  -1   2 1010.68    9.55   0
 -12  -1  -2 1001.70    7.44   0
 -13  -1  -2 1049.06    7.52   0
  13   1   2 1083.47    8.15   0
  13  -1   2 1110.00    9.68   0
 -13   1  -2 1060.95    8.69   0
  14  -1   2  175.25    5.57   0
 -14   1  -2  176.18    4.72   0
  14   1   2  167.09    5.50   0
 -14  -1  -2  184.73    6.44   0
  15  -1   2   16.51    6.66   0
  15   1   2   10.48    6.90   0
 -15  -1  -2    1.35    5.94   0
 -15   1  -2   -1.52    4.30   0
  16  -1   2   39.50    4.76   0
  16   1   2   54.47    6.79   0
 -16   1  -2   47.75    6.16   0
 -16  -1  -2   57.40    4.34   0
 -17   1  -2  273.89    5.27   0
 -17  -1  -2  326.06    6.86   0
  17   1   2  296.98    7.42   0
  17  -1   2  300.64    7.50   0
  17   2  -2   57.76    6.58   0
  17  -2  -2   67.23    6.25   0
  17  -2  -2   49.81    5.14   0
 -17   2   2   59.05    4.65   0
  17   2  -2   70.55    4.71   0
 -17  -2   2   73.29    5.81   0
  16  -2  -2   15.48    5.93   0
 -16  -2   2    9.36    5.76   0
 -16   2   2    8.99    4.15   0
  16  -2  -2    3.57    6.54   0
  16   2  -2   15.73    6.69   0
  16   2  -2   16.50    5.86   0
 -15  -2   2   19.05    4.37   0
  15  -2  -2   34.75    6.02   0
 -15   2   2   28.22    5.97   0
  15  -2  -2   13.55    6.87   0
  15   2  -2   17.65    4.82   0
  14   2  -2    0.55    4.86   0
 -14   2   2   -4.24    5.77   0
 -14  -2   2    0.01    5.90   0
  14  -2  -2   14.37    6.99   0
  14  -2  -2    2.77    5.90   0
  13   2  -2  159.50    7.24   0
  13  -2  -2  152.95    7.21   0
  13  -2  -2  160.71    6.43   0
 -13   2   2  148.17    6.36   0
 -13  -2   2  152.17    6.35   0
  12  -2  -2   72.98    6.22   0
 -12   2   2   76.77    6.17   0
  12  -2  -2   79.36    7.44   0
  12   2  -2   76.29    7.31   0
 -12  -2   2   85.21    6.40   0
  11  -2  -2  621.84    7.97   0
  11   2  -2  621.59    8.82   0
 -11  -2   2  639.90    7.98   0
  11  -2  -2  656.89    9.04   0
 -11   2   2  603.51    6.54   0
  10   2  -2  882.45    9.78   0
 -10   2   2  860.39    7.34   0
 -10  -2   2  887.07    8.86   0
  10  -2  -2  882.52    8.04   0
  10  -2  -2  902.30    8.84   0
  -9   2   2  281.43    7.09   0
   9  -2  -2  287.28    8.31   0
   9  -2  -2  284.76    5.58   0
  -9  -2   2  303.59    7.37   0
   9   2  -2  285.28    7.95   0
  -8  -2   2   32.76    4.30   0
   8  -2  -2   19.90    7.05   0
   8   2  -2   22.23    6.85   0
  -8   2   2   26.04    4.48   0
   8  -2  -2   20.77    6.02   0
   6   2  -2  607.07    7.68   0
   6  -2  -2  638.25    8.19   0
   6  -2  -2  648.80    7.71   0
  -6  -2   2  618.86    7.46   0
  -6   2   2  617.07    9.40   0
   5  -2  -2   58.88    8.71   0
  -5   2   2   48.20    8.58   0
  -5  -2   2   49.24    7.00   0
   5  -2  -2   54.40    6.94   0
   5   2  -2   55.31    5.50   0
   4  -2  -2  651.54   12.86   0
   4  -2  -2  699.80   11.49   0
   4   2  -2  669.01   11.94   0
  -4   2   2  665.59   10.05   0
  -4  -2   2  664.95    9.59   0
  -3  -2   2   21.57    7.74   0
  -3   2   2   25.11   13.12   0
   3  -2  -2   22.75    7.94   0
  -3   2   2   20.73    7.74   0
   3  -2  -2   27.85   13.69   0
   3   2  -2   23.55    8.35   0
   2   2  -2  253.26    9.45   0
  -2   2   2  249.67   13.56   0
   2  -2  -2  260.49   13.74   0
   2  -2  -2  272.27    9.76   0
   2   2  -2  253.14   12.50   0
  -2   2   2  270.81    9.62   0
  -2  -2   2  261.67    9.95   0
   1   2  -2 2560.22   25.73   0
   1  -2  -2 2720.98   24.78   0
  -1   2   2 2722.06   24.27   0
   1   2  -2 2600.89   27.96   0
  -1  -2   2 2496.04   25.36   0
   1  -2  -2 2757.32   24.68   0
  -1   2   2 2671.88   26.08   0
   0  -2  -2 2418.70   22.26   0
   0   2  -2 2413.26   31.98   0
   0  -2   2 2496.35   31.15   0
   0   2  -2 2486.01   30.96   0
   0  -2   2 2367.50   30.31   0
   0   2   2 2490.07   26.45   0
   0   2   2 2466.05   24.04   0
   1   2   2 3402.90   25.84   0
  -1   2  -2 3355.38   30.06   0
   1  -2   2 3375.17   28.81   0
   2  -2   2 3072.87   24.57   0
  -2  -2  -2 3249.20   21.70   0
   2   2   2 3202.06   23.01   0
  -2   2  -2 2922.98   23.91   0
   4   2   2 1971.77   15.05   0
  -4   2  -2 1980.33   14.07   0
  -4  -2  -2 2074.59   15.05   0
   4  -2   2 1966.74   15.76   0
   5   2   2 1610.23   12.47   0
  -5   2  -2 1585.76   12.67   0
   5  -2   2 1624.10   11.91   0
  -5  -2  -2 1674.56   12.48   0
  -6   2  -2   24.60    5.03   0
   6   2   2   26.37    5.04   0
   6  -2   2   23.09    7.58   0
  -6  -2  -2   29.40    4.86   0
   7   2   2 1035.71    9.73   0
  -7   2  -2 1014.26   10.12   0
   7  -2   2 1042.46   10.93   0
  -7  -2  -2 1054.14    9.49   0
   8   2   2 2597.38   12.96   0
   8  -2   2 2598.99   12.25   0
  -8   2  -2 2551.25   11.69   0
  -8  -2  -2 2675.02   12.72   0
   9  -2   2  402.31    8.82   0
  -9  -2  -2  399.86    7.51   0
  -9   2  -2  382.91    6.26   0
   9   2   2  397.85    6.38   0
  10  -2   2  263.05    8.12   0
  10   2   2  262.72    5.93   0
 -10  -2  -2  280.99    7.06   0
 -10   2  -2  260.04    5.58   0
 -11  -2  -2   25.72    4.67   0
  11   2   2   17.17    7.39   0
  11  -2   2   33.88    7.60   0
 -11   2  -2   26.66    4.68   0
 -12  -2  -2   72.87    4.72   0
  12  -2   2   62.48    7.36   0
 -12   2  -2   64.91    4.59   0
  12   2   2   71.21    7.24   0
 -13  -2  -2   52.85    4.34   0
  13  -2   2   53.34    7.15   0
  13   2   2   54.87    6.87   0
 -13   2  -2   53.67    4.33   0
  14  -2   2  113.58    7.04   0
 -14   2  -2  106.93    6.27   0
 -14  -2  -2  108.44    4.69   0
  14   2   2  110.42    7.08   0
  15   2   2  181.64    7.39   0
  15  -2   2  182.76    5.25   0
 -15   2  -2  185.14    6.33   0
 -15  -2  -2  182.18    4.95   0
  16  -2   2   69.07    7.02   0
 -16  -2  -2   70.33    6.13   0
 -16   2  -2   83.63    6.20   0
  16   2   2   73.06    6.68   0
 -17  -2  -2   37.77    6.13   0
  17   2   2   30.30    6.76   0
 -17   2  -2   28.55    4.23   0
  17  -2   2   43.09    6.81   0
 -17  -3   2   11.99    4.22   0
 -17   3   2    5.52    4.41   0
  17  -3  -2    6.17    4.37   0
  17  -3  -2   19.85    6.52   0
  17   3  -2   19.70    6.46   0
  17   3  -2   12.44    6.11   0
 -16  -3   2    2.22    5.82   0
 -16   3   2   12.94    4.18   0
  16  -3  -2   -1.69    4.66   0
  16   3  -2    9.70    6.66   0
  16  -3  -2    6.58    4.15   0
  15  -3  -2  680.10    7.11   0
 -15  -3   2  718.52    7.82   0
  15  -3  -2  716.74    6.86   0
 -15   3   2  675.97    6.52   0
  15   3  -2  684.86    8.50   0
  14  -3  -2   86.07    5.00   0
  14  -3  -2   84.64    4.50   0
  14   3  -2   91.65    7.04   0
 -14  -3   2   91.61    6.24   0
 -14   3   2   79.15    4.72   0
  13  -3  -2   23.85    4.21   0
 -13  -3   2   26.02    5.96   0
  13  -3  -2   29.99    6.69   0
  13   3  -2   26.56    6.74   0
 -13   3   2   20.26    6.15   0
  12   3  -2    5.82    6.98   0
 -12   3   2   16.30    6.26   0
  12  -3  -2    6.65    7.11   0
 -12  -3   2   11.77    6.13   0
  12  -3  -2   14.43    6.02   0
 -11   3   2   43.25    4.71   0
  11  -3  -2   42.69    5.39   0
  11   3  -2   50.56    7.15   0
 -11  -3   2   53.71    4.59   0
  11  -3  -2   48.59    6.39   0
  10  -3  -2   60.06    7.67   0
 -10  -3   2   50.71    6.38   0
  10  -3  -2   54.73    6.65   0
 -10   3   2   53.80    6.64   0
  10   3  -2   46.86    5.29   0
   9  -3  -2  545.47    7.96   0
   9  -3  -2  564.16    8.94   0
  -9   3   2  545.78    8.04   0
  -9  -3   2  529.84    6.53   0
   9   3  -2  529.94    8.59   0
   8  -3  -2    6.23    6.95   0
  -8  -3   2    2.96    6.06   0
   8  -3  -2    5.09    4.21   0
  -8   3   2    8.48    6.40   0
   8   3  -2   -0.27    4.69   0
  -7   3   2  517.08    7.02   0
   7   3  -2  500.31    7.31   0
   7  -3  -2  522.49    7.03   0
   7  -3  -2  515.35    9.09   0
  -7  -3   2  529.62    7.25   0
  -6  -3   2  380.39    6.46   0
   6   3  -2  368.48    8.24   0
  -6   3   2  375.31    6.95   0
   6  -3  -2  375.60    7.32   0
   6  -3  -2  387.59    8.19   0
  -5  -3   2 1594.84   12.34   0
   5  -3  -2 1579.29   12.38   0
   5   3  -2 1529.47   12.52   0
  -5   3   2 1503.75   11.34   0
   5  -3  -2 1572.38   13.03   0
  -4  -3   2  343.40    7.68   0
   4  -3  -2  328.13    9.64   0
  -4   3   2  331.46   10.58   0
   4  -3  -2  339.39    8.46   0
   4   3  -2  340.95    9.99   0
  -1   3   2    6.96   12.08   0
   1  -3  -2    6.12   12.15   0
   1   3  -2    5.66   10.67   0
   1  -3  -2    8.50   11.61   0
  -1   3   2    5.03   11.16   0
   0   3  -2  688.51   14.36   0
   0   3   2  700.56   15.51   0
   0   3  -2  668.41   19.22   0
   0  -3   2  698.55   16.89   0
   0  -3  -2  686.68   13.24   0
   0  -3   2  632.96   18.62   0
   0   3   2  688.60   13.02   0
  -1   3  -2  303.78   11.29   0
   1  -3   2  318.28   14.45   0
  -3   3  -2 1574.22   17.09   0
  -3  -3  -2 1632.47   13.90   0
   3   3   2 1621.70   14.07   0
   3  -3   2 1577.65   17.41   0
   4  -3   2   32.51    9.25   0
   4   3   2   29.24    5.84   0
  -4   3  -2   29.64    8.78   0
  -4  -3  -2   28.46    7.72   0
   5   3   2   29.75    5.35   0
  -5   3  -2   32.09    7.83   0
  -5  -3  -2   26.94    6.92   0
   5  -3   2   31.43    5.66   0
   6   3   2 1039.98    8.98   0
   6  -3   2 1040.49   10.71   0
  -6   3  -2 1039.16   10.33   0
  -6  -3  -2 1089.55   10.03   0
  -7  -3  -2 5191.22   17.06   0
  -7   3  -2 4903.61   16.23   0
   7  -3   2 5082.51   17.83   0
   7   3   2 4859.55   15.98   0
   8  -3   2  598.51    8.86   0
   8   3   2  573.21    6.75   0
  -8   3  -2  570.68    8.18   0
  -8  -3  -2  606.93    6.66   0
  -9   3  -2   54.76    6.87   0
   9   3   2   42.95    4.97   0
  -9  -3  -2   57.24    6.19   0
   9  -3   2   59.87    7.87   0
 -10  -3  -2  591.19    6.70   0
 -10   3  -2  566.66    6.58   0
  10  -3   2  579.67    7.23   0
  10   3   2  595.76    7.09   0
  11  -3   2   -4.69    7.46   0
 -11  -3  -2    5.89    6.25   0
 -11   3  -2    4.54    4.52   0
  11   3   2    2.50    7.18   0
 -12   3  -2  614.27    7.66   0
 -12  -3  -2  626.25    6.36   0
  12  -3   2  614.95    8.66   0
  12   3   2  630.97    8.36   0
  13  -3   2  166.56    7.12   0
 -13   3  -2  145.82    6.31   0
 -13  -3  -2  161.14    6.35   0
  13   3   2  156.04    5.20   0
  14   3   2   19.17    4.59   0
  14  -3   2   17.49    6.69   0
 -14   3  -2   -0.44    6.03   0
 -14  -3  -2   22.74    5.82   0
 -15  -3  -2   74.94    6.41   0
  15  -3   2   80.90    6.89   0
 -15   3  -2   78.28    6.17   0
  15   3   2   92.43    5.22   0
  16   3   2  146.71    6.99   0
 -16  -3  -2  166.61    6.45   0
  16  -3   2  155.41    7.04   0
 -16   3  -2  159.33    6.35   0
  17   3   2    8.41    6.80   0
  17  -3   2    6.72    4.76   0
 -17   3  -2    7.93    4.32   0
 -17  -3  -2   12.10    6.16   0
  17   4  -2   10.84    6.61   0
  17  -4  -2   25.32    6.20   0
  17  -4  -2   25.26    6.64   0
  17   4  -2   25.43    6.00   0
 -17  -4   2   31.24    4.17   0
 -17   4   2   18.36    4.36   0
  16   4  -2   98.54    6.68   0
 -16  -4   2   95.95    4.33   0
 -16   4   2   88.80    4.55   0
  16  -4  -2   79.82    6.89   0
  16  -4  -2  111.71    6.22   0
  15   4  -2   97.74    6.98   0
  15  -4  -2  112.64    7.06   0
 -15  -4   2   94.50    4.65   0
  15  -4  -2  100.18    6.47   0
 -15   4   2  100.79    6.49   0
 -14  -4   2  264.46    5.20   0
  14  -4  -2  250.63    5.89   0
  14  -4  -2  272.88    6.75   0
 -14   4   2  276.79    6.65   0
  14   4  -2  247.84    7.36   0
 -13  -4   2  227.34    6.50   0
  13  -4  -2  233.80    5.62   0
  13  -4  -2  233.01    5.22   0
  13   4  -2  239.18    5.61   0
 -13   4   2  225.14    5.07   0
 -12  -4   2    6.31    6.05   0
  12   4  -2    7.95    4.86   0
  12  -4  -2    7.93    5.85   0
  12  -4  -2    9.00    7.11   0
 -12   4   2    3.99    6.19   0
 -11  -4   2   48.97    6.41   0
 -11   4   2   39.79    4.82   0
  11  -4  -2   48.74    4.56   0
  11   4  -2   36.54    7.00   0
  11  -4  -2   42.32    7.75   0
 -10  -4   2  397.70    6.11   0
  10  -4  -2  401.88    8.80   0
  10   4  -2  408.10    6.56   0
 -10   4   2  398.41    6.12   0
  10  -4  -2  412.72    6.11   0
   9  -4  -2    8.34    7.42   0
   9   4  -2    3.72    4.73   0
  -9   4   2    8.89    4.81   0
   9  -4  -2    2.66    4.31   0
  -9  -4   2    7.82    4.34   0
  -8   4   2  127.40    6.96   0
  -8  -4   2  121.79    6.49   0
   8   4  -2  109.82    5.09   0
   8  -4  -2  129.70    6.69   0
   8  -4  -2  132.16    5.54   0
   7  -4  -2   13.35    4.67   0
   7   4  -2    8.90    6.82   0
   7  -4  -2    9.90    7.20   0
  -7  -4   2    7.38    6.42   0
  -7   4   2    7.90    6.82   0
   6  -4  -2 3838.41   16.52   0
   6   4  -2 3715.29   16.03   0
   6  -4  -2 3920.38   17.04   0
  -6  -4   2 3868.70   15.41   0
  -6   4   2 3810.71   15.46   0
  -5  -4   2 3678.28   16.55   0
   5  -4  -2 3764.88   17.53   0
   5  -4  -2 3684.44   16.93   0
   5   4  -2 3596.87   16.64   0
  -5   4   2 3620.38   16.85   0
  -4   4   2  811.64    9.68   0
   4   4  -2  798.60    9.38   0
  -4  -4   2  815.57   10.64   0
  -4   4   2  799.34   11.54   0
   4  -4  -2  800.58   11.74   0
   4  -4  -2  839.40   11.52   0
   3  -4  -2 3723.56   21.41   0
   3   4  -2 3534.35   19.26   0
  -3   4   2 3624.15   19.99   0
  -3   4   2 3553.44   19.31   0
  -3  -4   2 3576.60   20.35   0
   3  -4  -2 3650.09   21.06   0
   2   4  -2  481.22   12.56   0
  -2   4   2  498.00   13.09   0
  -2   4   2  492.30   15.14   0
   2  -4  -2  495.25   13.62   0
   2  -4  -2  514.44   15.47   0
  -1   4   2 3470.81   24.00   0
  -1   4   2 3553.13   24.56   0
   1  -4  -2 3548.97   24.10   0
   1  -4  -2 3537.82   23.35   0
   0  -4   2 2447.73   22.27   0
   0   4  -2 2285.13   32.98   0
   0   4  -2 2449.13   22.26   0
   0   4   2 2394.12   21.42   0
   0   4   2 2459.30   19.09   0
  -1   4  -2 2165.56   21.20   0
   1  -4   2 2205.19   21.19   0
   2  -4   2 2671.30   21.22   0
  -2   4  -2 2637.85   21.27   0
   2   4   2 2588.34   18.70   0
  -3   4  -2  261.25   11.61   0
   3  -4   2  271.86   11.77   0
   3   4   2  263.54    9.92   0
  -3  -4  -2  268.31    9.74   0
  -4  -4  -2 1106.18   10.15   0
   4   4   2 1076.99   10.30   0
   4  -4   2 1055.02   12.10   0
  -4   4  -2 1059.60   11.96   0
   5  -4   2 1148.76   11.14   0
   5   4   2 1151.00   11.04   0
  -5  -4  -2 1182.42   11.05   0
  -5   4  -2 1149.77   10.99   0
   6   4   2   41.22    4.83   0
   6  -4   2   38.10    5.54   0
  -6   4  -2   52.27    7.61   0
  -6  -4  -2   46.49    4.77   0
  -7   4  -2  169.92    7.53   0
  -7  -4  -2  169.88    5.07   0
   7   4   2  159.74    6.91   0
   7  -4   2  168.39    7.46   0
  -8  -4  -2  650.04    6.77   0
   8   4   2  619.53    8.29   0
  -8   4  -2  609.08    6.94   0
   8  -4   2  615.68    7.36   0
  -9  -4  -2  942.28    8.80   0
  -9   4  -2  906.16    7.71   0
   9   4   2  903.02    9.10   0
   9  -4   2  914.15    9.94   0
 -10   4  -2  657.75    8.36   0
  10  -4   2  639.03    7.42   0
 -10  -4  -2  663.97    8.00   0
  10   4   2  668.73    8.60   0
 -11   4  -2  132.14    5.10   0
 -11  -4  -2  135.61    6.82   0
  11   4   2  134.95    7.43   0
  11  -4   2  142.40    5.77   0
  12  -4   2    7.38    7.04   0
 -12  -4  -2    7.01    4.14   0
 -12   4  -2    0.07    6.15   0
  12   4   2   -1.52    4.69   0
  13  -4   2   49.11    6.86   0
 -13  -4  -2   65.14    6.13   0
  13   4   2   55.15    6.95   0
 -13   4  -2   47.58    4.50   0
 -14   4  -2  235.49    5.13   0
  14   4   2  235.43    7.20   0
  14  -4   2  244.93    5.67   0
 -14  -4  -2  230.60    5.02   0
 -15   4  -2    5.15    4.25   0
  15   4   2    4.94    4.94   0
  15  -4   2   -1.36    4.82   0
 -15  -4  -2   11.30    4.29   0
  16  -4   2  158.42    5.44   0
  16   4   2  158.55    5.31   0
 -16  -4  -2  160.95    4.95   0
 -16   4  -2  146.84    4.74   0
  17  -4   2  180.85    6.78   0
 -17   4  -2  161.34    6.68   0
  17   4   2  167.21    7.36   0
 -17  -4  -2  167.13    5.12   0
  17  -4   2  174.88    5.47   0
  17  -5  -2    5.66    6.24   0
 -17  -5   2   14.17    5.87   0
  17   5  -2    1.55    6.49   0
  17  -5  -2   -6.22    6.78   0
 -17   5   2    4.19    4.30   0
 -16  -5   2   12.81    6.04   0
 -16   5   2    8.44    4.25   0
  16  -5  -2    4.86    5.93   0
  16   5  -2    1.64    6.60   0
  16  -5  -2    1.58    4.70   0
  15   5  -2  135.05    6.90   0
 -15   5   2  134.15    6.41   0
  15  -5  -2  132.57    6.35   0
  15  -5  -2  140.27    5.30   0
 -15  -5   2  136.69    6.35   0
  14   5  -2  173.59    5.37   0
  14  -5  -2  189.66    6.46   0
  14  -5  -2  162.71    7.19   0
 -14   5   2  164.55    4.95   0
 -14  -5   2  170.85    4.91   0
  13   5  -2   29.10    6.60   0
  13  -5  -2   22.13    4.82   0
 -13  -5   2   11.84    5.93   0
 -13   5   2   24.92    6.16   0
  13  -5  -2   27.61    4.10   0
  12  -5  -2  219.54    7.60   0
 -12   5   2  223.03    5.23   0
 -12  -5   2  235.32    5.06   0
  12   5  -2  222.33    5.58   0
  12  -5  -2  230.35    6.78   0
  11  -5  -2  196.02    6.75   0
  11  -5  -2  186.30    8.06   0
 -11  -5   2  183.93    6.62   0
  11   5  -2  173.27    7.43   0
 -11   5   2  173.24    5.55   0
 -10  -5   2  162.88    6.70   0
 -10   5   2  155.51    5.56   0
  10  -5  -2  154.69    6.07   0
  10  -5  -2  159.68    6.71   0
  10   5  -2  151.22    7.28   0
   9  -5  -2  293.88    5.70   0
   9  -5  -2  286.46    8.27   0
  -9  -5   2  285.09    5.75   0
   9   5  -2  278.92    7.82   0
  -9   5   2  288.99    7.78   0
   8  -5  -2  510.99    6.71   0
   8   5  -2  483.88    6.59   0
   8  -5  -2  505.65    8.86   0
  -8   5   2  497.22    6.68   0
  -8  -5   2  504.06    6.38   0
   7  -5  -2  579.87    7.30   0
   7   5  -2  549.19    8.59   0
  -7  -5   2  588.03    8.16   0
  -7   5   2  575.62    8.59   0
   7  -5  -2  605.24    8.66   0
  -6   5   2    8.96    7.38   0
   6  -5  -2    1.87    6.80   0
   6  -5  -2    4.83    7.78   0
  -6  -5   2    6.99    6.61   0
   6   5  -2   -2.84    6.68   0
   5  -5  -2  885.54   10.61   0
   5  -5  -2  859.87    8.94   0
  -5   5   2  846.94   10.65   0
   5   5  -2  847.28    8.53   0
  -5  -5   2  881.03    9.82   0
   4  -5  -2    8.24    7.71   0
  -4  -5   2    3.68    6.79   0
   4  -5  -2    9.31    9.11   0
   4   5  -2    7.04    5.10   0
  -4   5   2    4.86    5.37   0
  -4   5   2    8.56    9.00   0
  -3   5   2 1908.44   15.59   0
  -3   5   2 1909.84   16.09   0
   3   5  -2 1963.91   15.03   0
   3  -5  -2 1992.66   14.17   0
   3  -5  -2 2025.26   16.67   0
   2  -5  -2 5370.06   24.62   0
  -2   5   2 5212.15   24.60   0
   2   5  -2 4988.91   24.03   0
  -2   5   2 5301.85   26.49   0
   2  -5  -2 5367.96   26.75   0
  -1   5   2 1321.01   17.16   0
  -1   5   2 1340.84   16.97   0
   1  -5  -2 1346.61   17.22   0
   1  -5  -2 1344.44   16.77   0
   0   5  -2 5591.43   27.95   0
   0   5   2 5522.53   27.01   0
   0  -5   2 5612.70   27.65   0
   0   5   2 5456.93   24.59   0
  -1   5  -2 2607.50   18.86   0
   1  -5   2 2664.04   18.80   0
  -2   5  -2  886.59   14.74   0
   2  -5   2  919.77   14.73   0
   2   5   2  876.90   12.55   0
   3  -5   2    4.21    6.48   0
  -3   5  -2    0.12    6.48   0
   3   5   2    6.71    5.70   0
  -4  -5  -2  298.04    6.51   0
   4   5   2  296.47    6.69   0
  -4   5  -2  284.75    7.09   0
   4  -5   2  304.72    7.36   0
  -5   5  -2  261.09    8.52   0
  -5  -5  -2  270.65    7.76   0
   5   5   2  260.52    6.22   0
   5  -5   2  275.65    8.58   0
   6  -5   2 1142.77   11.13   0
  -6  -5  -2 1134.71    8.82   0
  -6   5  -2 1100.52    9.28   0
   6   5   2 1129.16   10.11   0
  -7  -5  -2 1656.58    9.72   0
   7   5   2 1632.94   10.68   0
   7  -5   2 1684.57   11.72   0
  -7   5  -2 1667.16   11.36   0
   8   5   2  163.65    7.08   0
   8  -5   2  166.34    7.85   0
  -8   5  -2  160.25    5.55   0
  -8  -5  -2  184.25    6.67   0
   9  -5   2   18.82    7.61   0
   9   5   2    6.52    6.66   0
  -9   5  -2   25.78    7.00   0
  -9  -5  -2   25.27    6.26   0
  10  -5   2   85.53    7.68   0
  10   5   2   73.53    6.95   0
 -10   5  -2   72.95    6.89   0
 -10  -5  -2   78.71    4.46   0
 -11  -5  -2   45.19    6.29   0
 -11   5  -2   44.87    6.81   0
  11  -5   2   33.55    7.67   0
  11   5   2   51.64    6.85   0
  12   5   2   62.98    6.61   0
 -12   5  -2   68.58    4.55   0
 -12  -5  -2   70.35    4.46   0
  12  -5   2   68.46    7.21   0
  13   5   2    8.36    4.69   0
 -13   5  -2    8.73    5.95   0
 -13  -5  -2    3.11    5.95   0
  13  -5   2    5.86    4.71   0
 -14  -5  -2   71.73    6.19   0
 -14   5  -2   60.45    6.13   0
  14  -5   2   75.10    5.06   0
  14   5   2   51.65    6.76   0
 -15  -5  -2  364.47    7.15   0
  15  -5   2  391.17    7.49   0
  15   5   2  351.66    5.94   0
 -15   5  -2  345.87    5.56   0
  16   5   2   57.38    4.95   0
  16  -5   2   66.89    6.39   0
 -16   5  -2   61.78    4.66   0
 -16  -5  -2   60.20    4.66   0
  16  -5   2   58.26    6.76   0
  17  -5   2   16.23    4.49   0
  17   5   2   12.99    6.83   0
 -17  -5  -2   11.18    4.37   0
  17  -5   2   22.03    6.96   0
 -17   5  -2   27.27    6.32   0
 -17   6   2   32.11    6.11   0
  17  -6  -2   21.00    4.74   0
  17   6  -2   29.77    4.68   0
 -17  -6   2   30.61    6.04   0
  17  -6  -2   27.00    4.51   0
  16  -6  -2   72.82    4.52   0
 -16  -6   2   59.34    4.58   0
  16   6  -2   73.69    6.72   0
 -16   6   2   65.59    4.58   0
  16  -6  -2   68.46    5.03   0
 -15  -6   2   48.02    4.28   0
  15  -6  -2   40.25    6.95   0
 -15   6   2   46.99    6.24   0
  15  -6  -2   46.67    4.57   0
  15   6  -2   53.89    6.65   0
  14  -6  -2  417.38    7.02   0
  14  -6  -2  383.46    6.17   0
  14   6  -2  371.79    6.05   0
 -14   6   2  353.53    5.58   0
 -14  -6   2  408.58    7.01   0
 -13   6   2  119.78    6.61   0
  13  -6  -2  139.59    5.26   0
  13  -6  -2  132.60    4.85   0
  13   6  -2  138.54    7.00   0
 -13  -6   2  122.37    6.42   0
  12  -6  -2   21.31    7.02   0
 -12   6   2   21.33    6.45   0
 -12  -6   2   31.22    4.26   0
  12  -6  -2   27.13    6.31   0
  12   6  -2   28.53    6.56   0
  11  -6  -2   22.45    5.62   0
  11  -6  -2   36.94    6.23   0
  11   6  -2   19.28    5.13   0
 -11   6   2   31.71    7.01   0
 -11  -6   2   29.92    4.62   0
  10  -6  -2  300.34    8.16   0
 -10   6   2  262.93    5.68   0
  10   6  -2  275.38    7.50   0
 -10  -6   2  287.38    7.02   0
  10  -6  -2  270.55    5.64   0
   9  -6  -2  473.07    7.55   0
   9   6  -2  459.28    8.07   0
  -9   6   2  480.45    8.37   0
   9  -6  -2  471.68    8.91   0
  -9  -6   2  474.15    6.27   0
   8   6  -2  374.21    7.63   0
   8  -6  -2  385.58    6.28   0
   8  -6  -2  404.36    8.38   0
  -8  -6   2  382.84    5.99   0
  -8   6   2  390.56    8.05   0
   7  -6  -2  420.66    8.14   0
  -7   6   2  379.20    6.42   0
   7  -6  -2  400.60    8.15   0
   7   6  -2  391.46    7.71   0
  -7  -6   2  403.82    5.98   0
   6  -6  -2   -1.38    7.24   0
   6  -6  -2   -2.56    6.63   0
  -6  -6   2    4.69    6.38   0
  -6   6   2    4.70    7.21   0
   6   6  -2   -5.36    6.66   0
   5  -6  -2 1170.10   11.43   0
   5   6  -2 1132.59   10.67   0
  -5   6   2 1119.68   11.12   0
   5  -6  -2 1118.93   11.09   0
  -5  -6   2 1144.98   10.44   0
   4  -6  -2 4423.61   17.81   0
  -4   6   2 4354.98   17.57   0
  -4  -6   2 4285.26   17.35   0
   4   6  -2 4240.18   17.29   0
  -4   6   2 4314.70   20.29   0
   4  -6  -2 4574.12   21.09   0
  -3   6   2  101.86    9.29   0
   3  -6  -2  112.98    8.97   0
   3  -6  -2  107.29    9.43   0
   3   6  -2  101.36    7.82   0
  -3   6   2  107.47    8.59   0
   2  -6  -2    8.07    9.43   0
  -2   6   2    3.75   10.04   0
  -2   6   2    5.36    9.10   0
   2  -6  -2    9.92    6.91   0
   0   6   2 1419.69   16.32   0
   0   6  -2 1454.65   15.81   0
   0   6   2 1438.19   13.20   0
   1  -6   2 5671.56   23.77   0
  -1   6  -2 5592.05   24.91   0
   2  -6   2  604.67   21.30   0
  -2   6  -2  618.44    9.89   0
   2  -6   2  630.49    9.64   0
   3  -6   2  759.79   11.04   0
   3   6   2  746.09   10.19   0
  -3   6  -2  724.97    9.31   0
  -4   6  -2    9.58    5.31   0
   4  -6   2   12.13    7.65   0
   4   6   2    5.34    6.90   0
   5  -6   2  191.46    8.25   0
  -5  -6  -2  183.16    7.12   0
   5   6   2  188.06    5.67   0
  -5   6  -2  176.83    6.38   0
   6  -6   2 1746.69   12.42   0
  -6   6  -2 1650.74   12.39   0
  -6  -6  -2 1727.44   10.14   0
   6   6   2 1687.90   10.16   0
   7  -6   2    8.37    7.36   0
   7   6   2    5.21    4.26   0
  -7   6  -2    5.89    7.17   0
  -7  -6  -2    2.09    4.10   0
  -8  -6  -2   91.63    6.13   0
   8   6   2   77.95    6.28   0
   8  -6   2   83.25    7.50   0
  -8   6  -2   78.31    7.02   0
  -9  -6  -2   12.18    4.31   0
   9  -6   2    6.19    7.75   0
  -9   6  -2   15.09    6.99   0
   9   6   2   10.77    6.52   0
 -10  -6  -2  216.04    6.55   0
 -10   6  -2  202.49    7.27   0
  10   6   2  185.35    6.85   0
  10  -6   2  196.96    5.91   0
  11   6   2  265.43    5.62   0
 -11   6  -2  265.19    7.76   0
  11  -6   2  273.41    8.14   0
 -11  -6  -2  286.61    5.25   0
  12   6   2   96.47    4.82   0
 -12  -6  -2  109.74    4.66   0
  12  -6   2  108.85    5.21   0
 -12   6  -2  112.34    6.42   0
 -13  -6  -2   22.60    4.20   0
 -13   6  -2   14.49    4.38   0
  13  -6   2   13.83    4.83   0
  13   6   2   17.02    6.62   0
  14  -6   2    6.68    6.79   0
  14   6   2    4.40    6.62   0
 -14  -6  -2    9.16    5.95   0
 -14   6  -2    8.68    6.13   0
  15  -6   2   28.45    6.19   0
 -15   6  -2   29.60    4.28   0
 -15  -6  -2   21.51    4.42   0
  15   6   2   25.84    4.83   0
  15  -6   2   26.32    4.90   0
  16   6   2  137.45    7.06   0
 -16   6  -2  140.56    6.46   0
  16  -6   2  147.22    5.32   0
  16  -6   2  154.36    6.85   0
 -16  -6  -2  154.12    6.52   0
 -17   6  -2   20.76    5.92   0
  17  -6   2    7.33    4.45   0
 -17  -6  -2   21.98    6.18   0
  17  -6   2   19.60    6.84   0
  17   6   2   14.64    6.69   0
 -17  -7   2   13.20    4.34   0
  17  -7  -2   14.24    6.38   0
  17  -7  -2    4.68    4.67   0
 -17   7   2    8.61    6.20   0
  17   7  -2    8.76    4.64   0
 -16   7   2    6.49    4.38   0
  16   7  -2   10.54    6.63   0
  16  -7  -2   10.40    6.61   0
  16  -7  -2   -2.56    4.38   0
 -16  -7   2    0.69    5.86   0
  15   7  -2   29.37    6.54   0
  15  -7  -2   18.83    4.30   0
  15  -7  -2   27.96    4.84   0
 -15   7   2   35.06    6.22   0
 -15  -7   2   23.28    6.02   0
  14   7  -2    9.36    6.62   0
  14  -7  -2    8.70    6.06   0
 -14  -7   2    3.59    5.84   0
 -14   7   2    9.67    4.20   0
  14  -7  -2   11.00    6.75   0
  13  -7  -2  240.55    7.34   0
  13  -7  -2  253.82    6.77   0
 -13  -7   2  248.02    5.15   0
  13   7  -2  237.21    5.60   0
 -13   7   2  233.90    5.26   0
  12  -7  -2  375.49    5.80   0
  12   7  -2  400.79    7.47   0
 -12   7   2  367.05    5.84   0
  12  -7  -2  366.13    7.78   0
 -12  -7   2  383.32    5.68   0
 -11  -7   2  338.01    7.10   0
  11   7  -2  313.50    7.96   0
 -11   7   2  309.38    5.83   0
  11  -7  -2  318.56    6.12   0
  11  -7  -2  312.94    7.45   0
 -10  -7   2  230.10    5.20   0
 -10   7   2  225.20    7.43   0
  10   7  -2  215.31    5.46   0
  10  -7  -2  228.09    5.43   0
  10  -7  -2  215.86    6.13   0
  -9   7   2    7.16    7.29   0
   9  -7  -2    5.87    4.31   0
   9   7  -2   10.79    6.59   0
  -9  -7   2    1.81    4.36   0
   9  -7  -2   11.87    5.48   0
   8  -7  -2 1129.20   10.22   0
  -8  -7   2 1147.14    9.47   0
   8   7  -2 1104.80    9.59   0
  -8   7   2 1109.86   10.03   0
   8  -7  -2 1158.64   10.05   0
  -7   7   2  339.02    7.96   0
  -7  -7   2  357.53    7.14   0
   7  -7  -2  357.94    6.44   0
   7  -7  -2  353.35    7.97   0
   7   7  -2  346.18    5.96   0
  -6   7   2  193.36    7.73   0
   6  -7  -2  210.13    5.93   0
  -6  -7   2  200.69    7.32   0
   6   7  -2  200.94    7.31   0
   6  -7  -2  208.78    7.64   0
   5   7  -2  987.18   10.03   0
  -5   7   2  952.76    9.10   0
   5  -7  -2 1006.50    8.98   0
  -5  -7   2 1007.86    9.86   0
   5  -7  -2 1034.77   11.15   0
   4  -7  -2   80.16    7.72   0
   4   7  -2   77.39    5.21   0
  -4   7   2   74.75    8.34   0
  -4   7   2   80.27    7.31   0
   4  -7  -2   74.00    8.54   0
   3   7  -2  774.43    8.72   0
  -3   7   2  814.50   11.15   0
   3  -7  -2  846.25    9.61   0
   3  -7  -2  858.82   12.04   0
  -3   7   2  811.22   11.64   0
  -2   7   2 1768.27   12.82   0
  -2   7   2 1795.67   15.97   0
   2  -7  -2 1821.30   12.82   0
   2  -7  -2 1825.42   16.25   0
  -1   7   2 3121.96   17.15   0
   1  -7  -2 3115.29   20.48   0
   1  -7  -2 3223.86   17.22   0
  -1   7   2 3141.64   20.34   0
   1   7  -2 3258.44   17.77   0
   0   7   2  915.09   12.09   0
   0   7   2  885.11   11.51   0
   0   7  -2  905.94   10.57   0
   1  -7   2    2.76    8.48   0
  -1   7  -2   -4.27    8.73   0
   2  -7   2   52.37    6.04   0
  -2   7  -2   58.66    6.17   0
  -3   7  -2   32.92    7.99   0
   3  -7   2   23.72    9.15   0
   3  -7   2   27.67    8.01   0
   3   7   2   28.73    7.36   0
  -4   7  -2  251.52    6.81   0
   4  -7   2  262.46    8.95   0
   4  -7   2  239.99    8.88   0
   4   7   2  248.74    6.07   0
  -5   7  -2  232.47    6.47   0
   5  -7   2  241.32    8.40   0
  -5  -7  -2  255.01    5.73   0
   5   7   2  251.90    7.55   0
  -6  -7  -2  212.35    6.69   0
   6   7   2  197.80    6.86   0
  -6   7  -2  201.68    5.82   0
   6  -7   2  229.77    8.27   0
  -7   7  -2  458.19    6.78   0
  -7  -7  -2  485.61    7.39   0
   7   7   2  469.58    7.57   0
   7  -7   2  465.96    8.42   0
   8   7   2    4.40    6.51   0
  -8   7  -2   10.63    7.21   0
  -8  -7  -2    3.37    6.25   0
   8  -7   2    9.83    7.58   0
   9  -7   2  411.12    8.53   0
  -9  -7  -2  409.74    7.30   0
  -9   7  -2  391.11    8.18   0
   9   7   2  385.36    7.57   0
  10  -7   2   24.73    7.45   0
 -10  -7  -2   20.51    6.11   0
 -10   7  -2   24.95    4.97   0
  10   7   2   31.99    4.54   0
 -11  -7  -2    0.33    4.37   0
  11   7   2    8.01    6.67   0
 -11   7  -2    8.22    4.62   0
  11  -7   2   10.89    5.46   0
 -12  -7  -2   48.06    4.24   0
 -12   7  -2   47.38    4.48   0
  12   7   2   39.83    6.25   0
  12  -7   2   55.35    4.96   0
  13  -7   2    3.33    4.11   0
 -13  -7  -2    7.65    4.23   0
  13   7   2    2.60    6.35   0
  13  -7   2   -6.42    4.76   0
 -13   7  -2    8.11    4.22   0
 -14  -7  -2   40.25    4.40   0
  14  -7   2   30.14    5.03   0
 -14   7  -2   30.26    6.24   0
  14   7   2   31.36    6.55   0
  14  -7   2   49.51    6.16   0
 -15  -7  -2   -2.00    5.89   0
  15   7   2    3.18    4.58   0
  15  -7   2    9.47    5.95   0
 -15   7  -2   -1.28    4.42   0
  15  -7   2    1.07    6.91   0
  16   7   2   -1.50    6.60   0
  16  -7   2   -3.72    6.77   0
 -16  -7  -2   -0.99    4.22   0
 -16   7  -2   10.91    6.02   0
  16  -7   2    4.32    5.95   0
  17  -7   2   -3.55    6.30   0
 -17  -7  -2    2.04    6.17   0
  17   7   2    1.68    4.67   0
 -17   7  -2   -3.11    6.14   0
  17  -7   2   -3.24    4.64   0
 -17   8   2    8.27    4.24   0
  17  -8  -2    1.24    6.15   0
 -17  -8   2   14.01    5.97   0
  17  -8  -2   14.65    6.74   0
  17   8  -2    3.48    6.61   0
 -16  -8   2   84.30    6.26   0
 -16   8   2   76.39    6.36   0
  16  -8  -2   84.90    5.09   0
  16  -8  -2   86.30    4.91   0
  16   8  -2   76.77    5.09   0
  15   8  -2   93.55    6.67   0
  15  -8  -2   84.75    6.37   0
  15  -8  -2   96.32    6.80   0
 -15  -8   2   84.66    6.01   0
 -15   8   2   69.97    6.40   0
  14   8  -2  209.86    7.06   0
 -14   8   2  205.12    5.23   0
  14  -8  -2  227.89    6.68   0
 -14  -8   2  222.34    5.10   0
  14  -8  -2  232.08    7.48   0
 -13   8   2    8.27    4.48   0
  13  -8  -2   25.80    6.84   0
  13  -8  -2   16.53    6.02   0
  13   8  -2   18.34    4.44   0
 -13  -8   2   13.99    4.17   0
 -12  -8   2  235.26    5.01   0
 -12   8   2  246.78    5.45   0
  12   8  -2  228.96    5.34   0
  12  -8  -2  263.84    7.01   0
  12  -8  -2  248.68    7.43   0
 -11   8   2   86.42    7.21   0
  11  -8  -2   90.19    5.00   0
 -11  -8   2  105.76    6.15   0
  11  -8  -2  100.48    7.63   0
  11   8  -2   92.87    4.76   0
  10   8  -2  290.56    7.32   0
  10  -8  -2  307.13    5.96   0
 -10   8   2  299.92    6.13   0
  10  -8  -2  299.22    6.48   0
 -10  -8   2  302.36    7.13   0
   9  -8  -2   16.86    7.49   0
  -9  -8   2   13.71    6.03   0
   9   8  -2   24.53    6.61   0
   9  -8  -2   25.62    6.43   0
  -9   8   2   14.85    5.00   0
  -8  -8   2   49.12    6.37   0
  -8   8   2   45.25    7.51   0
   8  -8  -2   55.46    7.67   0
   8  -8  -2   53.28    6.56   0
   8   8  -2   59.64    6.73   0
  -7  -8   2  482.41    7.72   0
  -7   8   2  458.06    6.75   0
   7  -8  -2  487.06    8.67   0
   7   8  -2  477.30    7.89   0
   7  -8  -2  502.40    8.24   0
   6   8  -2   33.10    6.62   0
   6  -8  -2   24.63    5.11   0
  -6   8   2   18.07    7.22   0
   6  -8  -2   26.72    6.56   0
  -6  -8   2   24.45    4.64   0
   5  -8  -2  510.82    9.00   0
  -5   8   2  482.00    7.55   0
   5  -8  -2  522.26    9.32   0
   5   8  -2  488.18    6.98   0
  -5   8   2  481.28    7.23   0
   4  -8  -2   94.30    5.84   0
  -4   8   2   84.99    7.02   0
   4  -8  -2   88.46    7.78   0
   4   8  -2   85.72    6.88   0
  -4   8   2   88.81    8.00   0
   3  -8  -2  668.62   11.08   0
   3   8  -2  595.89    7.56   0
  -3   8   2  625.22    8.42   0
   3  -8  -2  674.42   10.18   0
  -3   8   2  630.90   10.61   0
   2  -8  -2  958.22    9.57   0
   2  -8  -2  956.67   12.73   0
  -2   8   2  943.85   12.39   0
  -2   8   2  949.87   11.50   0
  -1   8   2   60.16    6.47   0
   1   8  -2   63.23    5.78   0
   1  -8  -2   57.76    6.21   0
  -1   8   2   56.53    8.42   0
   0   8   2   21.68    8.71   0
   0   8  -2   15.17    7.71   0
   0   8   2   19.76    8.58   0
  -1   8  -2 1547.96   13.12   0
   1  -8   2 1579.87   11.80   0
   1   8   2 1571.94   12.99   0
   2  -8   2  634.44    9.94   0
  -2   8  -2  603.95   10.08   0
  -3   8  -2  727.19   10.25   0
   3  -8   2  752.97    8.44   0
   3  -8   2  771.06   17.20   0
   3   8   2  720.02    7.95   0
   4   8   2   19.39    4.68   0
   4  -8   2   21.89    6.55   0
  -4   8  -2   22.33    7.88   0
   4  -8   2   19.45    7.54   0
   5   8   2  545.59    8.09   0
  -5   8  -2  529.58    9.71   0
   5  -8   2  532.34   10.10   0
   5  -8   2  561.00    7.80   0
  -6   8  -2   11.24    5.27   0
   6  -8   2   11.32    5.25   0
   6   8   2    8.10    5.86   0
   6  -8   2    9.26    5.88   0
   7  -8   2  155.74    5.75   0
  -7  -8  -2  158.25    6.46   0
  -7   8  -2  142.29    5.71   0
   7   8   2  154.57    5.05   0
   7  -8   2  146.10    6.90   0
  -8   8  -2  548.40    8.91   0
   8  -8   2  571.08    9.07   0
  -8  -8  -2  539.38    6.30   0
   8   8   2  545.53    7.97   0
  -9  -8  -2   72.10    6.28   0
   9   8   2   83.15    6.41   0
  -9   8  -2   77.10    7.39   0
   9  -8   2   83.62    5.78   0
  10  -8   2    6.35    4.18   0
  10   8   2    5.36    6.59   0
 -10  -8  -2   11.92    4.32   0
 -10   8  -2   21.37    7.04   0
  10  -8   2   14.36    5.46   0
  11  -8   2  193.67    7.53   0
  11  -8   2  197.90    6.96   0
  11   8   2  187.23    5.18   0
 -11  -8  -2  190.93    4.96   0
 -11   8  -2  187.19    7.25   0
  12   8   2   16.14    6.39   0
  12  -8   2   -4.74    4.98   0
 -12  -8  -2    7.30    5.93   0
  12  -8   2    6.17    6.47   0
 -12   8  -2   -1.44    4.56   0
  13   8   2   24.45    6.39   0
 -13  -8  -2   19.54    5.95   0
  13  -8   2   15.08    5.91   0
  13  -8   2   22.43    6.50   0
 -13   8  -2   17.38    6.39   0
  14  -8   2    6.19    4.85   0
 -14   8  -2    9.59    6.07   0
  14   8   2   13.91    6.30   0
 -14  -8  -2   14.26    5.78   0
  14  -8   2    6.40    5.95   0
  15  -8   2   60.99    4.72   0
  15   8   2   44.37    4.67   0
 -15   8  -2   45.35    4.48   0
 -15  -8  -2   49.77    6.11   0
  15  -8   2   49.08    4.44   0
 -16   8  -2    1.79    6.16   0
  16  -8   2    9.39    6.18   0
 -16  -8  -2    9.25    4.32   0
  16  -8   2    4.89    6.69   0
  16   8   2   21.51    6.50   0
 -17  -8  -2   17.68    6.17   0
  17  -8   2    3.28    6.64   0
  17  -8   2   16.79    6.58   0
  17   8   2   16.12    4.81   0
 -17   8  -2    9.96    4.33   0
  17  -9  -2   39.96    6.80   0
 -17   9   2   41.36    6.30   0
 -17  -9   2   31.98    6.17   0
  17  -9  -2   42.40    6.69   0
  17   9  -2   41.93    6.95   0
  16  -9  -2   26.67    4.40   0
 -16  -9   2   30.66    4.39   0
  16  -9  -2   -5.90    6.75   0
 -16   9   2   25.77    6.24   0
  16   9  -2   16.95    6.61   0
  15   9  -2  108.16    6.60   0
 -15  -9   2  105.96    4.66   0
  15  -9  -2  118.32    5.09   0
  15  -9  -2  122.93    6.55   0
 -15   9   2  104.11    4.78   0
  14   9  -2   58.63    4.60   0
 -14  -9   2   61.34    6.15   0
  14  -9  -2   65.38    6.20   0
  14  -9  -2   57.35    5.00   0
 -14   9   2   61.78    4.56   0
  13  -9  -2   11.61    4.88   0
  13   9  -2   18.44    4.39   0
 -13   9   2   10.68    4.53   0
  13  -9  -2   16.24    6.09   0
 -13  -9   2    9.68    5.97   0
 -12  -9   2  693.53    6.65   0
  12  -9  -2  736.95    8.59   0
  12   9  -2  688.33    6.74   0
 -12   9   2  700.02    8.40   0
  12  -9  -2  740.03    8.67   0
  11  -9  -2   43.53    4.67   0
 -11  -9   2   49.01    6.10   0
  11   9  -2   32.78    6.58   0
  11  -9  -2   55.19    7.38   0
 -11   9   2   35.49    6.99   0
  10   9  -2  312.07    5.94   0
  10  -9  -2  333.16    5.93   0
 -10   9   2  312.73    8.14   0
 -10  -9   2  344.05    7.15   0
  10  -9  -2  345.78    8.34   0
  -9  -9   2  175.10    4.91   0
   9  -9  -2  187.32    7.11   0
   9   9  -2  169.58    5.18   0
  -9   9   2  169.00    7.47   0
   9  -9  -2  167.39    5.73   0
  -8  -9   2   45.11    4.49   0
   8  -9  -2   40.63    5.33   0
  -8   9   2   40.71    5.39   0
   8   9  -2   36.75    4.73   0
   8  -9  -2   48.82    4.84   0
  -7  -9   2  244.39    7.00   0
   7   9  -2  247.07    5.61   0
   7  -9  -2  248.63    7.55   0
   7  -9  -2  258.00    7.97   0
  -7   9   2  239.35    8.07   0
  -6   9   2 2409.12   12.66   0
   6   9  -2 2418.99   12.39   0
   6  -9  -2 2488.81   11.64   0
   6  -9  -2 2510.14   14.46   0
   5  -9  -2   66.04    5.42   0
  -5   9   2   73.35    7.35   0
   5   9  -2   67.36    6.97   0
  -5   9   2   66.12    6.59   0
   5  -9  -2   69.32    6.74   0
  -4   9   2   11.78    6.65   0
  -4   9   2   18.58    7.83   0
   4  -9  -2   18.19    7.67   0
   4   9  -2   10.40    4.92   0
   4  -9  -2   11.79    7.09   0
   3   9  -2 3906.72   16.37   0
   3  -9  -2 4285.10   16.07   0
  -3   9   2 4091.79   16.87   0
   3  -9  -2 4228.34   21.10   0
  -3   9   2 4087.01   20.61   0
   2  -9  -2 5800.38   25.03   0
   2  -9  -2 5822.55   18.93   0
  -2   9   2 5679.45   19.76   0
   1  -9  -2   72.78    7.95   0
  -1   9   2   68.82    8.16   0
  -1   9   2   77.46    6.14   0
   1   9  -2   73.04    5.37   0
   0   9   2 1207.35   13.14   0
   0   9  -2 1211.27   11.55   0
   0   9   2 1211.84   11.50   0
   1   9   2  201.43    6.28   0
  -1   9  -2  194.65    6.29   0
   1  -9   2  199.99    7.94   0
  -2   9  -2  556.83    8.13   0
   2  -9   2  583.56    7.84   0
   3  -9   2    5.31    5.42   0
   3  -9   2    1.43   10.79   0
   3   9   2   -1.32    4.43   0
  -3   9  -2   -2.83    5.53   0
   4  -9   2  658.09    9.51   0
   4   9   2  625.14    8.39   0
  -4   9  -2  607.31    7.97   0
   4  -9   2  651.08   13.59   0
   5   9   2 1156.53    9.43   0
   5  -9   2 1095.34   13.24   0
  -5   9  -2 1077.79    8.88   0
   5  -9   2 1156.86    8.99   0
   6  -9   2  930.18    8.22   0
   6  -9   2  899.37   10.94   0
  -6   9  -2  898.25    8.23   0
   6   9   2  910.59    7.63   0
   7   9   2  939.49    8.94   0
   7  -9   2  966.09    8.29   0
   7  -9   2  936.73   10.60   0
  -7   9  -2  925.27    9.98   0
  -8   9  -2   94.20    5.74   0
   8   9   2  104.63    4.90   0
   8  -9   2  104.16    6.78   0
  -8  -9  -2  100.62    6.35   0
   8  -9   2  101.11    7.78   0
   9   9   2 1160.68    9.33   0
   9  -9   2 1216.33   10.13   0
   9  -9   2 1169.56   10.67   0
  -9  -9  -2 1207.71    9.02   0
  -9   9  -2 1145.58    8.51   0
 -10   9  -2   22.76    5.22   0
  10   9   2   35.21    6.52   0
  10  -9   2   31.76    6.19   0
 -10  -9  -2   28.86    4.44   0
  10  -9   2   41.00    7.70   0
 -11   9  -2   25.79    6.59   0
  11  -9   2   19.71    6.97   0
  11  -9   2   21.79    4.39   0
  11   9   2   30.54    4.31   0
 -11  -9  -2   15.53    4.28   0
  12   9   2  362.91    7.21   0
  12  -9   2  386.22    6.20   0
  12  -9   2  388.08    7.48   0
 -12  -9  -2  385.03    6.89   0
 -12   9  -2  394.82    7.64   0
 -13   9  -2  562.47    7.72   0
 -13  -9  -2  603.92    7.51   0
  13  -9   2  629.27    8.39   0
  13  -9   2  609.22    7.97   0
  13   9   2  586.87    7.83   0
  14  -9   2    8.56    6.80   0
 -14  -9  -2    5.83    4.20   0
  14  -9   2   17.46    6.25   0
 -14   9  -2   10.54    6.23   0
  14   9   2   22.29    6.32   0
 -15  -9  -2   10.11    6.14   0
 -15   9  -2   22.03    6.25   0
  15  -9   2    8.09    6.54   0
  15   9   2   -5.82    6.72   0
  15  -9   2   14.92    6.22   0
  16   9   2  114.35    5.30   0
 -16  -9  -2  132.14    6.54   0
  16  -9   2  123.03    6.70   0
 -16   9  -2  101.58    4.65   0
  16  -9   2  104.47    5.15   0
  16  10  -2   21.93    6.57   0
  16 -10  -2   22.63    6.61   0
 -16 -10   2   10.66    6.02   0
  16 -10  -2   19.14    6.24   0
 -16  10   2   16.77    4.48   0
 -15 -10   2   68.03    6.21   0
  15 -10  -2   53.10    6.90   0
  15  10  -2   60.17    4.39   0
  15 -10  -2   62.93    6.20   0
 -15  10   2   58.93    4.73   0
 -14 -10   2   46.81    6.03   0
 -14  10   2   48.61    4.55   0
  14 -10  -2   55.64    6.16   0
  14  10  -2   51.18    4.61   0
  14 -10  -2   56.21    6.68   0
  13 -10  -2  341.84    5.99   0
 -13 -10   2  346.17    6.83   0
  13  10  -2  337.24    5.58   0
 -13  10   2  333.11    5.78   0
  13 -10  -2  356.22    7.35   0
  12 -10  -2  126.44    6.61   0
  12  10  -2  121.13    4.87   0
 -12  10   2  114.74    4.97   0
 -12 -10   2  121.64    4.63   0
  12 -10  -2  126.27    7.13   0
 -11 -10   2   11.00    4.36   0
 -11  10   2    2.91    6.83   0
  11 -10  -2    3.32    5.09   0
  11 -10  -2   11.19    4.72   0
  11  10  -2  -10.73    6.40   0
  10  10  -2  187.51    7.01   0
  10 -10  -2  202.78    7.50   0
 -10  10   2  189.74    7.74   0
 -10 -10   2  186.74    5.14   0
  10 -10  -2  197.96    7.87   0
   9 -10  -2  216.22    7.23   0
   9 -10  -2  210.99    5.91   0
  -9 -10   2  180.61    6.46   0
   9  10  -2  197.33    6.99   0
  -9  10   2  191.47    7.83   0
  -8  10   2   21.25    5.18   0
   8 -10  -2   31.53    7.49   0
   8  10  -2   34.10    6.58   0
   8 -10  -2   24.57    4.87   0
   7  10  -2  951.49    9.15   0
   7 -10  -2 1005.74   10.41   0
  -7  10   2  934.98    8.26   0
   7 -10  -2  988.34    8.24   0
   6 -10  -2  614.49    7.92   0
  -6  10   2  581.57    8.86   0
   6  10  -2  586.81    6.90   0
   6 -10  -2  623.53    9.01   0
   5 -10  -2   25.03    6.95   0
   5 -10  -2   18.70    6.48   0
   5  10  -2   21.65    4.75   0
  -5  10   2   19.76    6.07   0
  -5  10   2   19.29    7.10   0
  -4  10   2  455.87    8.68   0
  -4  10   2  459.91    8.67   0
   4  10  -2  449.76    6.41   0
   4 -10  -2  493.39    9.22   0
   4 -10  -2  484.33    6.96   0
  -3  10   2   30.86    6.85   0
   3 -10  -2   31.44    7.31   0
  -3  10   2   38.43    5.68   0
   3 -10  -2   37.19    5.45   0
   2 -10  -2   49.02    7.53   0
  -2  10   2   57.38    7.50   0
   2 -10  -2   51.65    7.95   0
  -2  10   2   63.09    7.90   0
   1  10  -2   40.09    7.37   0
   1 -10  -2   47.93    7.47   0
  -1  10   2   49.24    5.81   0
  -1  10   2   45.74    7.48   0
   0  10   2  446.99    8.90   0
   0  10   2  442.90    9.62   0
   0  10  -2  432.32    7.39   0
   1 -10   2 1154.48   11.00   0
  -1  10  -2 1114.79   11.04   0
   1  10   2 1156.96   10.83   0
   2 -10   2  175.20    6.12   0
  -2  10  -2  171.88    8.56   0
  -3  10  -2  737.09    8.39   0
   3 -10   2  790.61   22.60   0
   3 -10   2  779.30    9.59   0
   4  10   2 1215.83    8.51   0
   4 -10   2 1313.56   11.07   0
  -4  10  -2 1246.62   11.31   0
   4 -10   2 1333.15   18.83   0
   5 -10   2  151.39    9.59   0
  -5  10  -2  148.67    7.73   0
   5 -10   2  166.29    5.73   0
   5  10   2  157.06    6.24   0
  -6  10  -2 1675.32   11.46   0
   6 -10   2 1702.19   14.29   0
   6 -10   2 1731.09   10.21   0
   6  10   2 1712.11   10.48   0
   7 -10   2 1379.09   10.90   0
  -7  10  -2 1311.55    9.35   0
   7  10   2 1321.18    8.56   0
   7 -10   2 1316.66   12.25   0
   8  10   2   37.91    4.62   0
   8 -10   2   40.70    5.59   0
   8 -10   2   41.11    6.38   0
  -8  10  -2   39.52    7.63   0
   9 -10   2   35.52    5.31   0
  -9  10  -2   24.69    5.07   0
  -9 -10  -2   25.68    4.46   0
   9  10   2   18.39    4.67   0
   9 -10   2   30.15    6.21   0
  10 -10   2    7.05    6.34   0
 -10 -10  -2   -2.98    5.91   0
 -10  10  -2   -3.19    4.93   0
  10  10   2    2.61    4.47   0
  10 -10   2    3.46    7.20   0
 -11 -10  -2  270.47    5.03   0
  11 -10   2  290.80    7.62   0
  11  10   2  267.42    5.23   0
  11 -10   2  291.13    7.15   0
 -11  10  -2  279.18    7.47   0
  12 -10   2   25.01    6.70   0
  12  10   2   31.68    6.15   0
 -12  10  -2   27.92    6.57   0
  12 -10   2   31.57    6.05   0
 -12 -10  -2   31.46    5.90   0
  13  10   2   84.69    6.38   0
 -13  10  -2   85.63    4.87   0
  13 -10   2   77.09    6.44   0
 -13 -10  -2   77.83    4.43   0
  13 -10   2   84.96    6.83   0
 -14  10  -2   56.87    6.29   0
  14 -10   2   71.87    6.59   0
  14  10   2   71.35    6.25   0
 -14 -10  -2   78.74    5.97   0
  14 -10   2   68.29    5.03   0
 -15 -10  -2  102.78    6.45   0
  15  10   2   93.17    6.77   0
  15 -10   2   94.84    4.91   0
 -15  10  -2   74.96    6.11   0
  15 -10   2   81.71    5.16   0
  16 -10   2   12.40    4.46   0
  16 -10   2   19.32    6.74   0
 -16 -10  -2   20.90    6.19   0
 -16  10  -2   29.88    6.46   0
  16  10   2   10.35    6.63   0
  16  11  -2   72.21    4.90   0
 -16  11   2   68.92    6.67   0
 -16 -11   2   66.33    4.56   0
  16 -11  -2   84.47    6.71   0
  16 -11  -2   74.99    5.14   0
  15 -11  -2   19.71    6.24   0
 -15  11   2   23.56    6.43   0
  15  11  -2   10.34    6.68   0
  15 -11  -2   11.22    4.80   0
 -15 -11   2   17.12    3.95   0
  14 -11  -2  131.99    5.40   0
  14  11  -2  119.12    6.59   0
 -14 -11   2  120.00    4.55   0
  14 -11  -2  134.38    6.70   0
 -14  11   2  117.12    6.68   0
 -13 -11   2    7.85    5.78   0
  13 -11  -2    6.02    6.63   0
  13  11  -2   12.21    6.14   0
  13 -11  -2   14.54    6.28   0
 -13  11   2   12.10    6.74   0
 -12 -11   2  428.97    5.63   0
 -12  11   2  422.96    5.97   0
  12  11  -2  419.55    5.96   0
  12 -11  -2  455.56    7.50   0
  12 -11  -2  451.72    6.31   0
  11 -11  -2 3739.96   15.38   0
  11  11  -2 3501.52   13.17   0
 -11  11   2 3476.48   13.29   0
  11 -11  -2 3627.04   12.61   0
 -11 -11   2 3435.53   12.12   0
  10 -11  -2  166.61    7.50   0
  10  11  -2  150.52    6.84   0
  10 -11  -2  169.40    7.01   0
 -10 -11   2  168.30    4.87   0
 -10  11   2  157.81    7.51   0
   9 -11  -2  154.16    6.98   0
   9 -11  -2  167.88    5.90   0
  -9  11   2  163.88    7.77   0
   9  11  -2  156.43    6.87   0
   8 -11  -2  428.59    8.45   0
   8 -11  -2  442.29    8.46   0
  -8  11   2  402.10    6.48   0
   8  11  -2  449.51    7.67   0
   7  11  -2  326.96    7.53   0
  -7  11   2  336.75    6.61   0
   7 -11  -2  358.14    8.38   0
   7 -11  -2  358.69    8.43   0
   6 -11  -2  324.54    8.19   0
  -6  11   2  311.50    8.45   0
   6 -11  -2  333.65    8.11   0
   6  11  -2  305.09    5.87   0
   5 -11  -2 1804.99   13.54   0
   5  11  -2 1656.38    9.80   0
  -5  11   2 1684.08   11.18   0
   5 -11  -2 1775.36   10.03   0
  -5  11   2 1684.34   13.01   0
  -4  11   2 2043.59   10.87   0
   4 -11  -2 2175.42   14.87   0
   4 -11  -2 2209.81   11.10   0
  -4  11   2 2090.57   14.46   0
   4  11  -2 1983.74   10.66   0
  -3  11   2  212.28    6.00   0
  -3  11   2  221.66    7.92   0
   3 -11  -2  217.70    5.80   0
   3 -11  -2  216.78    8.24   0
  -2  11   2  345.46    8.52   0
  -2  11   2  342.97    6.60   0
   2 -11  -2  348.08    8.07   0
   2  11  -2  363.59    8.63   0
   1 -11  -2   -1.51    5.00   0
   1  11  -2    3.07    7.37   0
  -1  11   2   -2.99    6.89   0
  -1  11   2    0.47    7.32   0
   0  11  -2  401.87    7.06   0
   0  11   2  404.09    9.18   0
   0  11   2  406.53    8.62   0
   1  11   2 1620.02   11.42   0
   1 -11   2 1625.08   11.73   0
  -1  11  -2 1594.81   12.10   0
   2 -11   2    6.04    7.30   0
  -2  11  -2    1.44    5.27   0
   3 -11   2  817.68    9.89   0
  -3  11  -2  771.90    9.79   0
   4  11   2  780.66    8.18   0
   4 -11   2  884.27   17.02   0
   4 -11   2  869.16    9.71   0
  -4  11  -2  795.71    8.11   0
   5 -11   2  180.30    7.94   0
   5  11   2  167.79    6.69   0
  -5  11  -2  167.59    8.06   0
   5 -11   2  184.07    9.76   0
   6 -11   2   26.65    7.56   0
   6  11   2   28.28    6.19   0
  -6  11  -2   17.71    7.78   0
   6 -11   2   21.58    7.89   0
  -7  11  -2 1166.39   10.63   0
   7 -11   2 1208.08    9.10   0
   7 -11   2 1156.50   11.68   0
   7  11   2 1156.24    8.13   0
  -8  11  -2   14.41    7.69   0
   8  11   2    9.94    6.38   0
   8 -11   2   10.51    6.29   0
   8 -11   2   21.32    7.59   0
  -9  11  -2   33.71    5.44   0
   9 -11   2   21.39    6.51   0
   9  11   2   24.69    6.60   0
   9 -11   2   39.02    7.62   0
  10 -11   2  144.84    7.44   0
  10 -11   2  158.92    6.84   0
 -10  11  -2  146.22    5.39   0
  10  11   2  135.09    6.66   0
  11 -11   2   13.90    6.09   0
 -11 -11  -2   19.79    4.13   0
  11  11   2   25.07    4.43   0
 -11  11  -2   27.47    6.84   0
  11 -11   2   25.41    7.03   0
 -12  11  -2  354.50    5.95   0
 -12 -11  -2  351.15    5.38   0
  12  11   2  350.48    7.07   0
  12 -11   2  364.99    7.71   0
  12 -11   2  349.09    7.39   0
  13 -11   2  158.17    5.18   0
  13 -11   2  150.45    6.78   0
 -13 -11  -2  151.31    6.25   0
  13  11   2  144.85    5.05   0
 -13  11  -2  157.52    5.23   0
  14  11   2    1.78    4.31   0
 -14 -11  -2    6.21    4.12   0
  14 -11   2    7.72    4.35   0
 -14  11  -2    1.22    4.53   0
  14 -11   2   10.47    6.71   0
 -15  11  -2   62.10    4.53   0
 -15 -11  -2   60.72    4.52   0
  15  11   2   58.27    4.81   0
  15 -11   2   52.86    6.61   0
  15 -11   2   66.76    6.40   0
 -16 -11  -2   24.82    4.43   0
  16  11   2   27.08    4.81   0
  16 -11   2   23.65    6.77   0
 -16  11  -2   20.81    6.36   0
  16 -11   2   22.92    6.41   0
  16 -12  -2   23.21    4.69   0
  16 -12  -2   22.28    4.89   0
  16  12  -2   20.18    6.65   0
 -16 -12   2   17.82    6.23   0
 -16  12   2   21.24    4.60   0
  15 -12  -2   31.45    4.59   0
 -15  12   2   32.08    4.62   0
  15  12  -2   24.95    6.39   0
 -15 -12   2   34.46    5.98   0
  15 -12  -2   44.57    6.69   0
  14 -12  -2   74.34    6.61   0
 -14 -12   2   90.01    5.96   0
  14  12  -2   71.77    6.25   0
  14 -12  -2   85.34    4.79   0
 -14  12   2   75.55    4.74   0
  13 -12  -2  205.80    5.57   0
  13 -12  -2  182.43    6.69   0
  13  12  -2  175.94    6.78   0
 -13  12   2  183.73    7.13   0
 -13 -12   2  181.56    4.82   0
  12 -12  -2    6.76    4.69   0
  12  12  -2    8.23    6.33   0
 -12  12   2    1.77    6.47   0
  12 -12  -2    7.17    6.19   0
  11 -12  -2  204.45    5.40   0
  11  12  -2  183.09    6.69   0
 -11  12   2  192.03    7.22   0
  11 -12  -2  204.65    6.98   0
  10  12  -2  306.00    5.58   0
  10 -12  -2  342.03    7.51   0
 -10  12   2  317.70    5.94   0
  10 -12  -2  336.16    7.82   0
   9 -12  -2  973.63    9.91   0
   9  12  -2  942.15    7.68   0
  -9  12   2  951.74    9.46   0
   9 -12  -2  986.82    7.89   0
   8  12  -2  659.68    8.16   0
   8 -12  -2  708.07    8.91   0
   8 -12  -2  699.22    9.26   0
  -8  12   2  644.31    7.25   0
   7 -12  -2  689.93    8.98   0
   7  12  -2  640.38    8.29   0
  -7  12   2  618.27    8.94   0
   7 -12  -2  669.06    9.38   0
  -6  12   2   20.00    5.34   0
   6 -12  -2   11.63    7.26   0
   6 -12  -2   28.46    7.00   0
   6  12  -2   23.84    4.43   0
   5  12  -2  116.43    6.81   0
   5 -12  -2  137.75    7.76   0
   5 -12  -2  134.50    5.45   0
  -5  12   2  127.34    6.93   0
  -5  12   2  123.12    5.65   0
   4 -12  -2  535.54    9.60   0
   4  12  -2  477.10    7.74   0
  -4  12   2  495.45    9.28   0
   4 -12  -2  537.55    8.47   0
  -4  12   2  498.89    6.83   0
  -3  12   2  192.05    7.52   0
   3 -12  -2  195.73    8.44   0
   3 -12  -2  185.94    7.17   0
  -3  12   2  184.49    5.64   0
  -2  12   2  743.37   10.32   0
   2 -12  -2  772.51    8.85   0
  -2  12   2  715.08    7.58   0
   2  12  -2  788.33    9.37   0
  -1  12   2 1981.15   14.42   0
   1  12  -2 1987.90   11.43   0
  -1  12   2 1952.97   11.77   0
   0  12   2  336.27    7.81   0
   0  12   2  338.10    8.51   0
   0  12  -2  350.96    8.69   0
  -1  12  -2  419.05   17.45   0
  -1  12  -2  411.97    9.13   0
   1 -12   2  431.46    6.69   0
   1  12   2  402.34    6.41   0
   2 -12   2  887.75    8.18   0
  -2  12  -2  866.64    9.95   0
   2  12   2  877.40    9.16   0
  -3  12  -2  612.75    9.21   0
   3 -12   2  657.20    9.02   0
  -4  12  -2  532.33    9.08   0
   4 -12   2  574.49    8.88   0
   4 -12   2  593.79   16.74   0
   4  12   2  526.76    6.38   0
  -5  12  -2  710.54    7.84   0
   5 -12   2  786.76   13.64   0
   5  12   2  726.65    8.20   0
   5 -12   2  785.54    9.51   0
   6 -12   2  497.79   10.83   0
  -6  12  -2  477.55    9.09   0
   6  12   2  481.24    6.14   0
   6 -12   2  515.18    8.84   0
  -7  12  -2  303.64    8.43   0
   7 -12   2  333.46    8.48   0
   7 -12   2  312.99    8.39   0
   7  12   2  300.51    5.44   0
   8 -12   2 3973.86   14.65   0
   8 -12   2 3822.63   18.73   0
   8  12   2 3693.41   12.65   0
  -8  12  -2 3657.72   14.43   0
   9  12   2  647.63    7.97   0
   9 -12   2  635.84   10.29   0
   9 -12   2  681.39    8.94   0
  -9  12  -2  624.44    7.16   0
  10 -12   2   46.10    6.03   0
  10 -12   2   49.27    6.89   0
 -10  12  -2   39.10    4.98   0
  10  12   2   41.21    6.17   0
 -11  12  -2   40.56    6.73   0
  11 -12   2   27.99    6.89   0
  11  12   2   18.23    5.94   0
  11 -12   2   38.43    6.14   0
  12 -12   2  322.61    7.61   0
 -12  12  -2  271.00    5.65   0
  12 -12   2  308.20    7.46   0
  12  12   2  296.49    5.54   0
  13 -12   2   11.95    5.87   0
  13  12   2   17.92    6.20   0
 -13  12  -2   10.15    6.52   0
  13 -12   2   15.57    6.68   0
 -14  12  -2  105.79    6.32   0
  14  12   2  117.71    6.34   0
  14 -12   2  110.69    6.53   0
  14 -12   2  113.96    6.65   0
  15 -12   2  110.11    5.06   0
 -15  12  -2  107.56    6.53   0
  15  12   2  112.36    6.62   0
  15 -12   2  121.80    6.72   0
 -16  12  -2    5.92    6.30   0
  16 -12   2   11.50    6.55   0
  16  12   2    6.85    6.58   0
  16 -12   2    9.05    4.69   0
  15 -13  -2   -0.05    6.26   0
 -15  13   2    5.48    6.44   0
  15 -13  -2    6.31    6.68   0
  15  13  -2    7.96    6.29   0
  14 -13  -2    2.29    4.71   0
  14  13  -2   -6.46    6.21   0
  14 -13  -2    1.64    4.53   0
 -14  13   2   -3.04    6.63   0
 -13  13   2   62.47    6.78   0
  13 -13  -2   54.70    6.54   0
  13  13  -2   52.56    4.63   0
  13 -13  -2   50.32    6.99   0
  12 -13  -2  645.46    8.10   0
 -12  13   2  550.37    6.38   0
  12 -13  -2  630.56    8.50   0
  12  13  -2  601.32    7.73   0
  11 -13  -2  239.04    7.43   0
  11 -13  -2  225.33    7.07   0
 -11  13   2  195.97    5.48   0
  11  13  -2  211.60    5.02   0
  10 -13  -2  644.62    8.37   0
  10 -13  -2  636.84    6.63   0
 -10  13   2  586.47    8.19   0
  10  13  -2  583.32    7.78   0
   9 -13  -2  152.47    5.36   0
   9 -13  -2  140.07    7.07   0
   9  13  -2  127.08    5.09   0
  -9  13   2  132.45    5.51   0
   8 -13  -2  144.79    6.98   0
   8  13  -2  141.20    6.72   0
   8 -13  -2  140.33    7.77   0
  -8  13   2  126.92    7.76   0
   7  13  -2   27.84    4.49   0
   7 -13  -2   36.91    7.47   0
  -7  13   2   30.63    5.06   0
   7 -13  -2   27.47    6.86   0
  -6  13   2   62.50    7.72   0
   6 -13  -2   57.74    7.51   0
   6 -13  -2   58.74    6.99   0
   6  13  -2   50.98    6.65   0
   5 -13  -2 1028.77    9.69   0
   5 -13  -2 1008.49   11.34   0
  -5  13   2  916.59    8.25   0
   5  13  -2  920.90    7.73   0
  -5  13   2  917.68   10.81   0
   4  13  -2 1405.21   10.09   0
   4 -13  -2 1499.71   10.64   0
  -4  13   2 1423.25   12.75   0
  -4  13   2 1407.35    9.44   0
   4 -13  -2 1518.29   14.26   0
   3 -13  -2  751.31    8.92   0
  -3  13   2  741.34    9.25   0
  -3  13   2  717.64   10.23   0
   2 -13  -2   41.92    6.72   0
  -2  13   2   49.39    5.34   0
   2  13  -2   53.91    6.90   0
  -2  13   2   44.70    6.91   0
  -1  13   2 1031.26   11.46   0
  -1  13   2  998.37    8.27   0
   1  13  -2 1071.57    9.83   0
   0  13  -2  941.66    9.64   0
   0  13   2  932.94    7.94   0
   0  13   2  938.74   11.20   0
   0  13  -2  963.28   15.67   0
   1  13   2  583.90    8.25   0
   1  13   2  593.08    9.25   0
  -1  13  -2  597.77   18.42   0
  -1  13  -2  569.13    9.07   0
  -2  13  -2 6185.09   17.71   0
   2  13   2 6524.69   18.15   0
   2 -13   2 6352.59   17.73   0
   3 -13   2  118.47    5.49   0
  -3  13  -2  110.13    5.99   0
   4 -13   2  363.54    8.45   0
  -4  13  -2  334.11    8.64   0
   4  13   2  309.04    5.70   0
  -5  13  -2 2965.85   13.79   0
   5  13   2 2925.68   11.61   0
   5 -13   2 3205.56   13.87   0
  -6  13  -2  238.13    6.23   0
   6 -13   2  244.41    8.10   0
   6 -13   2  259.48   10.37   0
   6  13   2  235.75    6.90   0
   7 -13   2 1198.96   13.52   0
   7  13   2 1137.86    9.01   0
  -7  13  -2 1082.04    8.45   0
   7 -13   2 1177.57   10.10   0
   8 -13   2  724.77   10.38   0
  -8  13  -2  666.30    7.45   0
   8 -13   2  741.51    9.21   0
   8  13   2  713.97    8.18   0
   9  13   2  157.41    5.15   0
   9 -13   2  171.11    7.22   0
   9 -13   2  177.99    7.42   0
  -9  13  -2  157.67    7.67   0
  10 -13   2  933.64   10.02   0
 -10  13  -2  885.23    9.00   0
  10  13   2  898.07    7.26   0
  10 -13   2  946.26    8.94   0
  11 -13   2  326.23    7.49   0
 -11  13  -2  295.27    5.69   0
  11 -13   2  315.46    6.00   0
  11  13   2  310.40    5.49   0
  12  13   2  233.25    6.82   0
  12 -13   2  258.56    5.53   0
  12 -13   2  243.45    7.28   0
 -12  13  -2  231.60    7.10   0
  13 -13   2   49.28    6.64   0
  13 -13   2   51.77    6.41   0
 -13  13  -2   57.43    4.85   0
  13  13   2   49.93    4.51   0
  14 -13   2   56.60    6.29   0
  14 -13   2   55.55    6.47   0
 -14  13  -2   52.90    4.78   0
  14  13   2   56.07    4.70   0
  15 -13   2    1.68    6.36   0
  15  13   2    4.70    4.61   0
 -15  13  -2   -3.28    4.43   0
  15 -13   2   -1.58    6.51   0
  15 -14  -2   19.83    6.36   0
  15  14  -2   11.99    4.57   0
  15 -14  -2   20.36    4.95   0
 -15  14   2   19.08    6.79   0
  14 -14  -2   97.02    7.04   0
  14  14  -2   89.93    4.63   0
 -14  14   2   82.29    7.02   0
  14 -14  -2   97.46    6.76   0
 -13  14   2   37.64    4.82   0
  13 -14  -2   45.26    4.93   0
  13 -14  -2   40.17    4.47   0
  13  14  -2   34.98    6.49   0
 -12  14   2   63.46    6.85   0
  12  14  -2   49.96    6.08   0
  12 -14  -2   61.63    4.94   0
  12 -14  -2   66.68    6.48   0
 -11  14   2  355.59    7.62   0
  11  14  -2  338.50    7.15   0
  11 -14  -2  396.39    7.82   0
  11 -14  -2  371.31    6.31   0
  10 -14  -2   16.17    4.86   0
  10  14  -2    1.74    6.19   0
  10 -14  -2   13.35    6.43   0
 -10  14   2   14.20    4.73   0
   9 -14  -2    1.84    6.17   0
   9  14  -2    3.36    6.25   0
   9 -14  -2   16.70    6.82   0
  -9  14   2    5.90    6.69   0
   8 -14  -2  406.75    6.34   0
  -8  14   2  380.73    8.20   0
   8  14  -2  353.72    7.43   0
   8 -14  -2  420.71    8.42   0
   7  14  -2  710.81    8.13   0
   7 -14  -2  789.92    7.63   0
   7 -14  -2  797.50   10.20   0
  -7  14   2  745.66    9.52   0
   6 -14  -2 1134.60   11.36   0
   6 -14  -2 1105.63    9.62   0
   6  14  -2 1063.33    8.95   0
  -6  14   2 1046.46    9.83   0
  -5  14   2  224.02    6.18   0
   5 -14  -2  254.89    7.90   0
   5  14  -2  230.72    7.14   0
  -5  14   2  242.70    7.55   0
   5 -14  -2  241.57    6.00   0
   4  14  -2   45.07    4.69   0
   4 -14  -2   49.75    7.21   0
  -4  14   2   41.16    6.83   0
   4 -14  -2   40.71    7.23   0
  -4  14   2   40.09    7.85   0
  -3  14   2  111.47    5.80   0
   3  14  -2  123.45    7.42   0
   3 -14  -2  107.49    7.31   0
  -3  14   2  110.56    7.33   0
   2 -14  -2 2348.89   11.08   0
  -2  14   2 2250.40   11.20   0
  -2  14   2 2337.54   16.63   0
   2  14  -2 2396.05   12.46   0
  -1  14   2    1.24    6.97   0
   1  14  -2    4.95    5.13   0
  -1  14   2    9.16    7.10   0
   0  14  -2  129.75    9.99   0
   0  14   2  126.66    7.89   0
   0  14   2  117.84    5.37   0
   0  14  -2  138.52    7.64   0
   1  14   2    5.91    7.28   0
  -1  14  -2    7.60   11.58   0
   1  14   2    5.24    4.81   0
  -1  14  -2    9.14    5.49   0
   2  14   2   48.37    5.30   0
   2 -14   2   46.56    5.40   0
  -2  14  -2   50.66    5.55   0
  -3  14  -2 1347.18   11.15   0
   3 -14   2 1404.99   11.02   0
   4 -14   2  557.95    7.23   0
  -4  14  -2  539.53    9.42   0
   4  14   2  513.50    7.64   0
   5 -14   2  237.75    8.05   0
   5  14   2  211.90    5.12   0
  -5  14  -2  226.74    8.37   0
   5 -14   2  240.24   13.71   0
  -6  14  -2   96.36    7.80   0
   6 -14   2   91.91    8.91   0
   6  14   2   84.08    6.23   0
   6 -14   2   92.65    7.38   0
   7 -14   2  483.57    8.67   0
   7 -14   2  482.29   10.76   0
   7  14   2  448.44    7.40   0
  -7  14  -2  419.68    8.76   0
  -8  14  -2 1244.01   10.28   0
   8 -14   2 1284.41   10.16   0
   8  14   2 1248.35    8.17   0
   8 -14   2 1325.74   12.65   0
   9 -14   2 1053.03    7.88   0
   9 -14   2 1048.61   11.23   0
   9  14   2  974.89    8.66   0
  -9  14  -2  977.61    9.23   0
 -10  14  -2   29.12    4.90   0
  10 -14   2   37.70    6.29   0
  10 -14   2   35.12    6.82   0
  10  14   2   30.44    6.37   0
  11 -14   2   40.64    4.83   0
  11  14   2   34.83    5.97   0
 -11  14  -2   45.02    6.76   0
  11 -14   2   43.85    6.29   0
 -12  14  -2   31.41    4.55   0
  12 -14   2   53.89    6.61   0
  12 -14   2   33.86    6.30   0
  12  14   2   41.81    4.44   0
  13 -14   2    8.13    6.31   0
 -13  14  -2   10.57    6.37   0
  13 -14   2   11.06    4.69   0
  13  14   2   22.83    5.97   0
  14  14   2   48.03    6.42   0
 -14  14  -2   58.52    6.59   0
  14 -14   2   61.11    6.44   0
  14 -14   2   64.22    6.71   0
  15 -14   2   52.42    5.15   0
  15 -14   2   58.83    6.76   0
 -15  14  -2   53.85    4.91   0
  15  14   2   53.60    4.75   0
  15 -15  -2  278.24    7.83   0
  15 -15  -2  266.44    5.84   0
  15  15  -2  213.21    7.52   0
 -15  15   2  245.07    5.81   0
 -14  15   2   -4.70    4.86   0
  14  15  -2    7.52    6.02   0
  14 -15  -2    6.91    6.25   0
  14 -15  -2   -2.08    6.74   0
  13 -15  -2   48.89    6.63   0
  13  15  -2   34.73    6.16   0
 -13  15   2   45.65    6.62   0
  13 -15  -2   61.26    6.33   0
  12 -15  -2  125.54    6.71   0
  12 -15  -2  129.00    7.03   0
 -12  15   2  108.16    5.26   0
  12  15  -2  109.94    4.67   0
  11 -15  -2  501.29    8.20   0
 -11  15   2  459.79    7.66   0
  11 -15  -2  483.29    7.76   0
  11  15  -2  464.80    7.20   0
  10  15  -2    4.30    6.01   0
 -10  15   2   14.88    6.67   0
  10 -15  -2   13.30    6.54   0
  10 -15  -2   12.87    6.22   0
   9 -15  -2   15.93    6.55   0
   9  15  -2   26.06    6.20   0
   9 -15  -2   40.69    7.41   0
  -9  15   2   35.12    6.90   0
   8 -15  -2  205.88    7.17   0
  -8  15   2  179.20    5.48   0
   8  15  -2  188.94    5.08   0
   8 -15  -2  227.70    7.31   0
   7 -15  -2  500.39    8.33   0
   7 -15  -2  492.68    8.91   0
   7  15  -2  450.19    7.51   0
  -7  15   2  470.18    8.65   0
  -6  15   2  797.60    9.57   0
   6 -15  -2  849.46    7.75   0
   6  15  -2  791.60    8.48   0
   6 -15  -2  838.28   10.60   0
  -5  15   2    4.77    6.16   0
   5 -15  -2    8.54    6.62   0
   5  15  -2   -0.30    4.35   0
  -5  15   2   20.37    7.52   0
   5 -15  -2   13.39    7.04   0
   4  15  -2  105.92    6.45   0
  -4  15   2  104.97    6.99   0
   4 -15  -2  108.77    5.27   0
  -4  15   2  102.67    7.70   0
   3  15  -2  629.30    7.44   0
  -3  15   2  581.87    7.37   0
  -3  15   2  610.05   10.72   0
   3 -15  -2  629.83    8.67   0
   2  15  -2  438.20    8.43   0
  -2  15   2  414.23    6.60   0
   2 -15  -2  443.67    6.29   0
  -2  15   2  416.58    9.21   0
  -1  15   2   10.66    7.26   0
   1  15  -2   16.49    5.47   0
  -1  15   2   13.03    5.14   0
   0  15  -2 1605.95   18.02   0
   0  15  -2 1576.23   11.42   0
   0  15   2 1566.40    9.49   0
   0  15   2 1542.08   14.26   0
  -1  15  -2 1850.34   25.70   0
   1  15   2 1831.63   13.74   0
  -1  15  -2 1851.92   11.98   0
   1  15   2 1885.71   11.27   0
  -2  15  -2   53.64    5.73   0
   2  15   2   46.65    4.98   0
   2 -15   2   63.08    7.35   0
  -3  15  -2  336.25    6.80   0
   3 -15   2  357.00    8.26   0
   3  15   2  362.15    6.14   0
   4 -15   2  383.64    8.06   0
   4  15   2  349.36    5.53   0
  -4  15  -2  354.70    6.51   0
   5  15   2   22.03    5.95   0
  -5  15  -2   16.23    7.73   0
   5 -15   2   19.38    5.08   0
  -6  15  -2  342.94    8.31   0
   6 -15   2  382.83   12.75   0
   6  15   2  342.41    7.20   0
   6 -15   2  365.32    8.09   0
   7 -15   2  168.82    9.06   0
  -7  15  -2  177.54    8.01   0
   7 -15   2  162.88    5.65   0
   7  15   2  162.51    6.66   0
   8 -15   2 1124.98    9.42   0
   8 -15   2 1115.58   13.44   0
   8  15   2 1029.93    7.45   0
  -8  15  -2 1006.57    8.04   0
   9 -15   2    2.31    4.70   0
   9 -15   2    3.50    7.42   0
   9  15   2    9.02    6.01   0
  -9  15  -2   15.99    6.66   0
  10 -15   2   27.10    6.54   0
 -10  15  -2   32.28    6.69   0
  10 -15   2   32.47    4.92   0
  10  15   2   33.85    6.07   0
 -11  15  -2   24.02    6.55   0
  11 -15   2   38.15    6.31   0
  11  15   2   30.34    4.04   0
  11 -15   2   29.50    6.41   0
  12 -15   2  256.09    7.50   0
  12 -15   2  280.06    7.43   0
 -12  15  -2  256.01    5.48   0
  12  15   2  255.91    6.94   0
 -13  15  -2  275.06    7.28   0
  13  15   2  270.64    6.96   0
  13 -15   2  302.37    7.71   0
  13 -15   2  285.12    7.33   0
  14 -15   2   66.59    6.73   0
  14 -15   2   81.79    6.82   0
  14  15   2   84.11    6.36   0
 -14  15  -2   64.43    6.68   0
 -15  15  -2    7.17    6.61   0
  15 -15   2   -0.32    4.48   0
  15  15   2   -5.73    6.53   0
  15 -15   2    1.93    6.59   0
 -14  16   2   95.15    5.11   0
  14 -16  -2   95.56    5.24   0
  14 -16  -2   99.15    6.97   0
  14  16  -2   88.13    6.39   0
  13 -16  -2  255.65    5.84   0
 -13  16   2  256.40    7.50   0
  13 -16  -2  249.77    7.50   0
  13  16  -2  243.75    5.22   0
  12  16  -2  774.34    8.13   0
  12 -16  -2  838.08    7.41   0
 -12  16   2  816.78    7.35   0
  12 -16  -2  888.45    9.78   0
 -11  16   2   12.23    6.68   0
  11 -16  -2   12.36    6.17   0
  11 -16  -2    6.52    6.58   0
  11  16  -2    7.84    4.36   0
  10 -16  -2   21.82    6.23   0
  10 -16  -2   17.21    4.42   0
  10  16  -2    6.56    6.11   0
 -10  16   2   19.47    6.64   0
  -9  16   2  228.03    7.53   0
   9  16  -2  229.52    5.08   0
   9 -16  -2  255.96    7.42   0
   9 -16  -2  248.39    5.63   0
   8 -16  -2   30.73    6.40   0
   8 -16  -2   37.35    6.64   0
  -8  16   2   29.76    4.87   0
   8  16  -2   36.05    4.25   0
   7  16  -2  728.89    8.05   0
  -7  16   2  720.65    8.74   0
   7 -16  -2  761.65   11.13   0
   7 -16  -2  765.17    7.09   0
  -6  16   2   38.62    7.66   0
   6 -16  -2   49.62    7.27   0
   6 -16  -2   48.67    6.89   0
   6  16  -2   52.11    6.50   0
   5 -16  -2   14.19    6.96   0
   5  16  -2   12.86    6.16   0
  -5  16   2   10.38    7.82   0
   5 -16  -2   19.28    4.94   0
  -5  16   2   14.01    6.44   0
   4  16  -2   83.44    4.40   0
  -4  16   2   77.39    6.80   0
   4 -16  -2   87.39    5.23   0
  -4  16   2   74.18    7.66   0
   4  16  -2   76.39    5.00   0
   3 -16  -2 2368.05   11.73   0
  -3  16   2 2232.72   15.29   0
   3  16  -2 2313.19   10.84   0
  -3  16   2 2177.00   10.55   0
  -2  16   2  597.18    9.52   0
  -2  16   2  593.68    8.79   0
   2  16  -2  588.13    7.08   0
  -1  16   2  136.37    7.40   0
  -1  16   2  136.99    7.60   0
   1  16  -2  144.98    7.64   0
   0  16  -2  190.42    8.21   0
   0  16   2  199.61    8.31   0
   0  16   2  198.78    5.81   0
   0  16  -2  201.15   10.92   0
   1  16   2   19.05    7.31   0
  -1  16  -2   15.80   12.28   0
   1  16   2   18.69    7.04   0
  -1  16  -2   15.47    5.43   0
  -2  16  -2  114.04    5.83   0
   2 -16   2  125.99    7.38   0
   2  16   2  117.11    7.19   0
  -3  16  -2  244.47    8.32   0
   3  16   2  261.34    7.59   0
   3 -16   2  277.25    7.82   0
   4 -16   2  473.30    8.36   0
  -4  16  -2  436.30    8.73   0
   4  16   2  423.91    7.27   0
   5  16   2  107.58    6.56   0
  -5  16  -2  113.20    7.86   0
   5 -16   2   96.49    7.55   0
   6  16   2   98.74    6.32   0
   6 -16   2  101.06    5.32   0
  -6  16  -2   94.91    7.95   0
  -7  16  -2  967.77    9.55   0
   7 -16   2 1091.77    9.24   0
   7  16   2  990.37    8.53   0
   7 -16   2 1083.17   15.38   0
   8  16   2  301.62    5.44   0
   8 -16   2  321.80    5.68   0
  -8  16  -2  286.50    5.77   0
   8 -16   2  328.28    9.64   0
   9 -16   2  218.36    8.84   0
   9 -16   2  211.22    7.24   0
   9  16   2  209.15    5.09   0
  -9  16  -2  211.77    7.21   0
  10 -16   2  223.27    6.99   0
  10 -16   2  221.73    7.61   0
 -10  16  -2  201.14    7.11   0
  10  16   2  198.70    4.97   0
  11 -16   2   20.67    7.57   0
  11 -16   2   15.80    4.42   0
  11  16   2   18.33    4.43   0
 -11  16  -2    9.94    4.78   0
  12  16   2    3.60    5.88   0
 -12  16  -2    8.67    6.49   0
  12 -16   2    5.09    6.43   0
  12 -16   2    5.18    6.22   0
  13 -16   2   12.40    6.76   0
  13 -16   2    8.36    6.34   0
 -13  16  -2   16.74    4.70   0
  13  16   2   10.70    4.44   0
  14 -16   2   12.96    6.64   0
  14  16   2    2.59    6.49   0
  14 -16   2   12.29    4.77   0
 -14  16  -2   20.46    6.69   0
  14 -17  -2  250.01    7.54   0
  14  17  -2  233.42    7.36   0
 -14  17   2  234.21    5.72   0
  14 -17  -2  265.46    7.92   0
 -13  17   2   -1.39    6.52   0
  13 -17  -2    0.79    6.25   0
  13  17  -2   -2.34    4.22   0
  13 -17  -2    0.87    4.51   0
  12 -17  -2   25.26    6.50   0
 -12  17   2   18.12    4.79   0
  12 -17  -2   22.16    6.22   0
  12  17  -2   26.40    5.99   0
  11 -17  -2   10.82    6.68   0
  11  17  -2   17.49    4.24   0
 -11  17   2   26.27    6.67   0
  11 -17  -2   10.85    6.35   0
 -10  17   2  125.31    7.05   0
  10 -17  -2  134.50    6.82   0
  10 -17  -2  147.46    6.66   0
  10  17  -2  129.10    6.53   0
  -9  17   2   55.57    6.60   0
   9 -17  -2   62.27    6.66   0
   9 -17  -2   58.91    6.71   0
   9  17  -2   62.32    6.00   0
   8 -17  -2   12.79    6.56   0
   8  17  -2    6.17    4.26   0
   8 -17  -2   12.08    6.42   0
  -8  17   2   10.89    6.80   0
   7 -17  -2   58.77    6.69   0
   7 -17  -2   65.51    6.65   0
  -7  17   2   45.87    4.98   0
   7  17  -2   60.11    5.99   0
   6  17  -2  614.42    7.71   0
   6 -17  -2  655.49    9.69   0
   6 -17  -2  674.02    8.26   0
  -6  17   2  585.81    6.94   0
   5  17  -2   81.10    6.54   0
  -5  17   2   67.17    7.67   0
   5 -17  -2   84.45    5.11   0
  -5  17   2   65.04    7.80   0
   4  17  -2   22.48    6.16   0
  -4  17   2   19.41    6.44   0
  -4  17   2   25.17    7.78   0
   4  17  -2   13.87    5.11   0
   4 -17  -2   11.36    5.15   0
  -3  17   2   30.89    7.04   0
   3  17  -2   48.18    7.20   0
   3 -17  -2   37.32    7.24   0
  -3  17   2   33.68    5.49   0
   2  17  -2   33.36    7.43   0
  -2  17   2   44.31    7.60   0
  -2  17   2   24.96    6.65   0
   1  17  -2  452.79    8.32   0
  -1  17   2  440.42    9.21   0
  -1  17   2  441.26    8.24   0
   1  17  -2  447.45   11.44   0
   0  17   2 1333.67    8.63   0
   0  17   2 1390.02   12.35   0
   0  17  -2 1349.67    8.96   0
   0  17  -2 1411.19   17.20   0
  -1  17  -2  657.41    8.94   0
   1  17   2  640.19    9.81   0
  -1  17  -2  645.80   19.10   0
   1  17   2  631.70    6.89   0
   2  17   2  225.34    5.83   0
   2  17   2  213.46    8.07   0
  -2  17  -2  219.23    6.02   0
  -3  17  -2  107.94    8.04   0
   3 -17   2  111.96    7.27   0
   3  17   2  107.60    7.28   0
   4  17   2  170.44    5.00   0
   4  17   2  190.28    7.61   0
  -4  17  -2  172.18    6.07   0
   4 -17   2  193.13    5.64   0
   5 -17   2  312.04    5.87   0
  -5  17  -2  274.05    6.23   0
   5  17   2  279.82    5.30   0
   6  17   2  164.25    4.91   0
  -6  17  -2  162.64    5.45   0
   6 -17   2  186.23    7.14   0
   7  17   2   15.04    5.97   0
   7 -17   2   -0.22    4.62   0
  -7  17  -2    6.27    6.70   0
   7 -17   2    3.01    9.93   0
   8 -17   2   27.33    7.47   0
  -8  17  -2   26.86    4.92   0
   8 -17   2   28.14    6.49   0
   8  17   2   32.89    4.44   0
   9 -17   2  171.34    8.51   0
   9  17   2  158.45    6.52   0
  -9  17  -2  160.32    7.28   0
   9 -17   2  160.98    5.04   0
  10 -17   2  235.65    8.95   0
  10  17   2  223.61    6.72   0
 -10  17  -2  204.42    7.14   0
  10 -17   2  216.29    5.53   0
 -11  17  -2   46.05    5.09   0
  11 -17   2   37.84    7.79   0
  11  17   2   44.38    4.42   0
  11 -17   2   49.36    6.71   0
 -12  17  -2   -4.20    6.41   0
  12 -17   2    5.46    7.58   0
  12  17   2   14.61    6.07   0
  12 -17   2   -3.36    4.50   0
  13 -17   2  193.34    5.58   0
 -13  17  -2  191.65    5.28   0
  13 -17   2  202.48    8.75   0
  13  17   2  190.89    5.11   0
  14 -17   2  180.78    7.79   0
  14 -17   2  165.60    7.62   0
 -14  17  -2  169.29    7.44   0
  14  17   2  166.80    6.89   0
  13 -18  -2  122.73    7.03   0
 -13  18   2   80.35    7.03   0
  13 -18  -2  126.94    6.95   0
  13  18  -2  102.45    4.79   0
  12 -18  -2   56.41    6.79   0
  12  18  -2   51.82    6.02   0
  12 -18  -2   59.65    6.59   0
 -12  18   2   61.33    4.88   0
  11 -18  -2   97.04    4.86   0
 -11  18   2   93.72    6.72   0
  11 -18  -2   97.42    6.61   0
  11  18  -2   79.79    4.62   0
  10 -18  -2   19.99    6.56   0
  10 -18  -2   22.12    6.25   0
 -10  18   2   23.42    6.61   0
  10  18  -2   15.67    6.15   0
   9 -18  -2  290.52    7.09   0
   9  18  -2  263.38    6.72   0
   9 -18  -2  290.60    7.80   0
  -9  18   2  253.48    7.19   0
   8 -18  -2  393.44    5.97   0
   8 -18  -2  386.19    8.36   0
   8  18  -2  354.55    5.36   0
  -8  18   2  338.91    7.67   0
  -7  18   2   41.03    6.91   0
   7 -18  -2   38.60    6.53   0
   7  18  -2   42.13    6.27   0
   7 -18  -2   31.98    6.45   0
   6 -18  -2   33.31    6.56   0
   6  18  -2   30.74    4.22   0
  -6  18   2   35.72    6.95   0
   6 -18  -2   39.80    6.43   0
   5  18  -2  251.94    5.47   0
  -5  18   2  227.04    5.68   0
  -5  18   2  233.27    8.60   0
   5  18  -2  209.48    6.43   0
   5 -18  -2  268.66    5.51   0
  -4  18   2    2.30    5.18   0
   4  18  -2    4.68    6.11   0
   4 -18  -2    6.42    4.73   0
   4  18  -2   -2.41    4.91   0
  -4  18   2    7.92    7.07   0
   3 -18  -2    0.40    4.92   0
  -3  18   2    3.05    5.40   0
  -3  18   2   -0.49    6.47   0
   3  18  -2   12.22    7.11   0
  -2  18   2    2.68    5.31   0
   2  18  -2    6.82    5.15   0
  -2  18   2    6.28    7.94   0
  -1  18   2    4.05    5.50   0
  -1  18   2    3.48    7.05   0
   1  18  -2    9.12    5.09   0
   1  18  -2    5.63    8.50   0
   0  18  -2  315.50    6.40   0
   0  18   2  327.31    8.69   0
   0  18  -2  328.11   11.16   0
   0  18   2  324.84    6.38   0
  -1  18  -2   28.67   13.38   0
   1  18   2   31.14    7.24   0
   1  18   2   44.52    7.54   0
  -1  18  -2   19.86    7.64   0
   2  18   2  166.00    7.65   0
   2  18   2  165.07    7.66   0
  -2  18  -2  176.33    8.03   0
   3 -18   2   63.61    5.22   0
   3  18   2   46.37    7.00   0
  -3  18  -2   38.28    7.95   0
  -4  18  -2  324.15    8.25   0
   4 -18   2  341.91    5.94   0
   4  18   2  320.31    5.36   0
   4  18   2  364.49    7.61   0
   5 -18   2   18.06    4.84   0
   5  18   2    9.66    4.11   0
  -5  18  -2   10.61    7.08   0
  -6  18  -2  717.08    8.54   0
   6  18   2  704.15    7.80   0
   6 -18   2  812.18    8.48   0
   7 -18   2  471.66    7.76   0
   7  18   2  426.37    5.78   0
  -7  18  -2  400.69    6.34   0
  -8  18  -2  257.22    7.13   0
   8  18   2  268.35    6.70   0
   8 -18   2  270.95    5.68   0
   8 -18   2  279.96   12.23   0
   9 -18   2   13.43    6.45   0
  -9  18  -2    2.79    6.94   0
   9  18   2    7.73    5.89   0
   9 -18   2   -0.11    7.68   0
 -10  18  -2   45.39    6.35   0
  10 -18   2   42.17    7.87   0
  10  18   2   52.21    6.34   0
  10 -18   2   50.64    6.52   0
  11 -18   2   73.09    6.75   0
  11 -18   2   72.15    4.64   0
  11  18   2   50.91    4.39   0
 -11  18  -2   72.15    4.71   0
  12  18   2   36.21    6.19   0
 -12  18  -2   42.78    6.63   0
  12 -18   2   51.79    7.84   0
  12 -18   2   60.52    6.67   0
 -13  18  -2   14.52    4.68   0
  13  18   2   12.05    4.55   0
  13 -18   2   13.91    6.67   0
  13 -18   2   19.36    6.46   0
  13  19  -2   74.99    6.65   0
  13 -19  -2  101.93    8.54   0
 -13  19   2   69.84    5.28   0
  13 -19  -2   88.49    6.97   0
  12  19  -2    1.26    4.39   0
  12 -19  -2   15.43    6.31   0
  12 -19  -2    8.86    6.46   0
 -12  19   2   -5.61    6.65   0
  11 -19  -2   96.74    4.96   0
 -11  19   2  112.46    7.03   0
  11  19  -2   93.21    6.12   0
  11 -19  -2  107.32    6.65   0
  10 -19  -2  326.55    5.66   0
 -10  19   2  312.92    5.80   0
  10  19  -2  318.91    6.95   0
  10 -19  -2  325.03    9.28   0
  -9  19   2    9.75    4.73   0
   9  19  -2    1.61    5.90   0
   9 -19  -2    6.01    6.15   0
   9 -19  -2    8.76    4.56   0
   8 -19  -2   88.50    7.99   0
   8 -19  -2   72.73    4.92   0
  -8  19   2   86.70    4.99   0
   8  19  -2   72.01    6.17   0
   7 -19  -2   73.12    4.81   0
   7  19  -2   82.87    6.37   0
  -7  19   2   79.68    5.00   0
   7 -19  -2   82.89    7.94   0
  -6  19   2   11.38    6.71   0
   6  19  -2    3.62    5.90   0
   6 -19  -2    0.48    6.31   0
   5  19  -2   43.19    6.53   0
  -5  19   2   45.44    7.60   0
   5  19  -2   45.34    4.15   0
   5 -19  -2   57.18    4.93   0
  -5  19   2   41.31    5.02   0
   4  19  -2  107.74    5.01   0
   4 -19  -2  104.57    6.60   0
  -4  19   2   89.92    6.62   0
  -4  19   2   88.33    5.17   0
   4  19  -2   77.22    6.18   0
  -3  19   2   79.69    6.68   0
  -3  19   2   82.12    7.23   0
   3  19  -2   83.65    5.07   0
  -2  19   2    2.77    7.26   0
  -2  19   2    9.41    6.40   0
   2  19  -2   14.80    6.90   0
  -1  19   2    3.33    5.17   0
  -1  19   2    9.39    6.55   0
   1  19  -2    4.64    8.11   0
   1  19  -2    8.93    5.11   0
   0  19   2  228.83    7.80   0
   0  19   2  205.91    5.70   0
   0  19  -2  226.07    9.99   0
   0  19  -2  221.49    5.88   0
  -1  19  -2   33.58    5.35   0
   1  19   2   34.09    6.98   0
   1  19   2   24.24    7.08   0
  -2  19  -2  175.71    5.60   0
   2  19   2  169.01    5.31   0
   2  19   2  164.43    7.57   0
   3  19   2  307.08    5.75   0
  -3  19  -2  282.21    6.08   0
   3 -19   2  295.47    5.56   0
   4  19   2   85.43    4.45   0
   4 -19   2  104.30    4.98   0
  -4  19  -2   86.32    7.13   0
   4  19   2  107.53    5.04   0
  -5  19  -2  811.39    8.58   0
   5 -19   2  857.68    7.10   0
   5  19   2  811.40    8.16   0
   5  19   2  875.19    8.80   0
   6  19   2  166.72    4.77   0
   6 -19   2  203.41    6.91   0
  -6  19  -2  184.73    5.49   0
   7 -19   2  133.31    6.60   0
  -7  19  -2  117.49    6.92   0
   7  19   2  115.96    6.39   0
   8 -19   2   93.28    5.08   0
  -8  19  -2   75.81    7.19   0
   8  19   2   89.93    6.17   0
   9 -19   2   14.45    4.24   0
   9  19   2    7.75    6.05   0
  -9  19  -2   14.55    6.39   0
   9 -19   2   20.42    9.05   0
  10 -19   2   46.88    9.15   0
 -10  19  -2   47.72    6.91   0
  10  19   2   49.20    5.99   0
  10 -19   2   50.83    4.51   0
  11 -19   2  269.12    7.23   0
  11  19   2  251.43    6.99   0
 -11  19  -2  277.13    7.27   0
  11 -19   2  291.71    9.97   0
  12 -19   2   28.99    4.71   0
 -12  19  -2   27.26    4.53   0
  12 -19   2   31.09    6.70   0
  12  19   2   21.38    4.47   0
  13 -19   2   19.94    6.68   0
  13 -19   2   12.63    8.05   0
 -13  19  -2   20.47    6.73   0
  13  19   2   14.73    6.36   0
  12 -20  -2   51.74    8.47   0
  12 -20  -2   52.13    4.85   0
 -12  20   2   51.12    6.79   0
  12  20  -2   45.19    4.39   0
  11 -20  -2    6.41    6.29   0
 -11  20   2   14.83    4.68   0
  11  20  -2    4.83    6.03   0
  11 -20  -2   -0.29    6.40   0
  10 -20  -2   64.24    7.94   0
  10 -20  -2   56.97    4.81   0
 -10  20   2   48.37    7.02   0
  10  20  -2   58.31    4.33   0
   9  20  -2    4.00    4.25   0
   9 -20  -2   -1.54    4.53   0
   9 -20  -2    2.17    7.66   0
  -9  20   2   -0.17    6.63   0
   8  20  -2  307.43    5.25   0
   8 -20  -2  328.76    8.51   0
  -8  20   2  286.71    7.51   0
   8 -20  -2  344.28    7.37   0
   7 -20  -2  420.02    5.91   0
   7  20  -2  372.03    5.53   0
  -7  20   2  394.97    7.74   0
  -6  20   2   11.39    4.72   0
   6  20  -2    5.39    5.80   0
   6 -20  -2   20.25    6.43   0
   6  20  -2   12.20    4.40   0
   5 -20  -2  161.40    5.05   0
   5  20  -2  145.68    6.71   0
  -5  20   2  150.61    7.14   0
   5  20  -2  130.73    4.74   0
  -5  20   2  142.17    7.05   0
   4  20  -2  133.40    4.96   0
   4 -20  -2  152.19    6.71   0
  -4  20   2  124.72    7.00   0
  -4  20   2  125.81    8.24   0
   4  20  -2  122.23    6.21   0
   3  20  -2   49.54    6.31   0
  -3  20   2   38.06    7.80   0
  -3  20   2   48.04    6.96   0
   2  20  -2  799.61    7.12   0
  -2  20   2  808.65   11.56   0
   2  20  -2  824.21   11.11   0
  -2  20   2  755.13    7.13   0
  -1  20   2  316.62    7.63   0
   1  20  -2  337.97   10.29   0
  -1  20   2  334.35    8.36   0
   1  20  -2  342.93    7.67   0
   0  20  -2   56.45    5.04   0
   0  20   2   58.46    6.57   0
   0  20  -2   51.44    9.54   0
   0  20   2   56.67    5.10   0
  -1  20  -2   93.22    7.07   0
   1  20   2  103.53    6.95   0
   1  20   2   94.88    6.78   0
  -2  20  -2    9.89    6.90   0
   2  20   2    6.23    6.20   0
   2  20   2   -0.53    6.51   0
   3  20   2   62.21    6.73   0
  -3  20  -2   73.71    4.97   0
   3  20   2   67.79    7.18   0
   4 -20   2  365.56    7.30   0
  -4  20  -2  309.43    7.90   0
   4  20   2  298.26    5.18   0
   4  20   2  330.84    5.77   0
  -5  20  -2   20.71    6.60   0
   5  20   2   28.52    5.84   0
   5 -20   2   28.07    4.66   0
   5  20   2   39.61    6.51   0
  -6  20  -2    6.66    6.65   0
   6  20   2    2.88    4.10   0
   6  20   2    3.47    6.45   0
   6 -20   2    0.55    4.35   0
  -7  20  -2  316.32    5.69   0
   7  20   2  315.89    5.39   0
   7 -20   2  352.66    5.64   0
   8  20   2  312.21    6.94   0
  -8  20  -2  296.39    5.74   0
   8 -20   2  351.11    7.19   0
   9  20   2   83.39    4.45   0
   9 -20   2   80.60    4.90   0
  -9  20  -2   74.58    5.07   0
  10 -20   2   15.08    4.68   0
  10  20   2    8.95    4.42   0
 -10  20  -2    9.05    4.82   0
  10 -20   2   12.59    8.85   0
  11 -20   2   11.16    9.07   0
  11  20   2   17.91    5.95   0
 -11  20  -2   17.60    6.65   0
  11 -20   2    2.01    6.47   0
  12 -20   2   30.47    4.83   0
  12 -20   2   30.71    8.07   0
 -12  20  -2   30.19    5.10   0
  12  20   2   28.08    4.59   0
  11 -21  -2   12.39    6.51   0
 -11  21   2    5.95    6.71   0
  11 -21  -2    5.50    6.44   0
  11  21  -2    3.36    4.35   0
 -10  21   2    0.95    4.73   0
  10 -21  -2    9.33    7.59   0
  10 -21  -2   10.79    4.43   0
  10  21  -2   -0.16    5.84   0
   9 -21  -2    7.80    4.48   0
  -9  21   2    4.67    4.91   0
   9  21  -2   15.36    6.15   0
   9 -21  -2   12.64    7.85   0
  -8  21   2    5.87    4.87   0
   8 -21  -2    5.58    6.22   0
   8  21  -2   -5.58    5.90   0
   7  21  -2   70.64    6.09   0
   7 -21  -2   60.34    4.80   0
  -7  21   2   54.19    4.92   0
   7  21  -2   58.88    4.70   0
   6  21  -2   38.87    5.73   0
   6  21  -2   31.05    4.40   0
   6 -21  -2   41.22    6.27   0
  -6  21   2   23.78    4.82   0
   5  21  -2  154.89    4.56   0
   5 -21  -2  185.53    6.78   0
   5  21  -2  179.53    4.98   0
  -5  21   2  166.12    5.38   0
   4  21  -2  279.80    6.99   0
  -4  21   2  260.27    7.33   0
  -4  21   2  246.47    7.69   0
   4 -21  -2  264.05    5.36   0
   4  21  -2  244.44    6.45   0
   3  21  -2   29.37    6.42   0
  -3  21   2   22.70    4.89   0
  -3  21   2   20.62    7.74   0
  -2  21   2   16.00    6.62   0
  -2  21   2    6.19    7.62   0
   2  21  -2   -1.52    6.70   0
   2  21  -2    7.85    8.21   0
   1  21  -2   19.60    8.10   0
  -1  21   2   21.52    6.78   0
   1  21  -2   26.72    6.59   0
  -1  21   2   22.12    6.76   0
   0  21   2  116.50    7.24   0
   0  21  -2  111.68   10.85   0
   0  21  -2  110.91    5.26   0
   0  21   2  106.97    5.05   0
   1  21   2   18.66    6.52   0
  -1  21  -2   10.06    6.91   0
   1  21   2   17.08    4.74   0
   2  21   2  115.96    7.00   0
   2  21   2  114.58    4.93   0
  -2  21  -2  101.42    5.22   0
   3  21   2    3.76    6.43   0
   3  21   2    6.50    4.61   0
  -3  21  -2    6.83    6.72   0
  -4  21  -2  269.00    5.61   0
   4  21   2  281.49    6.76   0
   4 -21   2  295.19    7.28   0
   4  21   2  308.56    7.36   0
   5  21   2   13.39    5.96   0
  -5  21  -2   12.37    4.69   0
   5  21   2    9.36    6.58   0
   5 -21   2   12.96    4.37   0
   6  21   2   22.36    5.96   0
   6 -21   2   16.86    4.50   0
   6  21   2   23.47    6.72   0
  -6  21  -2    3.57    6.76   0
  -7  21  -2   22.80    6.59   0
   7  21   2   -3.52    4.30   0
   7 -21   2    5.25    4.41   0
   8 -21   2   42.51    6.39   0
   8  21   2   43.88    4.57   0
  -8  21  -2   34.59    6.74   0
   9  21   2   10.23    6.01   0
  -9  21  -2   -6.39    6.24   0
   9 -21   2   12.12    6.23   0
  10  21   2   -1.23    6.03   0
 -10  21  -2   11.93    6.61   0
  10 -21   2   25.66    6.60   0
 -11  21  -2  151.45    5.35   0
  11 -21   2  166.71   13.00   0
  11 -21   2  169.22    6.82   0
  11  21   2  159.11    5.17   0
  11  22  -2   37.63    6.38   0
  11 -22  -2   37.49    8.23   0
 -11  22   2   39.51    4.97   0
  11 -22  -2   53.05    6.46   0
  10  22  -2   10.16    4.45   0
 -10  22   2   12.27    6.83   0
  10 -22  -2    1.02    6.43   0
  10 -22  -2    0.89    6.29   0
   9  22  -2   33.07    4.23   0
  -9  22   2   23.86    6.64   0
   9 -22  -2   39.10    4.56   0
   8 -22  -2   62.48    6.50   0
   8  22  -2   59.01    6.32   0
  -8  22   2   57.66    4.82   0
   7  22  -2    3.97    6.04   0
   7 -22  -2   16.52    4.60   0
   7  22  -2    8.78    4.47   0
  -7  22   2    8.41    4.82   0
   6  22  -2    8.35    5.87   0
   6  22  -2   -1.39    4.38   0
   6 -22  -2   17.44    6.09   0
  -6  22   2   -5.19    4.67   0
  -5  22   2   22.62    4.83   0
   5  22  -2   17.34    4.66   0
   5 -22  -2   27.84    6.36   0
   5  22  -2   18.23    4.23   0
  -4  22   2  100.61    6.84   0
  -4  22   2  105.96    8.14   0
   4  22  -2  109.27    4.54   0
   4  22  -2  118.03    6.65   0
  -3  22   2  209.87    7.43   0
   3  22  -2  202.20    5.49   0
  -3  22   2  208.65    9.09   0
  -2  22   2   22.46    7.98   0
   2  22  -2   21.97    8.09   0
  -2  22   2    8.64    6.95   0
   2  22  -2   28.03    6.23   0
   1  22  -2   19.00    6.53   0
  -1  22   2    4.32    6.87   0
   1  22  -2    4.85    9.04   0
  -1  22   2    3.88    6.25   0
   0  22   2  250.84    7.97   0
   0  22  -2  241.66    5.41   0
   0  22  -2  247.95   12.74   0
   0  22   2  238.88    5.55   0
   1  22   2   30.34    6.78   0
  -1  22  -2   23.71    5.04   0
   1  22   2   33.07    4.87   0
  -2  22  -2   20.62    6.42   0
   2  22   2   14.65    6.58   0
   2  22   2    9.52    6.65   0
  -3  22  -2   11.27    6.58   0
   3  22   2   16.52    6.65   0
   3  22   2   16.02    6.96   0
  -4  22  -2   28.09    4.76   0
   4  22   2   18.80    6.86   0
   4  22   2   35.79    6.93   0
   4  22   2   19.11    6.01   0
   5 -22   2   -1.17    4.37   0
  -5  22  -2   -7.08    6.54   0
   5  22   2    7.93    4.62   0
   5  22   2   11.19    6.02   0
  -6  22  -2   27.05    6.75   0
   6  22   2   21.52    4.46   0
   6 -22   2   29.89    4.58   0
   6  22   2    9.06    6.01   0
  -7  22  -2    9.21    6.66   0
   7  22   2    8.63    5.97   0
   7  22   2    7.14    6.41   0
   7 -22   2    8.06    4.42   0
   8  22   2  103.48    6.26   0
   8 -22   2  106.52    6.61   0
  -8  22  -2   83.39    6.92   0
   9 -22   2   99.14    6.39   0
   9  22   2  105.60    6.35   0
  -9  22  -2   85.54    5.32   0
 -10  22  -2    3.60    4.67   0
  10  22   2    8.70    4.41   0
  10 -22   2    7.75    6.20   0
  10  23  -2   19.19    6.19   0
 -10  23   2   23.36    4.89   0
  10 -23  -2    9.15    6.49   0
   9 -23  -2   15.59    4.45   0
   9  23  -2    5.21    4.31   0
  -9  23   2   12.60    6.53   0
  -8  23   2  117.98    5.18   0
   8  23  -2  137.94    6.87   0
   8  23  -2  107.13    4.63   0
   8 -23  -2  118.12    6.50   0
   7  23  -2  -11.15    5.57   0
   7 -23  -2   -1.39    6.51   0
  -7  23   2    6.88    4.89   0
   7  23  -2   -0.21    4.19   0
  -6  23   2  126.66    5.14   0
   6 -23  -2  162.50    6.57   0
   6  23  -2  167.75    6.74   0
   6  23  -2  131.26    6.24   0
   5  23  -2   12.27    5.87   0
  -5  23   2   16.41    4.74   0
   5  23  -2   14.07    6.33   0
  -4  23   2   24.20    4.71   0
  -4  23   2   25.93    7.59   0
   4  23  -2   17.22    4.20   0
   4  23  -2   18.24    4.56   0
  -3  23   2    6.52    7.81   0
   3  23  -2   14.56    6.43   0
   3  23  -2    2.75    6.77   0
  -3  23   2   -3.69    4.84   0
   2  23  -2  177.22    7.92   0
  -2  23   2  165.77    5.44   0
  -2  23   2  171.44    8.79   0
   2  23  -2  160.17    5.18   0
  -1  23   2   16.46    4.97   0
   1  23  -2   17.35    4.68   0
  -1  23   2   23.54    7.88   0
   1  23  -2   19.73    8.03   0
   0  23  -2  152.54    5.24   0
   0  23   2  146.47    5.22   0
   0  23  -2  143.32   13.95   0
   0  23   2  161.32    7.55   0
   0  23  -2  156.00   13.88   0
   1  23   2    6.11    6.56   0
   1  23   2    9.96    6.56   0
  -1  23  -2   12.85    4.62   0
  -2  23  -2   67.07    5.19   0
   2  23   2   92.03    6.90   0
   2  23   2   97.90    6.87   0
   3  23   2   29.61    4.73   0
  -3  23  -2   34.99    4.75   0
   3  23   2   43.29    6.82   0
   4  23   2   76.33    7.08   0
   4  23   2   64.63    6.08   0
  -4  23  -2   70.15    6.66   0
   4  23   2   81.40    4.75   0
   5  23   2   33.33    6.12   0
   5  23   2   31.32    4.79   0
   5 -23   2   22.39    6.09   0
  -5  23  -2   35.13    6.73   0
   6  23   2   90.75    6.14   0
   6  23   2   91.32    5.02   0
   6 -23   2   88.48    6.31   0
  -6  23  -2   78.78    6.82   0
   7  23   2   -1.42    5.96   0
   7 -23   2    6.33    4.49   0
   7  23   2    0.01    6.53   0
  -7  23  -2   -0.86    6.49   0
   8 -23   2   13.93    6.35   0
   8  23   2    1.94    5.97   0
   8  23   2   11.10    4.65   0
  -8  23  -2    4.53    4.76   0
   9 -23   2   14.57    6.45   0
   9  23   2   -4.33    4.36   0
  -9  23  -2   11.87    4.80   0
  10  23   2   -2.26    6.31   0
 -10  23  -2   15.77    6.86   0
  10 -23   2   29.87    6.45   0
   9 -24  -2    5.29    4.43   0
   9  24  -2   13.58    6.07   0
  -9  24   2   18.93    6.75   0
   9  24  -2    1.88    6.49   0
   8 -24  -2   10.24    6.37   0
   8  24  -2   13.66    4.54   0
  -8  24   2   22.86    6.80   0
   8  24  -2    8.24    6.43   0
   7  24  -2   18.31    4.30   0
  -7  24   2   26.04    4.69   0
   7 -24  -2   36.72    6.29   0
   7  24  -2   24.47    4.84   0
   6 -24  -2    3.82    4.42   0
   6  24  -2   -5.38    6.01   0
   6  24  -2    9.08    5.91   0
  -6  24   2   -1.86    6.78   0
  -5  24   2    4.49    6.76   0
   5  24  -2    7.36    5.97   0
   5  24  -2    0.78    5.97   0
  -4  24   2   13.66    6.60   0
  -4  24   2   22.86    7.66   0
   4  24  -2   30.75    5.88   0
   4  24  -2   24.50    6.50   0
  -3  24   2   96.12    8.29   0
  -3  24   2   88.36    7.09   0
   3  24  -2  100.33    7.19   0
   3  24  -2   92.29    4.83   0
   2  24  -2  255.10    9.55   0
   2  24  -2  246.16    7.20   0
  -2  24   2  234.17    7.32   0
  -2  24   2  235.62    9.30   0
   1  24  -2  303.00    5.71   0
  -1  24   2  291.59    5.68   0
   1  24  -2  308.89   11.53   0
  -1  24   2  304.12    8.49   0
   0  24   2    8.02    4.76   0
   0  24   2    1.33    8.03   0
   0  24  -2    8.42    4.61   0
   1  24   2  163.27    6.94   0
  -1  24  -2  181.52    7.05   0
   1  24   2  179.92    7.47   0
   2  24   2  287.32    7.95   0
  -2  24  -2  267.45    7.40   0
   2  24   2  270.82    5.50   0
   3  24   2   56.36    6.84   0
  -3  24  -2   54.69    6.64   0
   3  24   2   46.78    6.90   0
   4  24   2   -0.95    6.39   0
   4  24   2   -3.66    4.11   0
   4  24   2   -7.27    6.38   0
  -4  24  -2    9.60    6.59   0
   5  24   2    2.54    6.42   0
  -5  24  -2    6.16    6.16   0
   5  24   2   10.60    4.16   0
   5  24   2   16.51    6.41   0
   6 -24   2   43.38    6.11   0
  -6  24  -2   52.61    6.88   0
   6  24   2   47.29    6.68   0
   6  24   2   36.17    4.40   0
   7  24   2   -6.81    5.95   0
  -7  24  -2   18.63    6.30   0
   7 -24   2    4.11    4.31   0
   7  24   2   -3.57    6.28   0
  -8  24  -2   12.64    4.79   0
   8  24   2    4.47    6.14   0
   8 -24   2    8.87    6.26   0
   8  24   2    9.77    4.57   0
   9 -24   2    7.53    6.18   0
   9  24   2    4.59    4.60   0
   9  24   2    9.70    4.28   0
  -9  24  -2   -3.05    6.89   0
   8 -25  -2    4.89    4.31   0
  -8  25   2    9.21    6.86   0
   8  25  -2   10.41    4.37   0
   8  25  -2    8.25    6.59   0
   7  25  -2   -0.38    6.48   0
   7 -25  -2    3.19    6.37   0
   7  25  -2   13.48    6.16   0
  -7  25   2   11.06    4.72   0
   6  25  -2    3.98    5.90   0
   6  25  -2   14.88    6.58   0
  -6  25   2    4.85    6.65   0
   5  25  -2   93.74    6.05   0
   5  25  -2   95.73    5.16   0
  -5  25   2   82.71    6.95   0
   4  25  -2   96.74    4.66   0
  -4  25   2  100.89    5.05   0
   4  25  -2   99.47    5.14   0
   4  25  -2  109.39    7.24   0
  -3  25   2   50.46    6.82   0
   3  25  -2   51.84    6.42   0
   3  25  -2   56.22    7.08   0
  -3  25   2   48.80    8.04   0
  -2  25   2  181.20    9.20   0
   2  25  -2  195.52    9.56   0
   2  25  -2  188.52    6.81   0
  -2  25   2  187.03    7.18   0
   1  25  -2    0.81    9.16   0
   1  25  -2   -2.63    4.47   0
  -1  25   2    5.37    7.78   0
   1  25  -2   -0.80    9.61   0
  -1  25   2   -2.24    4.78   0
   0  25  -2   16.84    4.58   0
   0  25   2    4.18    6.31   0
   0  25   2    5.27    6.66   0
   1  25   2   23.31    7.92   0
   1  25   2    7.45    6.64   0
  -1  25  -2   11.05    6.69   0
   2  25   2    3.42    6.51   0
  -2  25  -2   21.37    6.52   0
   2  25   2    3.37    6.63   0
   3  25   2   28.29    4.88   0
  -3  25  -2   27.71    4.41   0
   3  25   2   31.66    6.73   0
   4  25   2  124.46    5.03   0
  -4  25  -2  107.86    5.17   0
   4  25   2  129.36    6.33   0
   4  25   2  128.91    7.07   0
   5  25   2  117.94    6.95   0
   5  25   2   90.73    6.42   0
  -5  25  -2   91.89    5.04   0
   5  25   2  113.43    5.09   0
  -6  25  -2    9.79    6.38   0
   6  25   2   -3.08    4.36   0
   6  25   2   -0.88    6.58   0
   7  25   2   21.46    4.60   0
  -7  25  -2   10.21    6.78   0
   7  25   2   30.53    6.10   0
   7 -25   2   14.28    4.64   0
   6  26  -2    4.28    6.23   0
   6  26  -2    6.23    4.56   0
  -6  26   2    9.69    6.78   0
   5  26  -2   -1.47    4.33   0
   5  26  -2    6.36    8.27   0
  -5  26   2    5.55    4.90   0
   5  26  -2    5.72    6.56   0
   4  26  -2    6.82    5.94   0
  -4  26   2    7.09    6.61   0
   4  26  -2   13.51    6.66   0
   4  26  -2   12.32    6.38   0
   3  26  -2  -11.22    6.41   0
   3  26  -2    0.61    8.16   0
  -3  26   2    0.05    7.64   0
  -3  26   2   -6.25    4.72   0
  -2  26   2   23.91    7.84   0
   2  26  -2   20.44    9.49   0
   2  26  -2   21.19    4.90   0
  -2  26   2   27.79    6.78   0
  -1  26   2  160.25    7.21   0
   1  26  -2  177.56   15.15   0
   1  26  -2  175.95    7.09   0
   1  26  -2  165.06   14.57   0
  -1  26   2  183.92    9.14   0
   0  26   2   -1.52    6.47   0
   0  26  -2    2.46    4.63   0
   0  26   2   -0.12    6.70   0
   1  26   2    4.62    4.65   0
   1  26   2    8.42    6.47   0
  -1  26  -2    0.47    6.67   0
   2  26   2   -3.06    6.65   0
  -2  26  -2    3.09    4.70   0
   2  26   2    2.99    6.31   0
   3  26   2   45.28    6.71   0
   3  26   2   49.72    6.80   0
  -3  26  -2   41.27    6.70   0
   4  26   2   12.84    8.21   0
  -4  26  -2   12.39    6.82   0
   4  26   2    8.20    4.19   0
   4  26   2   10.93    6.49   0
   5  26   2   36.22    6.32   0
   5  26   2   25.07    6.80   0
   5  26   2   47.56    6.99   0
  -5  26  -2   44.07    4.95   0
   6  26   2   63.36    6.35   0
  -6  26  -2   69.29    4.93   0
   6  26   2   75.31    6.86   0
   6  26   2   77.75    7.12   0
   4  27  -2   21.82    4.90   0
   4  27  -2   28.45    4.36   0
  -4  27   2   39.86    4.70   0
   4  27  -2   32.57    6.88   0
   3  27  -2    5.58    4.73   0
   3  27  -2    6.14    8.22   0
  -3  27   2    0.43    6.71   0
   2  27  -2   23.90    6.68   0
  -2  27   2    9.96    8.91   0
   2  27  -2   11.95    9.43   0
  -2  27   2    7.64    4.72   0
   2  27  -2    9.01    8.97   0
  -1  27   2   32.26    8.30   0
  -1  27   2   39.26    6.90   0
   1  27  -2   47.06    6.81   0
   0  27  -2  114.59    5.24   0
   0  27   2  131.42    9.14   0
   0  27   2  106.92    7.10   0
   1  27   2    3.10    7.88   0
   1  27   2    0.56    4.73   0
  -1  27  -2   14.45    6.63   0
  -2  27  -2    6.60    4.76   0
   2  27   2    4.82    8.00   0
   2  27   2   10.29    4.53   0
   3  27   2   68.48    7.34   0
   3  27   2   64.57    4.93   0
  -3  27  -2   55.18    6.84   0
   4  27   2    8.03    6.27   0
   4  27   2    8.39    4.71   0
  -4  27  -2   -0.15    4.99   0
   4  27   2    0.43    6.81   0
   0  28   2   17.26    6.38   0
   0  28   2    3.13    7.85   0
   0  28  -2   14.78    4.53   0
  17   0  -3   14.02    6.75   0
 -17   0   3   10.38    4.37   0
  17   0  -3    0.98    6.07   0
  16   0  -3   -0.47    4.80   0
 -16   0   3    1.81    5.77   0
  16   0  -3   -0.00    5.95   0
 -15   0   3    8.08    5.81   0
  15   0  -3    0.63    6.13   0
  15   0  -3   -3.77    6.48   0
 -14   0   3    3.12    4.05   0
  14   0  -3    5.48    4.65   0
  14   0  -3    2.68    6.03   0
  13   0  -3   13.12    6.70   0
  13   0  -3    8.85    6.13   0
 -13   0   3   10.89    5.83   0
  12   0  -3   -8.64    6.04   0
  12   0  -3    0.34    7.31   0
 -12   0   3   -2.48    4.25   0
 -11   0   3    1.38    6.10   0
  11   0  -3    2.21    4.09   0
  11   0  -3   -0.44    5.16   0
 -10   0   3    3.42    6.60   0
  10   0  -3    4.09    6.21   0
  10   0  -3   -5.57    7.54   0
   9   0  -3   11.69    6.00   0
  -9   0   3   -3.93    4.52   0
   9   0  -3    5.83    7.18   0
   8   0  -3   10.66    6.95   0
  -8   0   3    3.01    6.20   0
   8   0  -3    4.50    5.69   0
   7   0  -3   -0.57    6.13   0
   7   0  -3    6.55    7.50   0
  -7   0   3    5.33    6.65   0
   6   0  -3    2.28    6.67   0
   6   0  -3   -0.12    5.04   0
  -6   0   3    3.23    4.83   0
  -5   0   3   -1.51    4.98   0
   5   0  -3    4.10    7.93   0
   5   0  -3    6.78    7.49   0
  -4   0   3   -1.86    8.71   0
   4   0  -3    1.56   10.00   0
   4   0  -3   -0.23    8.31   0
  -3   0   3    7.43    6.98   0
   3   0  -3    7.24   10.23   0
  -3   0   3    8.71    8.26   0
   3   0  -3   12.94   12.33   0
  -2   0   3    4.81   11.80   0
   2   0  -3    3.05   12.34   0
   2   0  -3    9.64   11.22   0
  -2   0   3    2.39    7.67   0
   1   0  -3    0.39    8.46   0
  -1   0   3    2.01   11.66   0
   1   0  -3    1.21   11.73   0
  -1   0   3    2.17   11.69   0
   0   0   3    1.93    8.52   0
   0   0  -3    1.31   12.19   0
   1   0   3    1.52   10.78   0
  -1   0  -3    4.98   10.57   0
   2   0   3    1.90   11.48   0
  -2   0  -3    4.04    7.79   0
   3   0   3    7.45   10.72   0
  -3   0  -3    6.57   10.59   0
  -4   0  -3   -0.93    7.81   0
   4   0   3   -3.20    8.43   0
   5   0   3    2.60    7.44   0
  -5   0  -3    3.15    6.76   0
  -6   0  -3    4.76    6.75   0
   6   0   3   10.51    7.48   0
  -7   0  -3    3.46    4.93   0
   7   0   3    3.12    5.48   0
  -8   0  -3    3.54    4.37   0
   8   0   3   -1.15    6.74   0
  -9   0  -3    1.78    4.74   0
   9   0   3    3.53    7.48   0
  10   0   3    7.01    5.31   0
 -10   0  -3   -0.85    6.44   0
 -11   0  -3    7.87    6.21   0
  11   0   3    8.40    7.46   0
 -12   0  -3   -3.07    4.24   0
  12   0   3   -3.89    6.91   0
 -13   0  -3    6.88    5.89   0
  13   0   3   -6.65    4.66   0
  14   0   3   12.55    6.73   0
 -14   0  -3    4.64    6.06   0
 -15   0  -3    1.89    4.32   0
  15   0   3   -0.98    4.75   0
  16   0   3   17.10    6.34   0
 -16   0  -3  -11.14    5.94   0
 -17   0  -3    2.40    4.43   0
  17   0   3    6.35    6.13   0
  17   1  -3   -6.32    6.67   0
 -17   1   3   -4.70    4.29   0
 -17  -1   3    3.58    5.90   0
  17  -1  -3    9.90    6.64   0
  17  -1  -3    3.52    4.41   0
  17   1  -3    0.35    5.99   0
  16  -1  -3   30.22    6.06   0
  16  -1  -3   11.30    4.75   0
 -16  -1   3   22.61    5.91   0
  16   1  -3   11.90    6.67   0
  16   1  -3   19.75    5.87   0
 -16   1   3    7.86    4.12   0
  15  -1  -3    9.92    5.83   0
  15   1  -3    5.83    5.75   0
 -15  -1   3   -2.62    5.88   0
 -15   1   3   16.05    5.80   0
  15   1  -3    2.78    4.72   0
  15  -1  -3   -0.95    4.65   0
  14   1  -3  211.19    5.08   0
 -14  -1   3  199.90    5.11   0
  14  -1  -3  229.31    7.39   0
  14   1  -3  222.45    7.35   0
 -14   1   3  220.03    6.35   0
  14  -1  -3  221.67    6.51   0
  13  -1  -3  119.88    7.02   0
  13  -1  -3  118.29    4.71   0
  13   1  -3  114.62    5.16   0
 -13  -1   3  124.37    6.31   0
 -13   1   3  120.48    6.14   0
  13   1  -3   97.90    4.60   0
  12  -1  -3  272.04    7.96   0
  12  -1  -3  278.45    6.96   0
 -12  -1   3  262.26    5.24   0
  12   1  -3  270.31    6.87   0
 -12   1   3  262.50    5.13   0
  12   1  -3  268.86    7.75   0
  11  -1  -3  292.01    6.94   0
  11   1  -3  294.93    8.03   0
 -11  -1   3  280.93    7.27   0
 -11   1   3  277.84    5.56   0
  11  -1  -3  289.13    7.89   0
 -10  -1   3 1144.05    9.50   0
  10   1  -3 1153.27    8.98   0
  10  -1  -3 1147.57    9.40   0
  10  -1  -3 1127.10   10.49   0
 -10   1   3 1111.83    8.18   0
   9  -1  -3   40.70    7.58   0
  -9   1   3   31.82    4.76   0
  -9  -1   3   36.42    4.73   0
   9  -1  -3   44.57    6.22   0
   9   1  -3   41.55    7.52   0
  -8   1   3 1030.50    9.32   0
  -8  -1   3 1065.57    8.26   0
   8  -1  -3 1064.96    8.88   0
   8   1  -3 1067.09    8.78   0
   8  -1  -3 1059.33    8.15   0
  -7  -1   3  349.14    6.35   0
   7  -1  -3  355.83    7.07   0
   7  -1  -3  368.15    7.57   0
  -7   1   3  354.35    7.94   0
   7   1  -3  374.65    8.68   0
   6   1  -3  270.32    6.77   0
  -6   1   3  283.39    8.21   0
   6  -1  -3  276.45    6.98   0
  -6  -1   3  276.89    6.13   0
   6   1  -3  283.88    6.07   0
   6  -1  -3  285.60    7.70   0
   5   1  -3   12.13    5.76   0
   5  -1  -3   15.26    8.13   0
  -5   1   3   15.51    7.38   0
   5   1  -3   15.66    7.62   0
   5  -1  -3   15.32    5.31   0
  -5  -1   3   14.42    6.96   0
  -4   1   3    4.10    9.02   0
   4   1  -3   11.30    9.36   0
   4  -1  -3    0.40    9.96   0
   4  -1  -3   -0.03    8.26   0
   4   1  -3    6.93    5.97   0
  -4  -1   3   -0.09    8.32   0
  -3  -1   3    1.35    7.32   0
   3   1  -3    4.23   11.35   0
   3  -1  -3    0.44    7.08   0
   3  -1  -3    1.80   12.50   0
   3   1  -3   -1.71    7.34   0
  -3   1   3   -2.49   10.14   0
  -3   1   3    0.10    8.50   0
  -2   1   3  161.23   13.33   0
   2  -1  -3  166.18   13.56   0
  -2  -1   3  176.43    9.05   0
  -2   1   3  177.84    8.86   0
   2  -1  -3  186.05    9.20   0
  -2  -1   3  157.93   12.01   0
   2   1  -3  173.11   11.85   0
   2   1  -3  154.89   12.61   0
   1  -1  -3 9873.00   37.77   0
   0  -1  -3 5043.60   29.23   0
   0   1  -3 5065.41   30.69   0
   0   1   3 5003.52   27.60   0
   0  -1   3 4998.64   30.38   0
   0   1   3 5099.54   42.07   0
  -2   1  -3  394.91   14.04   0
   2   1   3  406.27   13.32   0
  -2  -1  -3  423.34   13.05   0
   2  -1   3  398.39   15.02   0
  -3  -1  -3  249.89    8.68   0
   3   1   3  246.17    8.87   0
  -3   1  -3  235.65    9.05   0
   3  -1   3  244.00   12.81   0
  -4   1  -3  344.57    7.65   0
  -4  -1  -3  345.06    7.48   0
   4  -1   3  335.97    8.08   0
   4   1   3  338.32    7.63   0
  -5  -1  -3   92.38    7.10   0
   5  -1   3   94.99    7.88   0
  -5   1  -3   93.21    5.39   0
   5   1   3   92.03    7.46   0
   6  -1   3  412.63    9.20   0
   6   1   3  407.91    8.81   0
  -6   1  -3  421.12    8.51   0
  -6  -1  -3  403.11    6.79   0
  -7  -1  -3 4157.44   15.37   0
   7   1   3 4118.24   15.72   0
  -7   1  -3 4013.16   15.15   0
   7  -1   3 4123.43   15.92   0
  -8  -1  -3  458.06    7.55   0
   8   1   3  438.94    8.12   0
  -8   1  -3  457.59    7.62   0
   8  -1   3  436.80    8.42   0
   9   1   3   10.70    7.27   0
   9  -1   3   36.20    7.35   0
  -9  -1  -3   15.96    4.65   0
  -9   1  -3   15.20    6.62   0
  10   1   3  105.60    7.55   0
 -10   1  -3  103.01    4.74   0
  10  -1   3  110.14    7.58   0
 -10  -1  -3   97.33    4.99   0
 -11  -1  -3   96.11    6.68   0
 -11   1  -3   92.64    6.58   0
  11   1   3   97.54    7.42   0
  11  -1   3   82.81    5.59   0
  12  -1   3  107.66    7.30   0
  12   1   3  116.49    7.01   0
 -12  -1  -3  112.71    4.53   0
 -12   1  -3  101.75    4.75   0
 -13  -1  -3   28.23    4.33   0
 -13   1  -3   35.92    6.07   0
  13   1   3   30.11    4.80   0
  13  -1   3   35.71    6.95   0
 -14  -1  -3    2.73    3.97   0
  14  -1   3   -2.65    4.89   0
 -14   1  -3   14.03    4.19   0
  14   1   3    6.39    4.67   0
  15  -1   3   32.21    6.87   0
  15   1   3   35.04    6.61   0
 -15   1  -3   32.93    5.96   0
 -15  -1  -3   29.97    5.93   0
  16  -1   3    0.74    4.81   0
  16   1   3   -8.99    6.72   0
 -16  -1  -3    5.34    6.01   0
 -16   1  -3    3.07    5.77   0
  17   1   3    1.93    6.80   0
  17  -1   3   -7.98    6.83   0
 -17   1  -3    3.17    4.40   0
 -17  -1  -3    6.07    4.11   0
 -17   2   3   41.92    4.48   0
  17  -2  -3   35.50    6.61   0
  17   2  -3   41.37    6.08   0
  17   2  -3   46.15    4.72   0
  17  -2  -3   43.73    4.38   0
 -17  -2   3   39.44    5.91   0
  16   2  -3   18.59    6.05   0
  16  -2  -3   48.85    6.58   0
  16   2  -3   16.72    6.58   0
 -16  -2   3   20.04    4.01   0
  16  -2  -3   24.81    4.43   0
 -16   2   3   19.53    4.08   0
  15  -2  -3   49.39    4.50   0
 -15  -2   3   45.31    4.25   0
 -15   2   3   55.01    4.31   0
  15  -2  -3   58.03    6.98   0
  15   2  -3   62.33    6.88   0
  15   2  -3   54.53    4.40   0
  14  -2  -3  229.88    6.70   0
 -14   2   3  218.05    5.02   0
  14  -2  -3  224.45    7.39   0
 -14  -2   3  232.94    6.59   0
  14   2  -3  225.08    5.68   0
  14   2  -3  224.70    5.02   0
  13  -2  -3  157.04    7.16   0
  13  -2  -3  180.86    6.29   0
 -13  -2   3  173.32    6.48   0
  13   2  -3  171.53    5.51   0
  13   2  -3  157.77    4.90   0
 -13   2   3  152.30    4.76   0
 -12  -2   3  394.37    6.01   0
  12  -2  -3  398.42    8.30   0
  12   2  -3  400.50    8.45   0
 -12   2   3  384.17    5.82   0
  12  -2  -3  412.27    6.03   0
  11   2  -3  854.71    9.41   0
 -11  -2   3  807.25    7.13   0
  11  -2  -3  858.04    8.67   0
 -11   2   3  782.28    8.37   0
  11  -2  -3  845.43    9.39   0
  10   2  -3   -2.36    7.51   0
 -10  -2   3   10.46    6.60   0
 -10   2   3    8.40    6.70   0
  10  -2  -3   12.58    5.32   0
  10  -2  -3    2.75    6.49   0
  -9  -2   3  646.66    8.34   0
  -9   2   3  619.46    7.01   0
   9  -2  -3  665.27    8.24   0
   9  -2  -3  633.06    9.14   0
   9   2  -3  659.01    9.19   0
   8   2  -3  156.45    7.53   0
   8  -2  -3  142.11    6.86   0
  -8  -2   3  143.68    4.96   0
  -8   2   3  144.69    6.83   0
   8  -2  -3  154.67    7.70   0
  -7  -2   3 1109.71   10.38   0
   7  -2  -3 1150.10   10.29   0
   7  -2  -3 1130.91    9.81   0
   7   2  -3 1115.76   10.71   0
  -7   2   3 1150.60   10.72   0
  -6  -2   3   72.37    6.85   0
   6  -2  -3   78.82    5.97   0
   6  -2  -3   78.26    6.68   0
  -6   2   3   67.24    5.41   0
   6   2  -3   82.24    5.40   0
  -5   2   3 1009.57   11.24   0
   5  -2  -3 1068.45   10.65   0
   5   2  -3  970.28    9.82   0
   5  -2  -3 1033.89   11.69   0
  -5  -2   3  980.28    9.53   0
  -4  -2   3  322.03    9.68   0
   4  -2  -3  350.17    9.36   0
   4   2  -3  325.25   10.09   0
  -4   2   3  323.62   10.09   0
   4   2  -3  327.85    9.31   0
  -4   2   3  343.16    9.27   0
   4  -2  -3  340.76    8.49   0
   3   2  -3 4456.09   24.56   0
  -3  -2   3 4627.60   24.44   0
  -3   2   3 4932.17   23.11   0
   3  -2  -3 4634.09   23.32   0
   3   2  -3 4696.96   21.72   0
  -3   2   3 4526.57   24.59   0
   3  -2  -3 4978.70   22.34   0
  -2  -2   3  369.98   12.83   0
   2   2  -3  359.64   13.21   0
   2  -2  -3  400.76   13.33   0
  -2   2   3  406.54   12.94   0
  -2  -2   3  363.17   12.59   0
   2   2  -3  381.83   10.42   0
   2  -2  -3  388.35   15.06   0
  -2   2   3  375.10   14.85   0
   1   2  -3 1980.27   19.05   0
  -1   2   3 1999.29   22.93   0
   1  -2  -3 2059.83   17.82   0
   1   2  -3 1903.34   25.16   0
  -1  -2   3 1930.76   20.34   0
   1  -2  -3 2059.43   22.67   0
  -1   2   3 2061.85   19.52   0
   0   2   3  332.67   10.59   0
   0   2  -3  327.83   14.05   0
   0   2  -3  331.76   17.38   0
   0  -2   3  338.78   17.30   0
   0   2   3  335.07   11.59   0
   0  -2   3  322.89   13.64   0
   0  -2  -3  331.42   10.95   0
   1  -2   3  504.38   16.17   0
   1   2   3  505.54   13.97   0
  -1   2  -3  467.80   15.96   0
   1  -2   3  529.32   15.26   0
  -2   2  -3 6482.48   32.91   0
  -4   2  -3  307.09    9.57   0
   4  -2   3  322.10    8.18   0
  -4  -2  -3  326.99    7.14   0
   4   2   3  316.57    7.20   0
  -5  -2  -3   -0.10    4.52   0
  -5   2  -3    3.29    5.01   0
   5   2   3    1.03    4.84   0
   5  -2   3   -7.19    7.47   0
   6   2   3 1234.52    9.83   0
   6  -2   3 1222.95   10.14   0
  -6  -2  -3 1330.84   10.86   0
  -6   2  -3 1245.27    9.76   0
  -7  -2  -3   16.74    4.80   0
   7   2   3   14.47    5.10   0
  -7   2  -3   26.79    6.54   0
   7  -2   3   20.12    7.81   0
   8  -2   3  236.48    7.80   0
  -8  -2  -3  258.40    7.03   0
  -8   2  -3  229.08    7.25   0
   8   2   3  228.76    5.76   0
  -9  -2  -3  224.55    5.61   0
   9   2   3  228.78    7.95   0
   9  -2   3  226.86    8.30   0
  -9   2  -3  218.11    7.24   0
 -10   2  -3   -0.51    6.40   0
 -10  -2  -3    2.85    6.33   0
  10  -2   3    0.44    7.45   0
  10   2   3   10.61    5.04   0
  11   2   3  268.96    7.90   0
 -11  -2  -3  254.98    5.37   0
 -11   2  -3  252.09    7.22   0
  11  -2   3  249.34    8.09   0
  12   2   3   23.53    6.82   0
 -12  -2  -3   17.59    4.30   0
 -12   2  -3   11.34    4.32   0
  12  -2   3    5.51    7.14   0
 -13  -2  -3  109.22    6.29   0
  13  -2   3   86.22    7.13   0
  13   2   3   93.16    7.04   0
 -13   2  -3   79.48    4.54   0
 -14   2  -3   28.18    5.95   0
  14  -2   3   29.14    6.68   0
  14   2   3   27.93    6.57   0
 -14  -2  -3   24.40    5.91   0
  15  -2   3  104.76    5.19   0
 -15   2  -3  113.19    6.31   0
  15   2   3  100.98    6.89   0
 -15  -2  -3  100.10    4.51   0
 -16   2  -3   12.56    4.26   0
  16   2   3    6.62    6.49   0
 -16  -2  -3    7.70    4.27   0
  16  -2   3   18.44    6.62   0
 -17   2  -3   17.42    4.42   0
  17  -2   3   20.90    6.75   0
 -17  -2  -3   19.19    5.83   0
  17   2   3   26.06    4.78   0
  17   3  -3   11.56    4.68   0
  17   3  -3    1.67    6.05   0
  17  -3  -3   -6.84    4.66   0
 -17   3   3   -3.61    5.99   0
  17  -3  -3    5.55    6.04   0
 -17  -3   3    8.88    5.87   0
 -16   3   3    7.41    6.11   0
  16  -3  -3   18.03    5.86   0
 -16  -3   3    6.55    5.92   0
  16   3  -3    2.71    5.92   0
  16  -3  -3   10.96    6.27   0
  16   3  -3    8.32    6.36   0
  15  -3  -3  235.10    6.63   0
  15  -3  -3  217.82    7.53   0
 -15   3   3  220.28    6.64   0
 -15  -3   3  223.35    6.71   0
  15   3  -3  218.32    5.10   0
  15   3  -3  220.16    7.53   0
 -14  -3   3  695.88    7.98   0
 -14   3   3  676.36    7.82   0
  14  -3  -3  734.07    6.59   0
  14  -3  -3  678.93    7.12   0
  14   3  -3  706.84    8.56   0
  14   3  -3  708.61    6.64   0
  13  -3  -3   46.44    5.90   0
 -13  -3   3   26.96    6.12   0
 -13   3   3   33.12    5.90   0
  13  -3  -3   36.71    5.11   0
  13   3  -3   32.89    7.06   0
  12   3  -3 1373.87   10.39   0
 -12   3   3 1254.77    8.01   0
  12  -3  -3 1358.13   10.51   0
  12  -3  -3 1401.34    9.80   0
 -12  -3   3 1388.24    9.47   0
 -11   3   3   41.81    6.35   0
  11  -3  -3   55.41    5.35   0
  11  -3  -3   52.81    6.19   0
 -11  -3   3   59.73    6.32   0
  11   3  -3   59.76    7.43   0
  10   3  -3   20.39    7.32   0
 -10   3   3   16.27    4.73   0
  10  -3  -3   15.51    7.84   0
  10  -3  -3   18.00    6.33   0
 -10  -3   3   21.64    4.56   0
   9  -3  -3  649.86    6.87   0
   9   3  -3  627.96    7.56   0
  -9   3   3  608.73    8.38   0
   9  -3  -3  625.73    9.28   0
  -9  -3   3  649.87    8.53   0
  -8  -3   3  612.26    8.15   0
  -8   3   3  598.51    7.05   0
   8  -3  -3  601.62    7.39   0
   8  -3  -3  625.92    6.86   0
   8   3  -3  615.08    8.68   0
  -7   3   3 1036.62   10.56   0
   7   3  -3 1016.70   10.37   0
  -7  -3   3 1064.56    8.82   0
   7  -3  -3 1049.66    9.39   0
   7  -3  -3 1068.75   10.03   0
   6  -3  -3   47.74    7.77   0
  -6  -3   3   63.47    6.85   0
  -6   3   3   47.74    7.52   0
   6   3  -3   53.64    7.18   0
   6  -3  -3   49.88    6.76   0
  -5   3   3 2310.39   14.33   0
  -5  -3   3 2324.07   14.16   0
   5  -3  -3 2420.71   14.09   0
   5   3  -3 2262.18   14.28   0
   5  -3  -3 2348.20   14.66   0
  -4   3   3   59.69    6.30   0
   4   3  -3   59.29    5.93   0
   4  -3  -3   73.48    5.75   0
  -4  -3   3   71.11    8.28   0
   4  -3  -3   76.26    9.19   0
  -4   3   3   73.66    7.58   0
  -3  -3   3 2127.23   17.57   0
   3  -3  -3 2235.81   15.70   0
   3   3  -3 2068.46   16.43   0
  -3   3   3 2052.37   15.88   0
   3   3  -3 2032.40   15.86   0
  -3   3   3 2208.14   15.46   0
   3  -3  -3 2131.56   16.25   0
  -1   3   3   44.45   13.20   0
  -1  -3   3   40.97   10.67   0
   1   3  -3   40.23    7.72   0
   1  -3  -3   45.12    9.15   0
  -1   3   3   44.20    8.57   0
   1  -3  -3   51.16   13.03   0
   0   3   3 7446.23   31.47   0
   0  -3  -3 7301.64   31.17   0
   2   3   3  583.91   13.13   0
   2  -3   3  551.31   15.11   0
  -2   3  -3  551.85   12.26   0
   3   3   3 3103.11   17.40   0
  -3   3  -3 2979.65   19.77   0
  -3  -3  -3 3175.77   18.59   0
   3  -3   3 2977.24   18.43   0
   4  -3   3   83.52    6.77   0
  -4  -3  -3   92.42    5.52   0
  -4   3  -3   87.63    8.56   0
   4   3   3   80.99    5.58   0
   5  -3   3  599.34    9.90   0
   5   3   3  592.75    7.62   0
  -5  -3  -3  638.40    8.82   0
  -5   3  -3  586.25    8.00   0
  -6   3  -3  412.65    8.79   0
  -6  -3  -3  433.67    6.64   0
   6   3   3  408.50    8.70   0
   6  -3   3  414.75    7.24   0
   7   3   3  449.84    8.02   0
  -7   3  -3  460.08    8.49   0
  -7  -3  -3  446.70    6.48   0
   7  -3   3  452.47    9.52   0
  -8   3  -3 1456.00   10.49   0
   8   3   3 1458.73    9.30   0
  -8  -3  -3 1509.19    9.24   0
   8  -3   3 1493.79   11.38   0
   9  -3   3  240.48    8.22   0
  -9   3  -3  227.95    5.36   0
   9   3   3  222.64    5.94   0
  -9  -3  -3  233.71    5.58   0
  10  -3   3  117.11    5.67   0
 -10  -3  -3  117.20    4.87   0
 -10   3  -3  111.23    5.12   0
  10   3   3  105.28    7.40   0
 -11   3  -3  141.04    6.90   0
  11  -3   3  147.46    7.85   0
 -11  -3  -3  128.81    6.73   0
  11   3   3  137.78    7.52   0
  12  -3   3  196.97    7.49   0
 -12   3  -3  182.60    6.60   0
 -12  -3  -3  197.62    5.09   0
  12   3   3  189.87    7.47   0
  13   3   3   55.74    5.07   0
 -13  -3  -3   66.05    6.18   0
 -13   3  -3   71.68    6.19   0
  13  -3   3   72.83    7.01   0
  14   3   3   42.48    4.97   0
  14  -3   3   36.83    6.60   0
 -14  -3  -3   41.06    5.99   0
 -14   3  -3   54.27    5.93   0
 -15   3  -3   73.52    4.70   0
  15  -3   3   80.37    7.00   0
  15   3   3   68.89    5.01   0
 -15  -3  -3   81.57    6.19   0
  16   3   3   44.62    4.73   0
  16  -3   3   51.65    6.61   0
 -16  -3  -3   53.49    6.08   0
 -16   3  -3   45.60    4.42   0
 -17  -3  -3   20.65    6.08   0
  17  -3   3    7.38    4.68   0
 -17   3  -3   17.81    4.37   0
  17   3   3    0.93    4.64   0
 -17  -4   3   74.96    4.58   0
  17  -4  -3   88.37    4.74   0
  17   4  -3   73.30    4.43   0
  17  -4  -3   67.35    5.00   0
  17   4  -3   61.96    5.06   0
 -17   4   3   78.93    6.06   0
 -16  -4   3    8.62    4.33   0
 -16   4   3   13.07    5.83   0
  16  -4  -3    8.32    4.32   0
  16  -4  -3   15.04    4.60   0
  16   4  -3   12.24    4.71   0
  16   4  -3   11.49    5.99   0
  15   4  -3    9.78    4.31   0
 -15  -4   3    3.91    4.27   0
  15  -4  -3   33.29    6.81   0
 -15   4   3   12.09    6.05   0
  15  -4  -3   15.53    5.93   0
  15   4  -3   11.48    4.82   0
 -14  -4   3   53.55    4.39   0
 -14   4   3   53.59    4.50   0
  14  -4  -3   60.81    6.90   0
  14  -4  -3   61.86    6.16   0
  14   4  -3   50.94    4.78   0
  13  -4  -3    9.68    4.69   0
  13  -4  -3    5.03    4.15   0
 -13  -4   3   17.21    6.07   0
  13   4  -3    8.08    4.66   0
 -13   4   3    4.33    5.98   0
  12   4  -3   79.89    7.16   0
 -12   4   3   80.12    6.30   0
 -12  -4   3   79.64    6.23   0
  12  -4  -3   95.32    7.34   0
  12  -4  -3   89.03    6.09   0
  11  -4  -3  127.17    6.49   0
  11  -4  -3  112.75    7.84   0
 -11  -4   3  124.49    4.86   0
 -11   4   3  119.16    6.65   0
  11   4  -3  124.90    7.48   0
  10   4  -3   11.10    5.12   0
  10  -4  -3   15.35    4.38   0
 -10  -4   3   14.15    4.43   0
 -10   4   3    4.12    6.77   0
  10  -4  -3   20.74    7.82   0
   9  -4  -3  142.52    8.20   0
  -9   4   3  133.64    7.33   0
   9  -4  -3  138.40    6.77   0
   9   4  -3  129.51    5.41   0
  -9  -4   3  131.63    5.11   0
  -8   4   3  376.89    6.25   0
   8   4  -3  360.78    7.75   0
   8  -4  -3  373.33    8.43   0
   8  -4  -3  400.19    7.57   0
  -8  -4   3  375.51    5.97   0
  -7   4   3  672.39    9.14   0
   7   4  -3  664.88    7.75   0
  -7  -4   3  698.46    7.63   0
   7  -4  -3  698.09    8.94   0
   7  -4  -3  705.47    7.79   0
  -6   4   3   21.36    7.78   0
   6   4  -3   20.25    4.87   0
   6  -4  -3   19.56    5.62   0
  -6  -4   3   25.40    6.49   0
   6  -4  -3   31.98    6.91   0
   5  -4  -3  238.28    7.86   0
  -5   4   3  231.39    6.35   0
   5  -4  -3  234.85    8.63   0
   5   4  -3  217.79    6.02   0
  -5  -4   3  238.16    7.71   0
  -4  -4   3  393.82    9.10   0
   4  -4  -3  388.50    9.19   0
  -4   4   3  371.74    9.58   0
  -4   4   3  393.87    8.78   0
   4  -4  -3  386.92    9.86   0
   4   4  -3  366.03    7.42   0
   3  -4  -3 1472.02   15.07   0
   3  -4  -3 1546.48   13.08   0
  -3  -4   3 1438.51   13.12   0
  -3   4   3 1442.57   14.93   0
   3   4  -3 1425.41   14.34   0
  -3   4   3 1487.42   12.70   0
   2  -4  -3 8004.52   30.45   0
  -2   4   3 7517.30   29.98   0
  -2   4   3 7064.42   27.29   0
   1  -4  -3 4481.28   25.44   0
  -1   4   3 4347.95   23.17   0
   1  -4  -3 4349.91   24.41   0
  -1   4   3 4345.38   25.49   0
   1   4  -3 4079.24   27.68   0
   0   4  -3 3860.78   27.48   0
   0   4   3 3881.59   24.24   0
   0  -4   3 3933.54   26.05   0
   0  -4   3 3597.10   31.41   0
   0   4   3 3807.64   23.54   0
   1  -4   3 4491.50   27.95   0
  -1   4  -3 4290.13   26.02   0
  -2   4  -3  261.88   12.84   0
   2  -4   3  274.79   12.84   0
   2   4   3  271.99    8.65   0
  -3  -4  -3 6585.84   23.75   0
   3  -4   3 6415.57   24.87   0
   3   4   3 6444.72   23.70   0
   4   4   3   10.06    4.85   0
  -4   4  -3   14.50    8.19   0
   4  -4   3   13.57    5.98   0
  -4  -4  -3   16.09    6.70   0
  -5   4  -3 1103.28   10.06   0
   5   4   3 1144.94   10.66   0
  -5  -4  -3 1173.52   10.31   0
   5  -4   3 1113.51   10.17   0
  -6  -4  -3  187.25    7.39   0
  -6   4  -3  180.66    8.05   0
   6  -4   3  188.71    8.41   0
   6   4   3  176.15    6.01   0
  -7   4  -3  410.97    6.61   0
   7  -4   3  420.41    8.66   0
  -7  -4  -3  433.21    7.55   0
   7   4   3  394.92    7.74   0
  -8   4  -3  231.56    7.34   0
   8   4   3  239.06    5.74   0
   8  -4   3  246.12    8.17   0
  -8  -4  -3  246.05    6.77   0
  -9  -4  -3  246.14    7.15   0
   9   4   3  228.02    7.42   0
  -9   4  -3  236.70    7.45   0
   9  -4   3  238.47    8.27   0
 -10   4  -3  890.67    7.56   0
  10  -4   3  935.93    9.73   0
 -10  -4  -3  924.78    8.67   0
  10   4   3  884.57    9.13   0
 -11   4  -3  747.08    8.42   0
  11  -4   3  753.33    7.70   0
  11   4   3  763.65    9.06   0
 -11  -4  -3  777.85    8.45   0
  12   4   3    1.71    4.68   0
 -12  -4  -3   10.69    4.24   0
 -12   4  -3    6.53    6.03   0
  12  -4   3   11.41    7.02   0
  13   4   3   -3.96    6.65   0
  13  -4   3    1.28    6.93   0
 -13   4  -3    6.21    4.26   0
 -13  -4  -3   -5.76    5.93   0
  14   4   3   88.78    6.79   0
 -14  -4  -3   77.38    4.49   0
  14  -4   3   74.31    4.95   0
 -14   4  -3   77.30    4.42   0
  15  -4   3   17.38    4.88   0
 -15   4  -3   26.55    4.41   0
  15   4   3   19.88    4.98   0
 -15  -4  -3   19.56    6.24   0
  16  -4   3  144.62    5.11   0
 -16  -4  -3  163.17    6.47   0
 -16   4  -3  141.79    4.89   0
  16   4   3  145.57    5.35   0
 -17   4  -3   37.23    4.70   0
  17  -4   3   28.42    4.93   0
  17   4   3   35.08    7.03   0
 -17  -4  -3   44.70    6.47   0
 -17   5   3   10.32    4.38   0
 -17  -5   3   11.43    6.05   0
  17  -5  -3   18.95    6.06   0
  17  -5  -3   11.12    6.74   0
  17   5  -3   19.99    4.30   0
  17   5  -3    6.24    6.66   0
  16  -5  -3   90.37    7.26   0
  16  -5  -3   93.48    6.45   0
 -16   5   3   85.94    6.41   0
  16   5  -3   81.15    6.40   0
  16   5  -3   79.10    5.22   0
 -16  -5   3   75.42    6.35   0
  15  -5  -3  313.45    5.37   0
 -15  -5   3  311.60    6.75   0
  15  -5  -3  306.96    7.66   0
 -15   5   3  278.74    6.78   0
  15   5  -3  292.05    5.69   0
  14   5  -3   75.73    5.03   0
 -14  -5   3   83.64    6.04   0
  14  -5  -3   69.61    5.97   0
 -14   5   3   82.00    4.54   0
  14  -5  -3   83.87    5.08   0
 -13  -5   3  595.85    6.25   0
  13   5  -3  619.52    8.32   0
  13  -5  -3  615.99    6.64   0
  13  -5  -3  573.56    6.79   0
 -13   5   3  557.99    7.69   0
  12  -5  -3   14.78    6.05   0
 -12  -5   3    5.14    6.09   0
  12  -5  -3    5.20    7.16   0
 -12   5   3    7.35    6.32   0
  12   5  -3    6.10    4.71   0
 -11   5   3  696.48    8.52   0
  11  -5  -3  740.72    9.33   0
  11  -5  -3  728.87    6.98   0
 -11  -5   3  741.93    8.21   0
  11   5  -3  723.94    8.90   0
  10   5  -3  889.60    9.24   0
 -10   5   3  906.93    9.25   0
  10  -5  -3  886.79    8.16   0
  10  -5  -3  898.28    8.85   0
 -10  -5   3  913.62    8.72   0
   9  -5  -3 1150.39    9.75   0
  -9   5   3 1130.32   10.03   0
   9   5  -3 1110.32    9.86   0
  -9  -5   3 1132.67    8.32   0
   9  -5  -3 1152.36   10.48   0
  -8  -5   3   10.27    5.93   0
   8   5  -3    2.76    6.54   0
   8  -5  -3    9.30    6.32   0
  -8   5   3   12.88    6.54   0
   8  -5  -3   18.62    7.02   0
  -7  -5   3 1823.80   10.76   0
   7   5  -3 1767.55   11.65   0
   7  -5  -3 1892.61   12.05   0
   7  -5  -3 1847.14   11.81   0
  -7   5   3 1792.94   10.49   0
  -6  -5   3 1644.92   11.70   0
   6   5  -3 1538.22   10.60   0
   6  -5  -3 1666.57   11.04   0
  -6   5   3 1563.42   10.55   0
   6  -5  -3 1622.32   12.45   0
  -5   5   3  215.94    6.39   0
   5  -5  -3  231.63    6.31   0
  -5  -5   3  229.55    7.82   0
   5   5  -3  227.82    7.77   0
   5  -5  -3  232.84    7.76   0
  -5   5   3  224.00    6.14   0
   4  -5  -3 1770.74   12.69   0
  -4   5   3 1668.86   13.15   0
  -4   5   3 1687.91   13.12   0
   4   5  -3 1687.45   12.99   0
  -4  -5   3 1660.57   11.83   0
   4  -5  -3 1722.99   13.40   0
   3  -5  -3 1497.05   13.92   0
  -3   5   3 1427.90   12.15   0
   3  -5  -3 1510.65   12.55   0
   3   5  -3 1426.35   13.40   0
  -3   5   3 1467.40   12.66   0
   2   5  -3 4410.47   23.84   0
   2   5  -3 4759.23   22.73   0
   2  -5  -3 5112.55   22.07   0
   2  -5  -3 5038.99   23.60   0
  -2   5   3 5040.43   23.48   0
  -2   5   3 4917.12   21.91   0
   1  -5  -3 2412.30   18.92   0
   1  -5  -3 2340.76   16.87   0
  -1   5   3 2332.71   18.68   0
  -1   5   3 2372.64   16.94   0
   1   5  -3 2141.52   20.78   0
   1  -5   3 2171.90   19.01   0
   1  -5   3 2113.84   32.24   0
  -1   5  -3 2106.21   19.07   0
  -2   5  -3 1999.08   15.76   0
   2   5   3 1994.44   13.88   0
   2  -5   3 2124.70   15.99   0
   3   5   3 2024.29   13.94   0
   3  -5   3 2059.61   15.40   0
  -3   5  -3 1965.40   13.95   0
   4  -5   3 1759.73   13.36   0
   4   5   3 1742.39   11.49   0
  -4  -5  -3 1771.83   12.32   0
  -4   5  -3 1704.33   13.30   0
   5   5   3 1264.67    9.60   0
  -5   5  -3 1254.37   11.53   0
  -5  -5  -3 1329.01   10.62   0
   5  -5   3 1264.77   11.55   0
  -6   5  -3  191.81    6.32   0
  -6  -5  -3  201.71    7.46   0
   6  -5   3  199.08    8.73   0
   6   5   3  193.24    7.37   0
  -7   5  -3   45.05    5.06   0
   7  -5   3   44.71    7.42   0
  -7  -5  -3   42.84    4.42   0
   7   5   3   43.94    6.53   0
   8   5   3  304.61    7.40   0
  -8   5  -3  313.93    7.80   0
   8  -5   3  313.85    6.55   0
  -8  -5  -3  318.91    7.09   0
  -9   5  -3 1244.25    8.80   0
   9  -5   3 1322.93   10.98   0
   9   5   3 1273.00    9.82   0
  -9  -5  -3 1322.77    9.77   0
 -10   5  -3  772.49    7.20   0
 -10  -5  -3  828.75    7.13   0
  10   5   3  771.48    8.71   0
  10  -5   3  811.04    9.48   0
  11   5   3   56.20    7.01   0
 -11   5  -3   55.52    6.79   0
  11  -5   3   46.18    7.82   0
 -11  -5  -3   62.63    6.32   0
 -12  -5  -3  212.26    6.61   0
  12   5   3  212.73    7.27   0
  12  -5   3  205.40    7.47   0
 -12   5  -3  202.85    5.06   0
 -13   5  -3   77.82    6.36   0
  13  -5   3   63.38    5.17   0
  13   5   3   63.61    4.81   0
 -13  -5  -3   73.52    4.57   0
 -14  -5  -3   89.79    6.28   0
 -14   5  -3   96.43    6.04   0
  14  -5   3   93.48    6.95   0
  14   5   3   94.73    6.71   0
 -15   5  -3  105.81    4.68   0
 -15  -5  -3   99.18    4.90   0
  15   5   3  101.90    5.24   0
  15  -5   3   95.91    6.96   0
  16  -5   3   27.26    6.82   0
  16   5   3   35.14    4.85   0
 -16   5  -3   34.85    4.41   0
 -16  -5  -3   33.66    4.38   0
 -17  -5  -3   11.08    6.10   0
  17  -5   3    1.75    4.46   0
  17   5   3   -8.18    6.68   0
  17  -5   3   22.48    6.81   0
 -17   5  -3    1.22    4.48   0
  17   6  -3   44.02    6.30   0
 -17   6   3   36.72    4.40   0
  17  -6  -3   37.39    6.35   0
 -17  -6   3   33.05    6.18   0
  17  -6  -3   32.55    6.85   0
  17   6  -3   40.85    6.85   0
  16  -6  -3  226.52    5.76   0
 -16  -6   3  232.72    6.42   0
  16   6  -3  215.08    7.12   0
 -16   6   3  234.92    6.63   0
  16   6  -3  225.24    5.15   0
  16  -6  -3  271.77    6.93   0
 -15   6   3  185.76    4.94   0
 -15  -6   3  198.10    4.90   0
  15   6  -3  181.81    5.33   0
  15  -6  -3  200.27    7.35   0
  15  -6  -3  197.73    6.77   0
 -14   6   3   74.04    6.22   0
  14   6  -3   64.65    6.69   0
  14  -6  -3   67.28    5.03   0
  14  -6  -3   60.71    6.08   0
 -14  -6   3   69.55    5.98   0
 -13   6   3  568.52    6.40   0
 -13  -6   3  608.12    6.16   0
  13  -6  -3  608.09    8.39   0
  13   6  -3  600.48    6.67   0
  13  -6  -3  625.86    6.65   0
  12  -6  -3    9.52    7.04   0
  12  -6  -3    6.73    4.43   0
 -12   6   3    6.54    4.40   0
  12   6  -3   21.19    6.64   0
 -12  -6   3   13.67    4.34   0
 -11   6   3  451.59    6.33   0
  11  -6  -3  472.44    7.73   0
 -11  -6   3  441.89    6.11   0
  11   6  -3  459.37    8.16   0
  11  -6  -3  477.61    6.90   0
 -10   6   3   75.52    7.15   0
 -10  -6   3   66.48    6.34   0
  10  -6  -3   66.60    7.82   0
  10   6  -3   64.00    6.89   0
  10  -6  -3   61.78    4.79   0
  -9   6   3  287.62    6.09   0
   9  -6  -3  306.03    5.85   0
   9   6  -3  297.61    7.74   0
  -9  -6   3  316.82    5.77   0
   9  -6  -3  318.72    8.72   0
   8  -6  -3  364.72    7.57   0
   8   6  -3  324.76    5.93   0
   8  -6  -3  342.77    6.38   0
  -8  -6   3  352.18    5.89   0
  -8   6   3  338.65    6.15   0
  -7  -6   3 4125.36   14.93   0
   7   6  -3 4022.57   15.63   0
  -7   6   3 3997.47   15.46   0
   7  -6  -3 4210.68   16.69   0
   7  -6  -3 4111.25   14.69   0
  -6   6   3   28.74    5.68   0
   6  -6  -3   27.02    5.86   0
   6  -6  -3   23.78    6.77   0
   6   6  -3   25.52    7.11   0
  -6  -6   3   32.27    6.73   0
  -5   6   3  251.19    6.48   0
  -5  -6   3  264.04    7.72   0
   5   6  -3  255.04    6.41   0
   5  -6  -3  270.02    8.28   0
   5  -6  -3  260.24    6.61   0
  -5   6   3  258.83    6.18   0
  -4   6   3 1516.44   12.31   0
   4  -6  -3 1639.66   13.11   0
  -4   6   3 1560.56   11.88   0
   4   6  -3 1560.48   12.33   0
  -4  -6   3 1524.87   11.95   0
   4  -6  -3 1663.55   13.35   0
  -3   6   3  974.39   10.20   0
   3  -6  -3 1022.24   12.27   0
  -3   6   3 1010.66   11.85   0
   3   6  -3  950.90   11.09   0
   3  -6  -3 1040.99   11.96   0
   2  -6  -3 2385.71   17.14   0
  -2   6   3 2297.97   14.54   0
   2  -6  -3 2421.09   14.78   0
  -2   6   3 2329.90   15.51   0
  -1   6   3 1406.74   12.43   0
  -1   6   3 1410.35   14.80   0
   1  -6  -3 1460.53   14.06   0
   1   6  -3 1272.52   16.44   0
   1  -6  -3 1420.85   14.92   0
   0   6   3 2519.76   18.11   0
   0   6  -3 2512.66   17.36   0
   0   6   3 2580.74   17.18   0
  -1   6  -3 3443.90   20.71   0
   1  -6   3 3596.57   20.67   0
  -2   6  -3  698.65    9.78   0
   2  -6   3  742.77   10.20   0
  -3   6  -3  970.81   10.10   0
   3  -6   3 1006.17   10.13   0
   3   6   3  987.07    9.39   0
  -4   6  -3 2701.96   15.43   0
   4   6   3 2810.72   14.62   0
   4  -6   3 2697.40   14.21   0
  -5   6  -3  720.41    8.62   0
   5  -6   3  721.44    8.65   0
   5   6   3  734.89    7.75   0
  -5  -6  -3  739.03    8.85   0
  -6   6  -3   29.15    7.84   0
   6  -6   3   28.46    7.89   0
   6   6   3   29.31    4.85   0
  -6  -6  -3   29.09    4.69   0
  -7   6  -3 1344.10   10.72   0
   7  -6   3 1390.89    9.78   0
   7   6   3 1356.88    9.02   0
  -7  -6  -3 1405.90    9.92   0
   8   6   3   -2.69    6.68   0
  -8   6  -3    2.83    7.18   0
  -8  -6  -3    0.24    6.27   0
   8  -6   3    4.30    7.68   0
   9   6   3  154.38    5.44   0
   9  -6   3  158.07    8.32   0
  -9  -6  -3  166.97    5.11   0
  -9   6  -3  153.65    7.52   0
  10   6   3  264.32    7.37   0
 -10   6  -3  256.11    5.77   0
 -10  -6  -3  283.73    6.90   0
  10  -6   3  268.07    6.19   0
  11  -6   3  165.57    7.83   0
  11   6   3  170.14    5.25   0
 -11  -6  -3  180.07    4.85   0
 -11   6  -3  160.89    5.19   0
 -12  -6  -3   12.61    6.02   0
  12  -6   3   18.92    6.93   0
  12   6   3   14.66    4.55   0
 -12   6  -3   11.23    6.08   0
  13  -6   3  589.37    6.92   0
 -13   6  -3  572.90    6.16   0
  13   6   3  600.20    8.06   0
 -13  -6  -3  591.82    6.10   0
  14  -6   3   54.77    6.80   0
 -14  -6  -3   43.98    4.33   0
 -14   6  -3   53.77    5.99   0
  14   6   3   38.62    6.67   0
  15   6   3    8.68    6.68   0
 -15  -6  -3   19.90    6.09   0
  15  -6   3   15.21    4.85   0
 -15   6  -3    9.98    4.38   0
 -16   6  -3   12.22    4.22   0
  16   6   3   16.47    6.55   0
  16  -6   3    7.58    4.69   0
 -16  -6  -3    1.59    4.18   0
 -17  -6  -3   13.06    4.42   0
  17  -6   3   22.91    6.32   0
  17  -6   3   19.08    6.73   0
 -17   6  -3   12.28    6.15   0
  17   6   3   28.52    6.66   0
 -17  -7   3   35.98    4.51   0
  17  -7  -3   30.51    4.62   0
  17  -7  -3   33.78    6.95   0
  17   7  -3   51.18    6.92   0
 -17   7   3   22.45    6.30   0
  17   7  -3   29.84    4.48   0
 -16  -7   3   72.54    6.03   0
 -16   7   3   79.99    6.33   0
  16  -7  -3   72.73    6.53   0
  16   7  -3   71.45    6.66   0
  16  -7  -3   92.28    4.95   0
  15   7  -3    9.42    4.98   0
 -15  -7   3   16.72    5.82   0
  15  -7  -3   26.83    6.77   0
 -15   7   3   21.63    4.47   0
  15  -7  -3   22.65    6.03   0
  14   7  -3  303.95    7.14   0
  14  -7  -3  297.11    7.48   0
 -14   7   3  271.97    6.85   0
  14  -7  -3  298.72    6.80   0
 -14  -7   3  293.82    6.53   0
 -13  -7   3  231.38    4.95   0
  13   7  -3  219.62    5.59   0
  13  -7  -3  236.56    7.32   0
 -13   7   3  229.88    6.75   0
  13  -7  -3  246.77    6.65   0
  12   7  -3   59.41    4.87   0
 -12  -7   3   56.03    4.40   0
  12  -7  -3   58.73    6.97   0
 -12   7   3   53.88    6.39   0
  12  -7  -3   56.25    6.09   0
  11   7  -3   84.93    5.33   0
  11  -7  -3  114.69    6.54   0
  11  -7  -3  126.47    5.71   0
 -11   7   3  121.14    6.98   0
 -11  -7   3  111.36    6.54   0
  10  -7  -3  321.66    8.45   0
  10   7  -3  297.51    5.76   0
 -10   7   3  306.82    6.05   0
 -10  -7   3  306.43    5.56   0
  10  -7  -3  341.64    7.43   0
   9  -7  -3 1036.94    8.02   0
   9   7  -3  973.61    9.41   0
  -9  -7   3 1031.82    7.87   0
   9  -7  -3 1019.53    8.48   0
  -9   7   3  984.74    9.71   0
  -8   7   3  121.02    5.71   0
   8   7  -3  115.82    7.11   0
   8  -7  -3  115.85    8.10   0
  -8  -7   3  129.40    6.76   0
   8  -7  -3  125.75    5.07   0
   7  -7  -3  760.93    9.03   0
  -7  -7   3  729.04    8.32   0
   7  -7  -3  732.02    7.52   0
   7   7  -3  706.78    7.21   0
  -7   7   3  716.33    8.90   0
   6   7  -3 2024.15   11.31   0
  -6   7   3 2025.48   12.21   0
   6  -7  -3 2227.10   13.39   0
   6  -7  -3 2111.90   12.30   0
  -6  -7   3 2065.00   12.10   0
  -5  -7   3 1080.93    9.21   0
   5  -7  -3 1150.40   11.00   0
  -5   7   3 1098.13   10.78   0
  -5   7   3 1120.13   10.67   0
   5  -7  -3 1155.66   10.87   0
   5   7  -3 1110.72   10.52   0
   4  -7  -3    2.77    7.90   0
  -4   7   3    6.69    5.58   0
  -4   7   3    4.56    4.80   0
   4   7  -3    6.40    6.80   0
   4  -7  -3   11.98    7.19   0
   3  -7  -3 1993.06   14.00   0
  -3   7   3 1987.00   14.84   0
   3  -7  -3 2059.75   13.57   0
  -3   7   3 1889.21   12.23   0
   3   7  -3 1851.86   13.01   0
   1  -7  -3 1410.16   14.32   0
   1   7  -3 1448.47   13.84   0
   1  -7  -3 1469.88   12.88   0
  -1   7   3 1428.50   13.03   0
   1   7  -3 1271.32   16.95   0
  -1   7   3 1412.78   14.02   0
   0   7  -3   22.74    9.11   0
   0   7   3   23.90    6.33   0
   0   7   3   27.88    8.20   0
   0   7  -3   23.04   10.34   0
   1  -7   3  373.56    9.43   0
  -1   7  -3  359.80    8.34   0
   2  -7   3 1134.52   12.33   0
  -2   7  -3 1092.23   12.34   0
   3  -7   3 1551.47   12.71   0
   3   7   3 1432.48   10.27   0
  -3   7  -3 1479.59   12.67   0
   4   7   3  284.65    7.69   0
  -4   7  -3  283.80    7.14   0
   4  -7   3  296.40    9.09   0
  -5   7  -3   60.44    5.89   0
   5  -7   3   70.51    5.77   0
   5   7   3   69.79    6.67   0
   6   7   3  110.43    6.57   0
  -6  -7  -3  106.60    6.33   0
   6  -7   3  121.15    7.89   0
  -6   7  -3  102.51    5.53   0
   7   7   3    1.93    6.19   0
  -7  -7  -3   -2.57    6.09   0
  -7   7  -3    1.71    6.94   0
   7  -7   3   -0.18    7.29   0
  -8   7  -3   40.06    5.39   0
   8  -7   3   50.32    7.97   0
   8   7   3   39.70    6.58   0
  -8  -7  -3   43.08    4.50   0
   9  -7   3 1642.45   11.35   0
  -9   7  -3 1633.79   10.97   0
   9   7   3 1551.41   10.18   0
  -9  -7  -3 1678.26   10.13   0
  10   7   3  385.13    6.01   0
  10  -7   3  425.53    8.70   0
 -10  -7  -3  442.85    7.40   0
 -10   7  -3  408.53    6.36   0
 -11  -7  -3  344.63    5.57   0
  11  -7   3  324.22    6.31   0
  11   7   3  326.11    7.37   0
 -11   7  -3  332.08    7.44   0
 -12  -7  -3   17.73    6.00   0
 -12   7  -3   32.39    4.53   0
  12  -7   3   16.47    6.86   0
  12   7   3   20.80    6.22   0
  13   7   3  107.79    6.69   0
 -13  -7  -3  112.98    6.30   0
  13  -7   3  105.36    5.31   0
 -13   7  -3  100.96    4.85   0
 -14   7  -3  353.63    6.77   0
  14   7   3  381.24    5.99   0
  14  -7   3  379.08    5.90   0
 -14  -7  -3  370.60    7.08   0
  15   7   3  439.15    6.10   0
 -15   7  -3  458.30    5.79   0
  15  -7   3  511.24    7.75   0
 -15  -7  -3  459.59    5.79   0
  15  -7   3  475.07    7.71   0
 -16  -7  -3   61.22    6.10   0
 -16   7  -3   58.73    6.08   0
  16  -7   3   57.67    4.59   0
  16   7   3   59.87    6.66   0
  16  -7   3   62.10    6.89   0
  17   7   3    1.12    4.52   0
 -17   7  -3   14.60    6.41   0
  17  -7   3    1.39    6.31   0
 -17  -7  -3    3.23    4.42   0
  17  -7   3   11.47    4.75   0
  17   8  -3    3.06    4.84   0
 -17   8   3    7.28    6.33   0
  17  -8  -3   -0.27    4.80   0
  17  -8  -3   -4.49    4.35   0
  17   8  -3   -9.12    6.12   0
 -17  -8   3   10.48    6.09   0
  16   8  -3    3.19    6.58   0
 -16   8   3   19.99    4.53   0
  16  -8  -3   20.74    6.87   0
 -16  -8   3   17.90    6.15   0
  16  -8  -3   19.54    6.25   0
  15   8  -3   49.54    4.60   0
  15  -8  -3   56.58    4.91   0
  15  -8  -3   56.29    6.18   0
 -15  -8   3   59.08    5.94   0
 -15   8   3   56.16    6.13   0
  14  -8  -3   80.80    6.31   0
 -14  -8   3   73.37    4.21   0
  14   8  -3   62.06    6.63   0
  14  -8  -3   82.39    5.11   0
 -14   8   3   63.32    6.40   0
  13  -8  -3    8.86    4.77   0
  13  -8  -3   13.29    5.78   0
 -13  -8   3   11.58    4.15   0
 -13   8   3    3.42    6.18   0
  13   8  -3   12.69    6.44   0
  12  -8  -3  366.92    7.83   0
  12   8  -3  352.13    7.22   0
 -12  -8   3  360.39    5.48   0
 -12   8   3  365.17    7.50   0
  12  -8  -3  385.20    7.07   0
  11  -8  -3  943.03    7.88   0
 -11   8   3  895.41    7.57   0
  11  -8  -3  924.29    8.91   0
 -11  -8   3  931.02    8.57   0
  11   8  -3  895.85    8.86   0
  10   8  -3  394.38    7.73   0
 -10  -8   3  410.87    7.28   0
  10  -8  -3  419.77    6.70   0
 -10   8   3  416.15    8.26   0
  10  -8  -3  408.72    7.97   0
   9   8  -3  141.33    7.14   0
   9  -8  -3  150.89    7.81   0
  -9  -8   3  143.42    6.75   0
  -9   8   3  144.23    7.35   0
   9  -8  -3  148.77    5.17   0
   8  -8  -3   26.33    6.26   0
   8  -8  -3   34.29    7.70   0
  -8  -8   3   27.22    6.39   0
   8   8  -3   25.17    6.71   0
  -8   8   3   15.57    7.57   0
  -7   8   3  221.04    7.80   0
   7   8  -3  220.11    5.69   0
   7  -8  -3  221.82    7.25   0
   7  -8  -3  228.32    5.99   0
  -7  -8   3  221.95    5.45   0
  -6   8   3 5597.00   18.10   0
  -6  -8   3 5735.93   18.05   0
   6  -8  -3 6123.15   20.30   0
   6  -8  -3 5947.69   18.32   0
   6   8  -3 5718.75   18.20   0
   5  -8  -3  379.89    8.53   0
  -5   8   3  368.91    8.92   0
   5  -8  -3  400.89    8.66   0
  -5   8   3  366.44    8.21   0
   5   8  -3  363.79    8.13   0
  -4   8   3  723.33    8.31   0
   4  -8  -3  779.05   10.34   0
  -4   8   3  745.29    9.90   0
   4  -8  -3  792.81    9.99   0
   4   8  -3  713.38    8.01   0
  -3   8   3 1392.81   11.85   0
   3  -8  -3 1450.08   12.04   0
   3   8  -3 1319.07   10.32   0
  -3   8   3 1401.88   12.57   0
   3  -8  -3 1436.48   11.93   0
   2  -8  -3  264.36    9.26   0
  -2   8   3  257.09    7.04   0
   2  -8  -3  290.72    9.32   0
  -2   8   3  259.78    6.62   0
   1   8  -3 4945.56   20.14   0
  -1   8   3 4700.33   20.82   0
   1  -8  -3 4967.12   19.13   0
  -1   8   3 4756.48   18.06   0
   1  -8  -3 4724.51   20.85   0
   0   8   3 3589.90   18.75   0
   0   8  -3 3605.23   18.06   0
   0   8   3 3603.23   16.85   0
   1   8   3 2992.26   14.47   0
   1  -8   3 2996.20   16.32   0
  -1   8  -3 2948.04   16.59   0
   2  -8   3  186.99    8.44   0
  -2   8  -3  178.06    8.62   0
   3  -8   3   44.27    5.77   0
   3  -8   3   36.72   10.79   0
   3   8   3   31.82    6.51   0
  -3   8  -3   39.89    7.87   0
   4   8   3   26.43    6.45   0
   4  -8   3   33.27    5.71   0
  -4   8  -3   35.59    8.31   0
  -5   8  -3  372.50    9.12   0
   5   8   3  360.35    7.49   0
   5  -8   3  381.72    8.97   0
  -6   8  -3 1480.27   11.12   0
   6  -8   3 1544.59   11.14   0
   6   8   3 1478.17   10.26   0
  -7   8  -3  843.73    9.55   0
   7  -8   3  864.67    9.74   0
  -7  -8  -3  828.51    7.33   0
   7   8   3  825.71    7.42   0
  -8   8  -3  316.40    6.46   0
   8   8   3  337.27    7.44   0
   8  -8   3  341.36    8.61   0
  -8  -8  -3  346.79    7.22   0
   9  -8   3   59.41    5.57   0
  -9  -8  -3   63.69    4.41   0
  -9   8  -3   64.29    5.25   0
   9   8   3   53.06    6.46   0
 -10   8  -3  216.83    7.55   0
 -10  -8  -3  200.76    5.13   0
  10   8   3  211.08    7.00   0
  10  -8   3  206.81    6.03   0
  11   8   3   38.94    4.67   0
 -11  -8  -3   42.52    4.23   0
  11  -8   3   47.27    5.24   0
 -11   8  -3   45.05    4.82   0
  12  -8   3  248.87    5.56   0
 -12   8  -3  226.85    5.38   0
  12   8   3  245.34    6.91   0
 -12  -8  -3  247.72    6.57   0
 -13  -8  -3   99.53    6.19   0
 -13   8  -3   88.55    6.44   0
  13  -8   3   98.28    7.06   0
  13   8   3   93.86    6.70   0
 -14  -8  -3   47.95    6.11   0
  14  -8   3   49.90    4.60   0
 -14   8  -3   52.64    6.07   0
  14  -8   3   50.14    4.66   0
  14   8   3   61.70    6.70   0
  15  -8   3   13.25    6.05   0
  15  -8   3    8.63    4.62   0
 -15   8  -3   11.13    4.19   0
 -15  -8  -3   10.55    5.98   0
  15   8   3   12.70    4.44   0
 -16   8  -3   16.69    5.83   0
 -16  -8  -3    5.80    5.95   0
  16  -8   3    4.04    4.37   0
  16   8   3   24.79    6.34   0
  16  -8   3   -7.13    6.43   0
  17   9  -3   13.15    6.78   0
  17  -9  -3    2.83    6.44   0
 -17   9   3    4.91    4.15   0
 -17  -9   3    4.38    6.18   0
  17  -9  -3    0.22    6.85   0
  17   9  -3   -2.40    4.38   0
 -16  -9   3   23.91    4.33   0
  16   9  -3   15.06    4.86   0
 -16   9   3   17.33    6.25   0
  16  -9  -3   21.42    6.27   0
  16  -9  -3   25.88    4.80   0
 -15   9   3  109.66    6.34   0
  15  -9  -3  113.98    4.81   0
  15   9  -3  108.41    6.72   0
 -15  -9   3  103.90    6.18   0
  15  -9  -3  115.02    6.90   0
 -14   9   3  146.37    6.70   0
 -14  -9   3  167.35    6.43   0
  14   9  -3  179.59    6.69   0
  14  -9  -3  169.73    7.14   0
  14  -9  -3  178.95    5.09   0
  13   9  -3  602.40    8.06   0
  13  -9  -3  619.79    6.84   0
  13  -9  -3  595.51    6.84   0
 -13   9   3  608.22    8.11   0
 -13  -9   3  615.22    7.33   0
 -12   9   3  420.77    7.60   0
  12  -9  -3  425.12    7.95   0
 -12  -9   3  421.71    5.52   0
  12  -9  -3  429.94    7.47   0
  12   9  -3  405.19    7.41   0
  11  -9  -3  128.62    6.78   0
 -11  -9   3  116.93    6.26   0
  11   9  -3  126.56    6.65   0
 -11   9   3  120.06    5.12   0
  11  -9  -3  124.10    5.57   0
 -10  -9   3   29.60    6.20   0
  10   9  -3   23.43    4.84   0
  10  -9  -3   31.66    6.36   0
 -10   9   3   39.13    7.28   0
  10  -9  -3   25.41    7.58   0
   9  -9  -3  218.83    5.87   0
  -9  -9   3  222.16    6.69   0
  -9   9   3  205.90    5.74   0
   9  -9  -3  224.48    7.21   0
   9   9  -3  197.89    5.32   0
   8   9  -3 2536.54   12.52   0
   8  -9  -3 2641.27   12.46   0
  -8   9   3 2462.27   12.63   0
   8  -9  -3 2610.90   11.61   0
  -8  -9   3 2520.06   12.29   0
   7  -9  -3  994.37    9.91   0
  -7  -9   3  935.36    7.80   0
  -7   9   3  953.70    9.91   0
   7   9  -3  918.07    7.95   0
   7  -9  -3 1000.26    9.88   0
   6   9  -3   98.73    6.74   0
  -6   9   3  101.59    6.73   0
  -6   9   3   95.59    5.47   0
   6  -9  -3  101.98    7.05   0
   6  -9  -3   95.19    5.64   0
   5   9  -3  181.14    7.13   0
  -5   9   3  178.91    6.11   0
   5  -9  -3  184.18    7.86   0
   5  -9  -3  193.63    7.41   0
  -5   9   3  183.90    6.85   0
   4  -9  -3   13.63    6.97   0
   4  -9  -3    5.01    5.16   0
   4   9  -3   11.00    4.62   0
  -4   9   3   11.48    5.34   0
  -4   9   3   10.08    4.66   0
  -3   9   3  789.01   10.40   0
  -3   9   3  768.89    8.45   0
   3  -9  -3  818.21   10.00   0
   3   9  -3  756.63    9.48   0
   3  -9  -3  817.20   10.75   0
  -2   9   3  544.83    7.80   0
  -2   9   3  537.02    9.74   0
   2  -9  -3  557.95   10.00   0
   2  -9  -3  569.63    9.46   0
  -1   9   3  763.90    8.48   0
  -1   9   3  770.11   10.81   0
   1   9  -3  802.92   10.43   0
   1  -9  -3  794.89    8.48   0
   0   9   3  172.49    8.28   0
   0   9  -3  171.86    6.55   0
   0   9   3  175.68    8.16   0
   0   9  -3  149.14   10.58   0
   1  -9   3 4409.41   18.37   0
  -1   9  -3 4208.16   18.37   0
   1   9   3 4327.32   16.40   0
   3  -9   3  101.08    6.13   0
   3   9   3   90.90    6.71   0
  -3   9  -3   89.11    6.18   0
  -4   9  -3    5.15    8.14   0
   4   9   3   10.62    4.35   0
   4  -9   3   12.43    8.39   0
   4  -9   3   11.92    7.87   0
  -5   9  -3  565.90    9.24   0
   5  -9   3  583.46    7.67   0
   5   9   3  564.95    6.60   0
   5  -9   3  558.44   11.52   0
   6  -9   3  214.27    7.65   0
   6  -9   3  231.35    5.96   0
  -6   9  -3  214.03    7.99   0
   6   9   3  211.89    5.36   0
   7  -9   3  360.53    8.80   0
   7   9   3  358.73    7.58   0
  -7   9  -3  344.24    6.76   0
   8   9   3  694.61    7.00   0
   8  -9   3  700.68    9.56   0
  -8   9  -3  685.19    9.29   0
  -8  -9  -3  714.28    8.03   0
  -9  -9  -3  232.20    6.69   0
  -9   9  -3  233.13    7.68   0
   9   9   3  240.43    7.04   0
   9  -9   3  231.79    8.26   0
  10  -9   3   11.40    5.23   0
  10   9   3   15.18    6.35   0
 -10   9  -3   11.44    4.94   0
 -10  -9  -3   10.34    4.34   0
 -11   9  -3  364.06    7.70   0
  11  -9   3  345.98    7.25   0
  11   9   3  344.95    5.63   0
 -11  -9  -3  377.06    5.50   0
  11  -9   3  365.96    7.80   0
  12   9   3   88.42    6.50   0
 -12  -9  -3   93.08    6.16   0
  12  -9   3   93.84    7.01   0
 -12   9  -3   85.69    6.61   0
  12  -9   3   86.73    6.35   0
 -13  -9  -3   64.96    4.25   0
  13  -9   3   89.32    6.75   0
  13   9   3   67.81    6.41   0
  13  -9   3   75.00    6.23   0
 -13   9  -3   86.16    6.17   0
  14  -9   3  628.88    8.24   0
  14   9   3  610.50    8.15   0
 -14   9  -3  582.60    7.61   0
  14  -9   3  628.55    8.18   0
 -14  -9  -3  600.82    7.68   0
  15  -9   3  221.22    7.10   0
 -15  -9  -3  220.32    5.06   0
  15   9   3  208.49    5.36   0
 -15   9  -3  212.08    6.55   0
  15  -9   3  211.67    5.44   0
 -16  -9  -3   47.12    4.58   0
  16   9   3   36.10    4.78   0
  16  -9   3   53.04    6.52   0
  16  -9   3   40.58    4.79   0
 -16   9  -3   40.32    4.43   0
  16  10  -3   10.07    4.66   0
  16 -10  -3   14.76    6.35   0
 -16  10   3    7.81    6.33   0
 -16 -10   3   13.16    5.96   0
  16 -10  -3    8.16    4.73   0
  15  10  -3    8.33    6.37   0
 -15  10   3   19.06    4.29   0
  15 -10  -3   28.18    6.30   0
  15 -10  -3   22.85    4.57   0
 -15 -10   3   20.95    6.04   0
 -14 -10   3   -5.15    5.77   0
 -14  10   3   -5.06    4.59   0
  14  10  -3    6.90    6.22   0
  14 -10  -3    2.21    6.12   0
  14 -10  -3  -10.11    4.83   0
 -13  10   3   -2.88    6.23   0
 -13 -10   3   -5.09    5.69   0
  13 -10  -3    6.77    6.69   0
  13  10  -3    5.00    6.04   0
  13 -10  -3   -6.10    6.07   0
 -12 -10   3  225.75    5.02   0
  12 -10  -3  248.65    5.66   0
 -12  10   3  222.81    7.24   0
  12  10  -3  217.55    7.01   0
  12 -10  -3  223.33    6.99   0
  11 -10  -3 1267.63   10.00   0
 -11 -10   3 1187.09    7.81   0
  11  10  -3 1159.12    9.18   0
  11 -10  -3 1204.87    8.37   0
 -11  10   3 1165.69    8.19   0
 -10 -10   3  162.12    5.13   0
  10 -10  -3  173.26    7.14   0
 -10  10   3  154.87    5.60   0
  10  10  -3  167.42    6.95   0
  10 -10  -3  169.84    7.84   0
  -9 -10   3   97.26    6.31   0
   9 -10  -3  111.27    6.87   0
   9 -10  -3   99.71    5.69   0
   9  10  -3  108.01    6.63   0
  -9  10   3   96.08    5.63   0
   8 -10  -3  108.18    7.90   0
   8 -10  -3  121.42    6.95   0
  -8  10   3   98.08    7.75   0
   8  10  -3  120.25    6.95   0
   7 -10  -3  985.35    9.95   0
  -7  10   3  923.01    9.91   0
   7  10  -3  920.22    9.15   0
   7 -10  -3  983.83    8.25   0
   6 -10  -3   48.42    7.49   0
  -6  10   3   39.46    6.32   0
   6 -10  -3   46.46    6.59   0
  -6  10   3   41.81    5.29   0
   6  10  -3   38.90    4.74   0
   5 -10  -3 3621.08   13.59   0
  -5  10   3 3397.66   13.36   0
   5 -10  -3 3681.30   17.01   0
  -5  10   3 3447.00   16.24   0
   5  10  -3 3419.38   14.70   0
   4 -10  -3 2087.64   13.89   0
  -4  10   3 1936.05   12.54   0
  -4  10   3 1894.61   11.02   0
   4  10  -3 1910.95   11.95   0
   4 -10  -3 2070.21   11.06   0
  -3  10   3  489.60    8.89   0
   3  10  -3  454.75    6.95   0
   3 -10  -3  510.96    8.66   0
   3 -10  -3  494.01    9.35   0
  -3  10   3  491.92    9.02   0
   2 -10  -3 4935.21   17.46   0
  -2  10   3 4815.63   17.50   0
   2 -10  -3 4829.03   20.05   0
  -2  10   3 4811.77   20.62   0
  -1  10   3  958.91    8.77   0
  -1  10   3  990.43   11.24   0
   1 -10  -3 1017.42   10.11   0
   1  10  -3  993.66    9.33   0
   0  10   3  967.99   11.34   0
   0  10  -3  983.51   10.90   0
   0  10   3  986.61   10.22   0
   0  10  -3  886.47   17.81   0
  -1  10  -3 2283.90   14.12   0
   1  10   3 2367.53   12.15   0
   1 -10   3 2420.02   14.04   0
  -2  10  -3  334.03    9.17   0
   2 -10   3  338.59    6.85   0
  -3  10  -3 1012.98    9.29   0
   3 -10   3 1106.52   10.82   0
   4  10   3  802.14    7.44   0
   4 -10   3  855.18    8.48   0
   4 -10   3  848.46   18.03   0
  -4  10  -3  809.44    9.90   0
   5  10   3  157.29    6.38   0
   5 -10   3  175.29    5.76   0
   5 -10   3  153.02    9.24   0
  -5  10  -3  145.97    5.91   0
  -6  10  -3  445.90    6.96   0
   6 -10   3  482.31    8.84   0
   6 -10   3  452.20    9.31   0
   6  10   3  468.35    7.58   0
   7  10   3    5.46    4.40   0
  -7  10  -3   12.95    7.72   0
   7 -10   3    1.08    5.96   0
   7 -10   3   14.44    7.84   0
   8 -10   3 1066.93    8.42   0
   8 -10   3 1024.80   10.64   0
  -8  10  -3 1014.76    8.42   0
   8  10   3 1020.47    7.77   0
   9  10   3   84.66    6.63   0
   9 -10   3   78.65    5.58   0
   9 -10   3   83.08    6.60   0
  -9  10  -3   82.84    5.61   0
 -10 -10  -3  416.19    5.54   0
  10 -10   3  439.83    8.60   0
 -10  10  -3  390.54    6.25   0
  10  10   3  398.83    7.31   0
  10 -10   3  410.52    7.93   0
  11 -10   3  107.49    6.91   0
 -11 -10  -3   92.91    4.44   0
  11 -10   3  104.03    6.16   0
  11  10   3   90.39    4.62   0
 -11  10  -3   92.83    6.68   0
  12 -10   3   40.23    6.75   0
  12  10   3   32.85    6.25   0
  12 -10   3   27.74    6.03   0
 -12 -10  -3   26.22    4.28   0
 -12  10  -3   26.85    4.49   0
  13 -10   3   60.52    6.82   0
 -13  10  -3   56.37    4.82   0
  13  10   3   64.66    6.03   0
  13 -10   3   67.61    6.15   0
 -13 -10  -3   58.33    6.02   0
  14  10   3   12.98    6.29   0
 -14  10  -3    4.21    5.98   0
 -14 -10  -3    7.42    6.15   0
  14 -10   3   12.64    6.10   0
  14 -10   3   10.99    4.95   0
  15 -10   3   -0.96    4.51   0
  15  10   3    3.23    6.42   0
 -15  10  -3   -0.32    5.97   0
  15 -10   3    5.59    6.06   0
 -15 -10  -3    1.96    6.19   0
 -16  10  -3  121.73    4.92   0
  16 -10   3  153.64    6.96   0
  16 -10   3  130.54    6.85   0
  16  10   3  121.09    7.09   0
 -16 -10  -3  139.54    6.62   0
  16  11  -3   11.88    6.57   0
 -16  11   3   22.72    4.55   0
  16 -11  -3   22.76    6.30   0
  16 -11  -3   15.43    6.81   0
 -16 -11   3   12.89    4.42   0
  15 -11  -3  107.88    6.99   0
  15  11  -3   96.18    5.01   0
  15 -11  -3  120.41    6.80   0
 -15 -11   3  121.98    4.66   0
 -15  11   3  111.84    5.07   0
  14 -11  -3  844.19    9.01   0
 -14 -11   3  784.13    6.80   0
  14 -11  -3  876.06    9.10   0
 -14  11   3  761.48    6.99   0
  14  11  -3  766.27    7.05   0
 -13 -11   3  343.12    6.54   0
  13 -11  -3  374.00    5.99   0
  13 -11  -3  363.10    7.30   0
 -13  11   3  330.69    5.73   0
  13  11  -3  322.89    5.65   0
  12  11  -3  255.38    6.88   0
  12 -11  -3  270.09    5.79   0
 -12 -11   3  260.03    5.23   0
  12 -11  -3  275.20    5.57   0
 -12  11   3  271.25    7.28   0
 -11 -11   3    1.91    4.11   0
  11 -11  -3   -1.90    6.30   0
 -11  11   3    4.15    4.72   0
  11  11  -3    3.52    6.42   0
  11 -11  -3    7.75    4.81   0
 -10  11   3   54.33    7.08   0
  10 -11  -3   52.88    4.81   0
  10  11  -3   57.19    6.57   0
  10 -11  -3   66.08    7.24   0
   9 -11  -3 1034.54    8.26   0
   9 -11  -3 1026.49    9.62   0
  -9  11   3  937.39    8.08   0
   9  11  -3  947.71    8.99   0
  -8  11   3  212.07    7.75   0
   8 -11  -3  216.38    7.20   0
   8  11  -3  200.59    5.35   0
   8 -11  -3  233.73    7.97   0
   7 -11  -3   85.57    7.04   0
  -7  11   3   92.32    7.62   0
   7 -11  -3   87.75    5.58   0
   7  11  -3   79.82    7.09   0
  -6  11   3    2.50    5.51   0
   6  11  -3    1.80    4.53   0
   6 -11  -3   -0.88    6.87   0
  -6  11   3    4.36    6.11   0
   6 -11  -3   13.96    7.16   0
   5  11  -3  357.00    7.48   0
   5 -11  -3  385.23    8.66   0
  -5  11   3  361.18    6.66   0
  -5  11   3  366.93    8.24   0
   5 -11  -3  386.86    6.36   0
  -4  11   3   -3.82    7.36   0
   4 -11  -3    6.06    6.73   0
   4  11  -3   -4.72    4.56   0
   4 -11  -3   -4.81    4.99   0
  -4  11   3    1.92    6.20   0
  -3  11   3  979.81   10.59   0
   3 -11  -3 1004.53    8.43   0
   3 -11  -3 1011.98   10.86   0
  -3  11   3  961.94    9.93   0
   2 -11  -3   23.72    5.43   0
  -2  11   3   15.98    6.85   0
   2 -11  -3   15.42    6.85   0
  -2  11   3   18.28    5.12   0
   2  11  -3   15.98    7.26   0
  -1  11   3    3.87    5.07   0
   1  11  -3   -5.74    7.55   0
  -1  11   3    2.63    4.74   0
   1 -11  -3    8.39    4.61   0
   0  11  -3   14.09    9.93   0
   0  11   3   23.64    7.10   0
   0  11   3   13.41    7.12   0
   0  11  -3   12.04    7.77   0
   1 -11   3 1696.34   12.15   0
  -1  11  -3 1646.82   11.04   0
   1  11   3 1648.92   12.77   0
   1  11   3 1737.04   11.35   0
   2 -11   3 1983.89   12.73   0
  -2  11  -3 1897.99   12.79   0
   3 -11   3 2659.46   13.83   0
  -3  11  -3 2497.28   13.84   0
   4  11   3 1816.30   10.65   0
   4 -11   3 1932.92   12.04   0
  -4  11  -3 1796.34   12.15   0
   5 -11   3 1433.61   11.00   0
  -5  11  -3 1328.66    9.57   0
   5  11   3 1334.76    8.63   0
   5 -11   3 1405.51   17.18   0
   6 -11   3    8.82    6.18   0
  -6  11  -3    9.75    5.55   0
   6 -11   3   12.53    7.73   0
   6  11   3   10.20    6.42   0
   7 -11   3 1756.50   14.23   0
  -7  11  -3 1754.19   10.28   0
   7  11   3 1776.45    9.66   0
   7 -11   3 1863.85   10.48   0
   8 -11   3 1604.22   13.66   0
   8 -11   3 1649.64   11.30   0
  -8  11  -3 1603.42   11.33   0
   8  11   3 1607.76    9.08   0
   9 -11   3 1000.42    8.22   0
   9  11   3  921.60    8.75   0
   9 -11   3  951.46   10.43   0
  -9  11  -3  994.09    8.16   0
  10 -11   3  850.45    9.13   0
  10  11   3  798.47    8.14   0
  10 -11   3  789.26    9.44   0
 -10  11  -3  792.43    7.34   0
  11 -11   3   94.11    6.29   0
  11  11   3   87.79    4.50   0
 -11  11  -3   99.02    6.73   0
  11 -11   3  106.91    7.02   0
 -12  11  -3   41.29    4.43   0
  12 -11   3   54.07    6.92   0
  12 -11   3   29.55    6.09   0
  12  11   3   31.01    6.30   0
 -12 -11  -3   46.86    6.04   0
  13 -11   3  100.48    5.10   0
 -13  11  -3   97.04    4.86   0
  13  11   3   79.24    4.58   0
  13 -11   3  114.28    6.35   0
 -13 -11  -3   90.00    4.65   0
  14 -11   3  389.50    7.51   0
  14  11   3  350.47    5.69   0
 -14  11  -3  367.31    5.66   0
 -14 -11  -3  388.34    7.00   0
  14 -11   3  386.68    7.51   0
 -15 -11  -3   55.48    6.29   0
  15  11   3   52.55    4.80   0
 -15  11  -3   52.45    4.68   0
  15 -11   3   57.72    6.49   0
  15 -11   3   55.27    6.98   0
  16 -11   3   -1.44    6.80   0
 -16 -11  -3    2.98    6.08   0
  16 -11   3   13.81    6.56   0
  16  11   3   -0.87    4.61   0
 -16  11  -3   17.52    6.64   0
 -16 -12   3   71.32    6.42   0
  16  12  -3   60.44    4.80   0
  16 -12  -3   69.79    6.94   0
  16 -12  -3   61.51    7.09   0
 -16  12   3   80.29    6.63   0
  15  12  -3   19.60    6.40   0
  15 -12  -3   20.47    4.74   0
 -15  12   3   16.56    6.53   0
 -15 -12   3   16.64    5.92   0
  15 -12  -3   10.53    6.20   0
 -14  12   3   61.53    6.64   0
 -14 -12   3   48.75    5.83   0
  14 -12  -3   64.87    6.49   0
  14  12  -3   52.09    6.59   0
  14 -12  -3   53.46    4.95   0
  13 -12  -3   33.47    4.60   0
 -13  12   3   17.92    6.80   0
 -13 -12   3   29.85    4.13   0
  13  12  -3   39.41    6.19   0
  13 -12  -3   39.95    6.73   0
 -12  12   3  166.46    5.16   0
  12 -12  -3  184.74    7.03   0
  12 -12  -3  177.62    5.22   0
  12  12  -3  152.68    5.12   0
  11 -12  -3   25.33    6.27   0
  11 -12  -3   37.06    6.85   0
  11  12  -3   23.96    6.14   0
 -11  12   3   20.51    6.83   0
  10 -12  -3  792.65    7.20   0
 -10  12   3  717.14    8.56   0
  10 -12  -3  814.08    9.11   0
  10  12  -3  754.65    8.29   0
   9 -12  -3 1036.70    8.12   0
   9 -12  -3 1007.11    8.59   0
   9  12  -3  959.05    8.91   0
  -9  12   3  939.38    9.43   0
  -8  12   3  520.89    8.73   0
   8  12  -3  519.67    6.44   0
   8 -12  -3  568.46    8.77   0
   8 -12  -3  567.11    8.76   0
  -7  12   3   -5.12    5.26   0
   7 -12  -3    1.15    7.22   0
   7  12  -3    4.87    6.29   0
   7 -12  -3    6.00    6.95   0
  -6  12   3  357.76    8.58   0
  -6  12   3  348.05    7.95   0
   6  12  -3  344.86    5.90   0
   6 -12  -3  371.67    8.30   0
   6 -12  -3  382.01    8.64   0
   5 -12  -3    1.17    5.16   0
   5 -12  -3    6.27    7.19   0
  -5  12   3    0.25    7.83   0
   5  12  -3    3.14    4.58   0
  -5  12   3    8.29    6.78   0
  -4  12   3  154.81    8.09   0
   4  12  -3  143.25    6.74   0
   4 -12  -3  163.66    7.80   0
   4 -12  -3  165.67    7.61   0
  -4  12   3  156.82    7.07   0
  -3  12   3   14.60    6.45   0
   3 -12  -3    5.23    6.63   0
  -3  12   3   13.02    7.16   0
   3 -12  -3    6.01    6.96   0
  -2  12   3  711.48    9.77   0
   2  12  -3  732.26    9.33   0
   2 -12  -3  745.18    8.92   0
  -2  12   3  680.86    8.90   0
  -1  12   3    9.39    6.66   0
   1  12  -3    4.38    5.11   0
  -1  12   3    4.72    6.90   0
   0  12   3  395.97    8.03   0
   0  12   3  389.36    8.59   0
   0  12  -3  383.22    6.97   0
   1 -12   3   -2.61    7.31   0
   1  12   3    7.36    4.90   0
  -1  12  -3    9.83    5.51   0
   1  12   3   11.92    7.06   0
   2 -12   3 2193.00   11.62   0
  -2  12  -3 2164.51   13.05   0
   2  12   3 2223.43   11.97   0
   3 -12   3  340.51    8.28   0
  -3  12  -3  316.65    6.77   0
   4 -12   3  121.43    7.67   0
   4  12   3  120.47    6.36   0
  -4  12  -3  111.24    5.99   0
   5 -12   3   35.41    7.73   0
   5 -12   3   30.59    9.46   0
  -5  12  -3   29.70    8.09   0
   5  12   3   22.07    6.11   0
   6 -12   3  239.34    8.32   0
   6 -12   3  228.86    9.72   0
  -6  12  -3  210.04    6.50   0
   6  12   3  211.09    5.25   0
   7 -12   3 1502.95   11.03   0
   7  12   3 1404.20    9.71   0
  -7  12  -3 1377.02    9.30   0
   7 -12   3 1439.13   14.38   0
   8 -12   3    7.48    7.53   0
  -8  12  -3   15.36    5.32   0
   8 -12   3    6.31    6.28   0
   8  12   3    5.85    4.74   0
   9  12   3  463.03    7.49   0
  -9  12  -3  455.15    6.89   0
   9 -12   3  462.08    8.49   0
   9 -12   3  456.80    8.51   0
  10  12   3   58.13    6.24   0
 -10  12  -3   55.38    5.11   0
  10 -12   3   75.59    6.94   0
  10 -12   3   69.14    6.30   0
 -11  12  -3   38.60    4.64   0
  11 -12   3   48.47    7.34   0
  11 -12   3   47.15    6.77   0
  11  12   3   43.55    6.33   0
  12  12   3   28.06    4.33   0
 -12  12  -3   40.36    6.56   0
  12 -12   3   32.88    6.08   0
  12 -12   3   32.30    6.72   0
  13  12   3   -1.89    6.33   0
  13 -12   3   -4.05    6.38   0
  13 -12   3    2.80    6.00   0
 -13  12  -3   -2.45    6.38   0
  14 -12   3   43.17    6.30   0
  14 -12   3   43.30    6.57   0
 -14  12  -3   34.66    6.22   0
  14  12   3   41.49    6.28   0
  15  12   3   25.48    6.34   0
  15 -12   3   35.78    4.54   0
  15 -12   3   27.20    6.30   0
 -15  12  -3   20.48    6.30   0
  15 -13  -3   -0.60    4.62   0
  15 -13  -3    3.41    4.70   0
 -15  13   3    1.51    6.77   0
  15  13  -3    3.82    4.53   0
 -14  13   3   32.45    4.65   0
  14  13  -3   16.62    4.50   0
  14 -13  -3   26.47    6.75   0
  14 -13  -3   32.54    6.28   0
  13  13  -3   28.47    6.06   0
 -13  13   3   23.90    5.02   0
  13 -13  -3   11.73    4.84   0
  13 -13  -3   22.96    4.47   0
 -12  13   3   20.72    6.52   0
  12 -13  -3   15.71    4.87   0
  12 -13  -3   21.80    6.36   0
  12  13  -3   13.11    6.13   0
  11 -13  -3   51.45    6.32   0
 -11  13   3   52.49    4.79   0
  11  13  -3   46.36    6.25   0
  11 -13  -3   37.56    6.71   0
 -10  13   3  800.52    7.18   0
  10 -13  -3  887.26    8.09   0
  10 -13  -3  842.69    7.21   0
  10  13  -3  788.64    7.19   0
   9  13  -3  166.45    5.02   0
   9 -13  -3  180.72    5.59   0
  -9  13   3  177.90    7.42   0
   9 -13  -3  189.54    7.11   0
   8 -13  -3   41.44    6.48   0
  -8  13   3   38.24    7.55   0
   8  13  -3   33.47    6.56   0
   8 -13  -3   39.80    5.52   0
   7 -13  -3   33.99    5.04   0
   7  13  -3   38.73    6.36   0
   7 -13  -3   41.25    6.85   0
  -7  13   3   43.36    7.31   0
  -6  13   3  704.58    9.27   0
   6 -13  -3  778.40    9.40   0
  -6  13   3  716.43    7.70   0
   6 -13  -3  771.63   10.06   0
   6  13  -3  718.08    8.44   0
  -5  13   3  546.33    8.94   0
   5 -13  -3  566.23    9.68   0
  -5  13   3  550.20    9.21   0
   5  13  -3  545.89    8.07   0
   5 -13  -3  586.82    8.74   0
   4 -13  -3   16.47    5.19   0
  -4  13   3   21.29    7.46   0
   4  13  -3   13.39    6.31   0
   4 -13  -3   19.87    7.43   0
  -4  13   3   18.48    6.63   0
  -3  13   3  972.62    9.76   0
   3 -13  -3 1039.53    9.42   0
  -3  13   3  993.94   10.84   0
   3 -13  -3 1012.75   11.19   0
   2 -13  -3  154.62    7.29   0
  -2  13   3  142.31    7.52   0
   2  13  -3  149.36    7.65   0
  -2  13   3  148.52    7.70   0
  -1  13   3   44.82    7.04   0
   1  13  -3   47.69    7.39   0
  -1  13   3   49.83    5.21   0
   0  13  -3  783.35    9.83   0
   0  13   3  815.64   10.30   0
   0  13   3  809.84    7.67   0
   1  13   3  293.87    7.74   0
  -1  13  -3  281.56    6.54   0
   1  13   3  282.79    6.59   0
  -2  13  -3   19.66    7.67   0
   2 -13   3    9.68    5.27   0
   2  13   3    0.36    6.88   0
  -3  13  -3   99.09    8.25   0
   3 -13   3   99.50    5.70   0
   4  13   3 2059.90   11.03   0
  -4  13  -3 2069.89   12.73   0
   4 -13   3 2275.43   12.69   0
  -5  13  -3   19.45    5.76   0
   5  13   3   26.09    6.19   0
   5 -13   3   23.82   12.50   0
   5 -13   3   25.83    7.67   0
   6 -13   3   17.74    7.26   0
   6  13   3   13.39    6.17   0
   6 -13   3   13.25    8.24   0
  -6  13  -3    5.40    7.62   0
   7 -13   3   13.21    7.37   0
   7 -13   3    3.25    7.84   0
   7  13   3    3.88    4.31   0
  -7  13  -3   -1.48    7.62   0
   8 -13   3  813.10    9.25   0
  -8  13  -3  733.82    7.48   0
   8 -13   3  779.80   11.48   0
   8  13   3  756.15    8.35   0
   9 -13   3   22.55    6.89   0
  -9  13  -3   29.93    7.05   0
   9  13   3   25.99    4.46   0
   9 -13   3   29.00    6.24   0
  10 -13   3  558.53    8.93   0
 -10  13  -3  533.95    8.06   0
  10 -13   3  581.69    8.19   0
  10  13   3  533.31    6.05   0
  11 -13   3   20.09    6.05   0
  11 -13   3   18.09    4.72   0
 -11  13  -3   15.36    4.74   0
  11  13   3   16.28    4.50   0
  12 -13   3  132.35    5.03   0
  12  13   3  117.50    6.28   0
  12 -13   3  120.70    7.91   0
 -12  13  -3  122.60    6.67   0
 -13  13  -3    7.78    4.66   0
  13 -13   3   17.30    6.57   0
  13 -13   3    8.65    6.64   0
  13  13   3   11.74    4.36   0
  14 -13   3   13.62    6.61   0
 -14  13  -3   11.10    4.43   0
  14  13   3   10.63    4.35   0
  14 -13   3   16.90    6.09   0
 -15  13  -3    8.75    4.51   0
  15 -13   3    1.68    6.52   0
  15  13   3    6.83    4.36   0
  15 -13   3    2.39    6.22   0
  15  14  -3   48.73    6.56   0
  15 -14  -3   59.37    6.81   0
 -15  14   3   62.99    4.80   0
  15 -14  -3   61.97    6.79   0
 -14  14   3   14.18    4.91   0
  14  14  -3    9.44    6.32   0
  14 -14  -3   19.64    4.76   0
  14 -14  -3   29.41    6.49   0
  13  14  -3  -11.96    5.97   0
  13 -14  -3    7.41    5.87   0
 -13  14   3   -5.06    6.44   0
  13 -14  -3    7.48    6.59   0
  12 -14  -3   53.35    6.69   0
  12 -14  -3   46.15    6.40   0
  12  14  -3   32.25    4.43   0
 -12  14   3   42.19    4.67   0
  11 -14  -3   25.81    4.67   0
  11 -14  -3   15.27    6.00   0
  11  14  -3   24.01    5.76   0
 -11  14   3    9.93    6.59   0
  10 -14  -3   66.26    6.88   0
  10  14  -3   65.04    6.37   0
 -10  14   3   53.90    6.94   0
  10 -14  -3   66.59    6.44   0
  -9  14   3   70.01    6.95   0
   9 -14  -3   87.09    6.99   0
   9  14  -3   73.75    6.20   0
   9 -14  -3   80.73    6.59   0
  -8  14   3  437.23    6.55   0
   8 -14  -3  480.83    8.66   0
   8 -14  -3  472.36    6.64   0
   8  14  -3  446.57    6.10   0
   7 -14  -3   33.47    6.59   0
   7 -14  -3   22.29    7.29   0
  -7  14   3   30.34    5.71   0
   7  14  -3   36.77    4.49   0
  -6  14   3    0.90    6.27   0
  -6  14   3    8.23    4.99   0
   6 -14  -3    4.55    4.88   0
   6  14  -3    4.37    4.46   0
   6 -14  -3   12.49    6.87   0
   5 -14  -3  214.46    7.90   0
   5 -14  -3  205.11    5.96   0
  -5  14   3  197.69    8.02   0
   5  14  -3  195.38    7.04   0
  -5  14   3  192.25    7.36   0
  -4  14   3  138.78    7.29   0
  -4  14   3  144.52    5.86   0
   4 -14  -3  148.37    7.56   0
   4  14  -3  143.53    6.74   0
   4 -14  -3  173.12    7.73   0
  -3  14   3   25.19    7.10   0
   3 -14  -3   30.28    7.11   0
  -3  14   3   31.19    5.46   0
   3  14  -3   22.15    7.38   0
   2 -14  -3   42.94    5.34   0
  -2  14   3   50.98    7.31   0
  -2  14   3   31.74    7.83   0
   2  14  -3   51.58    7.38   0
  -1  14   3   13.47    7.29   0
  -1  14   3    8.35    5.00   0
   1  14  -3   10.06    5.28   0
   0  14   3 1425.94    9.15   0
   0  14  -3 1486.51   20.68   0
   0  14   3 1463.61   12.20   0
   0  14  -3 1498.18   11.16   0
   1  14   3   54.37    7.37   0
   1  14   3   47.13    5.42   0
  -1  14  -3   55.64    8.00   0
  -2  14  -3 1733.54   10.44   0
   2  14   3 1843.37   11.31   0
   2 -14   3 1782.39   10.30   0
  -3  14  -3   -6.05    7.91   0
   3 -14   3   19.08    7.29   0
   3  14   3    1.25    4.77   0
   4  14   3    8.43    6.12   0
   4 -14   3    5.35    5.41   0
  -4  14  -3    5.00    5.57   0
   5  14   3   90.19    6.41   0
  -5  14  -3   86.39    7.89   0
   5 -14   3   85.85    7.45   0
   6 -14   3   20.72    7.20   0
   6  14   3   13.90    5.99   0
  -6  14  -3    9.55    5.41   0
   6 -14   3    6.89    9.54   0
   7 -14   3  333.54    8.12   0
  -7  14  -3  294.58    6.39   0
   7 -14   3  331.27   10.12   0
   7  14   3  318.99    7.08   0
   8 -14   3   28.31    7.15   0
   8 -14   3   16.85    7.57   0
  -8  14  -3   23.62    7.33   0
   8  14   3   20.00    4.46   0
   9 -14   3  178.41    5.36   0
   9  14   3  170.84    6.51   0
   9 -14   3  177.37    7.34   0
  -9  14  -3  176.11    5.46   0
  10 -14   3   50.05    6.22   0
  10 -14   3   42.59    6.76   0
 -10  14  -3   44.55    4.88   0
  10  14   3   44.10    6.22   0
 -11  14  -3   22.91    6.40   0
  11 -14   3   18.25    4.82   0
  11  14   3   31.49    6.00   0
  11 -14   3   17.91    6.03   0
  12 -14   3   17.39    6.13   0
  12 -14   3   34.48    6.59   0
 -12  14  -3   31.03    6.44   0
  12  14   3   20.63    4.29   0
 -13  14  -3    6.04    6.32   0
  13  14   3    6.89    6.09   0
  13 -14   3    1.10    4.36   0
  13 -14   3    2.12    7.48   0
  14 -14   3    4.69    6.19   0
 -14  14  -3    1.39    6.30   0
  14  14   3    1.03    6.23   0
  14 -14   3   -0.24    6.40   0
 -15  14  -3   18.28    6.51   0
  15  14   3   25.95    4.47   0
  15 -14   3   17.53    6.64   0
  15 -14   3   28.98    5.05   0
 -15  15   3   -2.88    4.70   0
  15 -15  -3   14.47    6.76   0
  15  15  -3   -6.86    6.47   0
  15 -15  -3    0.70    6.59   0
  14 -15  -3  210.99    7.15   0
 -14  15   3  167.39    7.09   0
  14 -15  -3  179.76    7.26   0
  14  15  -3  177.56    6.61   0
 -13  15   3    9.74    6.80   0
  13  15  -3    6.76    4.45   0
  13 -15  -3   -2.93    4.86   0
  13 -15  -3    8.36    6.24   0
 -12  15   3   74.55    4.86   0
  12 -15  -3   77.16    5.00   0
  12 -15  -3   87.99    6.52   0
  12  15  -3   66.05    6.31   0
  11 -15  -3  154.44    6.93   0
 -11  15   3  133.99    5.03   0
  11 -15  -3  147.21    7.01   0
  11  15  -3  137.21    4.57   0
  10  15  -3   14.19    4.23   0
 -10  15   3   23.53    6.63   0
  10 -15  -3   17.45    4.75   0
  10 -15  -3   16.20    6.21   0
   9 -15  -3    6.22    6.65   0
   9  15  -3   -0.66    4.34   0
  -9  15   3   -5.28    4.86   0
   9 -15  -3   -5.04    4.77   0
   8 -15  -3   27.40    6.69   0
   8 -15  -3   22.78    6.55   0
   8  15  -3   17.26    6.26   0
  -8  15   3   28.58    6.99   0
   7 -15  -3  369.73    8.01   0
   7  15  -3  333.42    5.72   0
   7 -15  -3  358.48    8.32   0
  -7  15   3  335.73    6.37   0
   6 -15  -3  250.73    8.07   0
  -6  15   3  224.74    7.65   0
   6  15  -3  223.09    5.46   0
  -6  15   3  230.07    6.19   0
   6 -15  -3  252.21    8.03   0
   5 -15  -3  571.22   10.87   0
   5  15  -3  551.63    7.85   0
  -5  15   3  529.11    9.00   0
   5 -15  -3  599.09    8.37   0
  -5  15   3  540.10    6.85   0
  -4  15   3  205.63    7.83   0
   4  15  -3  182.80    5.22   0
   4 -15  -3  195.52    8.04   0
  -4  15   3  199.86    7.60   0
   4 -15  -3  209.63    7.55   0
   3  15  -3 1180.70   10.16   0
  -3  15   3 1098.95   10.18   0
   3 -15  -3 1132.89    9.66   0
  -3  15   3 1113.01   11.32   0
   2  15  -3    9.06    5.33   0
  -2  15   3    5.51    7.00   0
   2 -15  -3   13.55    7.16   0
  -2  15   3    9.56    5.34   0
  -1  15   3   22.36    7.40   0
  -1  15   3   13.00    5.33   0
   1  15  -3   23.15    5.40   0
   0  15  -3   96.26    8.09   0
   0  15   3   92.26    7.85   0
   0  15  -3   94.71   11.33   0
   0  15   3   95.52    5.64   0
   1  15   3  138.07    7.59   0
   1  15   3  126.32    7.58   0
  -1  15  -3  124.63    8.32   0
  -2  15  -3    3.72    5.77   0
   2 -15   3    7.07    5.21   0
   2  15   3    0.42    5.02   0
   3 -15   3  162.09    7.65   0
  -3  15  -3  146.16    6.11   0
   3  15   3  171.69    5.46   0
  -4  15  -3   26.69    5.65   0
   4  15   3   21.95    4.50   0
   4 -15   3   40.38    7.22   0
   5 -15   3  138.32    5.68   0
   5  15   3  132.53    6.31   0
  -5  15  -3  139.65    8.10   0
   6 -15   3   57.10    7.28   0
   6 -15   3   51.25   14.40   0
  -6  15  -3   52.89    5.50   0
   6  15   3   50.72    6.22   0
   7  15   3    3.08    6.22   0
   7 -15   3    6.59    4.98   0
  -7  15  -3   14.61    7.31   0
   7 -15   3    8.30    7.66   0
   8 -15   3  450.96    7.81   0
   8  15   3  452.03    5.91   0
   8 -15   3  473.34   10.59   0
  -8  15  -3  424.88    7.81   0
   9 -15   3  148.48    5.22   0
  -9  15  -3  129.94    7.16   0
   9 -15   3  147.97    7.04   0
   9  15   3  151.50    6.46   0
  10 -15   3    2.49    4.51   0
 -10  15  -3   17.53    6.59   0
  10 -15   3    9.78    6.00   0
  10  15   3   20.72    5.97   0
  11 -15   3   12.57    6.63   0
  11 -15   3   14.48    7.51   0
  11  15   3   12.06    4.19   0
 -11  15  -3   16.21    6.50   0
  12  15   3   -1.26    4.33   0
  12 -15   3   12.69    6.36   0
  12 -15   3    1.97    6.25   0
 -12  15  -3    5.04    4.67   0
 -13  15  -3  270.82    7.36   0
  13 -15   3  311.20    7.29   0
  13  15   3  265.40    7.03   0
  13 -15   3  295.01    7.93   0
 -14  15  -3  142.23    7.11   0
  14 -15   3  163.36    7.09   0
  14  15   3  141.10    6.59   0
  14 -15   3  128.02    7.19   0
 -14  16   3  143.12    7.05   0
  14 -16  -3  157.25    7.34   0
  14  16  -3  115.32    5.00   0
  14 -16  -3  159.11    6.96   0
  13 -16  -3  207.59    7.19   0
  13 -16  -3  197.73    7.31   0
  13  16  -3  176.84    6.83   0
 -13  16   3  184.89    5.49   0
  12 -16  -3   51.44    6.50   0
  12 -16  -3   33.57    6.56   0
  12  16  -3   37.82    6.13   0
 -12  16   3   42.77    6.74   0
  11 -16  -3    8.49    4.69   0
  11  16  -3    6.62    5.82   0
  11 -16  -3   11.78    6.29   0
 -11  16   3    5.70    4.64   0
  10  16  -3    0.29    4.04   0
  10 -16  -3    9.98    6.59   0
  10 -16  -3    2.09    6.10   0
 -10  16   3  -10.83    4.75   0
   9 -16  -3   -4.43    6.48   0
   9  16  -3    3.76    4.20   0
  -9  16   3    1.44    4.74   0
   9 -16  -3    5.21    6.07   0
  -8  16   3   28.38    4.72   0
   8 -16  -3   33.08    6.32   0
   8 -16  -3   30.94    4.61   0
   8  16  -3   35.49    5.89   0
   7 -16  -3   40.44    6.62   0
   7  16  -3   37.98    4.54   0
   7 -16  -3   50.72    6.86   0
  -7  16   3   44.46    7.17   0
   6 -16  -3    1.11    6.82   0
   6  16  -3    5.98    4.43   0
  -6  16   3    0.27    7.67   0
  -6  16   3    6.19    7.42   0
   6 -16  -3   -2.99    5.03   0
   5  16  -3   15.47    4.33   0
   5 -16  -3   28.13    7.03   0
  -5  16   3   22.43    6.62   0
  -5  16   3   19.19    7.63   0
   5 -16  -3   22.22    7.26   0
   4 -16  -3   29.25    7.23   0
  -4  16   3   22.72    6.67   0
   4  16  -3   33.57    6.98   0
  -4  16   3   16.16    5.53   0
   4  16  -3   16.37    6.32   0
  -3  16   3  100.24    7.59   0
   3  16  -3   87.55    7.30   0
   3 -16  -3  102.93    7.14   0
  -3  16   3   91.21    7.42   0
  -2  16   3   26.71    6.84   0
  -2  16   3   28.31    5.28   0
   2  16  -3   27.84    7.27   0
   1  16  -3   90.34    7.74   0
  -1  16   3   82.72    7.46   0
  -1  16   3   97.34    7.52   0
   0  16  -3   78.77    7.84   0
   0  16   3   86.33    7.46   0
   0  16  -3   78.45   12.38   0
   0  16   3   77.90    5.38   0
  -1  16  -3    7.09    5.42   0
   1  16   3    6.42    7.52   0
   1  16   3   19.34    6.94   0
  -2  16  -3    7.40    5.44   0
   2  16   3    8.99    6.97   0
   2 -16   3   -8.39    6.92   0
   2  16   3   17.86    7.21   0
  -3  16  -3   62.97    5.72   0
   3  16   3   73.21    5.25   0
   3 -16   3   72.58    7.23   0
   4  16   3   47.74    6.13   0
  -4  16  -3   51.87    7.51   0
   4 -16   3   66.95    5.01   0
   5  16   3   51.29    4.56   0
  -5  16  -3   45.16    5.38   0
   5 -16   3   51.85    7.02   0
   6 -16   3   14.93    5.11   0
   6  16   3   28.61    4.25   0
  -6  16  -3   26.13    5.27   0
  -7  16  -3  208.80    7.47   0
   7 -16   3  244.16   13.32   0
   7  16   3  222.91    6.56   0
   7 -16   3  249.68    7.34   0
   8 -16   3   98.00    4.90   0
   8 -16   3   95.17    9.45   0
   8  16   3   80.67    4.56   0
  -8  16  -3   93.27    5.10   0
   9 -16   3  101.22    6.67   0
   9 -16   3   98.96    7.97   0
  -9  16  -3   91.78    6.84   0
   9  16   3   92.85    6.22   0
 -10  16  -3  154.86    6.88   0
  10  16   3  134.27    6.43   0
  10 -16   3  156.87    8.41   0
  10 -16   3  156.10    6.98   0
  11 -16   3    7.10    4.40   0
 -11  16  -3   -9.09    4.53   0
  11 -16   3    7.82    7.57   0
  11  16   3    5.16    4.20   0
  12 -16   3   50.12    6.45   0
 -12  16  -3   42.07    6.64   0
  12  16   3   23.02    6.29   0
  12 -16   3   47.22    6.69   0
  13 -16   3   30.88    6.57   0
  13 -16   3   21.03    7.72   0
 -13  16  -3   10.86    4.54   0
  13  16   3   10.92    4.44   0
  14  16   3  107.53    6.59   0
  14 -16   3  110.54    5.16   0
  14 -16   3  121.28    7.22   0
 -14  16  -3   94.07    6.91   0
  14 -17  -3   18.22    6.59   0
 -14  17   3   27.41    6.77   0
  14  17  -3   11.58    4.49   0
  14 -17  -3    7.06    4.84   0
  13 -17  -3   63.84    6.68   0
  13 -17  -3   83.97    6.61   0
  13  17  -3   73.22    6.45   0
 -13  17   3   59.03    4.97   0
 -12  17   3   58.45    7.03   0
  12  17  -3   55.48    6.14   0
  12 -17  -3   80.65    6.70   0
  12 -17  -3   78.19    4.82   0
  11 -17  -3   -0.94    6.24   0
 -11  17   3    2.69    4.41   0
  11  17  -3    8.45    5.90   0
  11 -17  -3   -0.61    4.47   0
  10 -17  -3    1.92    4.75   0
  10 -17  -3    5.84    6.27   0
  10  17  -3   10.54    4.20   0
 -10  17   3    1.99    4.86   0
   9  17  -3   94.35    4.70   0
   9 -17  -3  121.28    6.94   0
  -9  17   3   95.21    5.16   0
   9 -17  -3  119.24    5.13   0
   8 -17  -3  119.26    6.77   0
   8 -17  -3  115.79    8.09   0
  -8  17   3  124.16    5.18   0
   8  17  -3  107.33    6.15   0
   7 -17  -3   24.44    6.40   0
   7 -17  -3   19.40    4.64   0
  -7  17   3   24.28    7.07   0
   7  17  -3   20.63    4.14   0
   6 -17  -3   -0.67    4.71   0
  -6  17   3   14.08    5.00   0
  -6  17   3    6.52    6.04   0
   6 -17  -3    5.86    6.39   0
   6  17  -3   -0.26    6.10   0
  -5  17   3   71.33    5.46   0
   5  17  -3   84.22    6.39   0
  -5  17   3   71.14    6.47   0
   5 -17  -3   91.43    7.02   0
   4  17  -3  581.31    6.47   0
   4 -17  -3  678.06    8.68   0
  -4  17   3  627.36    9.50   0
   4  17  -3  691.22    8.59   0
  -4  17   3  617.06    6.99   0
   3  17  -3 1080.71    9.66   0
  -3  17   3 1004.52    8.20   0
  -3  17   3 1021.18   11.02   0
   3 -17  -3 1074.45    7.97   0
  -2  17   3   14.55    6.88   0
  -2  17   3   22.04    7.57   0
   2  17  -3   17.55    7.18   0
   1  17  -3  265.92    8.00   0
  -1  17   3  255.44    8.06   0
  -1  17   3  250.90    8.39   0
   0  17  -3   36.52    5.23   0
   0  17   3   50.17    7.36   0
   0  17  -3   37.31   10.80   0
   0  17  -3   44.77   12.09   0
   0  17   3   47.41    5.44   0
  -1  17  -3   87.67    7.60   0
   1  17   3   83.77    5.55   0
   1  17   3   91.09    7.42   0
  -2  17  -3  259.75    8.44   0
   2  17   3  281.79    8.19   0
   2  17   3  281.87    7.90   0
   3 -17   3   28.46    6.88   0
   3  17   3   27.19    7.11   0
  -3  17  -3   20.48    7.63   0
   4  17   3    1.46    5.90   0
   4 -17   3    2.84    5.24   0
  -4  17  -3   -1.02    5.28   0
   4  17   3   -5.24    6.78   0
   5 -17   3  195.22    5.67   0
  -5  17  -3  188.61    7.80   0
   5  17   3  184.68    6.43   0
  -6  17  -3   23.34    5.20   0
   6  17   3    8.45    4.29   0
   6 -17   3   23.52    6.81   0
   7  17   3    4.53    6.11   0
  -7  17  -3   -1.49    6.97   0
   7 -17   3   -1.23    6.51   0
   8 -17   3   47.82    6.57   0
   8 -17   3   28.12    9.89   0
   8  17   3   26.03    4.29   0
  -8  17  -3   22.87    4.99   0
   9 -17   3   18.48    4.45   0
   9  17   3   13.23    6.10   0
  -9  17  -3    8.65    6.74   0
   9 -17   3   14.26    8.80   0
 -10  17  -3  193.34    7.19   0
  10 -17   3  211.39    9.09   0
  10 -17   3  199.20    5.25   0
  10  17   3  202.63    6.67   0
 -11  17  -3   -3.88    4.54   0
  11  17   3    6.45    4.18   0
  11 -17   3   20.81    6.37   0
  11 -17   3    6.44    7.63   0
  12 -17   3   31.35    6.45   0
  12 -17   3   34.44    6.45   0
 -12  17  -3   24.05    6.42   0
  12  17   3   33.83    6.23   0
 -13  17  -3   17.01    4.75   0
  13 -17   3   24.95    6.54   0
  13  17   3   17.47    4.51   0
  13 -17   3   30.59    5.13   0
 -13  18   3   63.79    6.91   0
  13 -18  -3   55.52    4.98   0
  13 -18  -3   59.07    6.88   0
  13  18  -3   56.16    6.47   0
  12 -18  -3   15.35    6.43   0
 -12  18   3   15.24    4.73   0
  12  18  -3   17.13    6.20   0
  12 -18  -3   16.85    4.60   0
  11  18  -3   29.46    6.07   0
  11 -18  -3   48.84    6.34   0
  11 -18  -3   33.96    6.43   0
 -11  18   3   46.31    4.75   0
  10 -18  -3  178.20    5.09   0
  10  18  -3  162.64    4.80   0
 -10  18   3  177.79    6.93   0
  10 -18  -3  194.32    8.32   0
  -9  18   3  286.38    7.47   0
   9 -18  -3  307.38    8.90   0
   9  18  -3  296.31    5.35   0
   9 -18  -3  295.16    5.54   0
  -8  18   3  395.77    7.75   0
   8 -18  -3  448.88    8.57   0
   8  18  -3  402.80    7.16   0
   8 -18  -3  447.97    7.57   0
   7  18  -3   48.00    6.07   0
   7 -18  -3   50.69    8.19   0
  -7  18   3   57.01    4.88   0
   7 -18  -3   73.06    6.58   0
  -6  18   3   68.30    7.33   0
   6  18  -3   71.60    6.10   0
   6 -18  -3   82.82    6.88   0
   6 -18  -3   73.62    8.01   0
  -6  18   3   63.65    6.51   0
  -5  18   3  198.81    8.29   0
   5  18  -3  219.02    7.10   0
  -5  18   3  191.19    7.38   0
   5 -18  -3  224.72    7.11   0
   5  18  -3  196.10    4.84   0
   4  18  -3  290.13    5.37   0
  -4  18   3  313.31    7.93   0
   4  18  -3  334.85    7.74   0
   4 -18  -3  365.29    7.57   0
  -4  18   3  311.45    5.96   0
  -3  18   3   95.14    7.19   0
   3  18  -3   94.00    5.06   0
   3 -18  -3   91.12    7.04   0
  -3  18   3   82.53    5.45   0
  -2  18   3  332.54    6.36   0
   2  18  -3  342.08    6.52   0
  -2  18   3  328.19    8.38   0
  -1  18   3  894.80    7.76   0
  -1  18   3  929.51   10.62   0
   1  18  -3  939.04    7.86   0
   1  18  -3  960.07   14.31   0
   0  18   3 1039.34    8.10   0
   0  18   3 1092.65   11.18   0
   0  18  -3  966.38   18.89   0
   0  18  -3 1072.77    8.54   0
   0  18  -3 1105.34   21.13   0
   1  18   3   -9.18    7.15   0
   1  18   3    3.81    7.07   0
  -1  18  -3    4.57    7.42   0
   2  18   3 1380.94   11.50   0
  -2  18  -3 1342.69   10.90   0
   2  18   3 1370.32   10.05   0
  -3  18  -3  397.78    8.70   0
   3  18   3  399.01    7.76   0
   3 -18   3  422.04    7.53   0
   4 -18   3  142.44    5.20   0
   4  18   3  156.82    6.99   0
   4  18   3  135.21    6.32   0
  -4  18  -3  137.67    5.45   0
   5 -18   3   10.10    4.49   0
  -5  18  -3   -7.33    7.03   0
   5  18   3   -1.98    4.13   0
   6  18   3 1002.41    8.73   0
  -6  18  -3  976.11    9.13   0
   6 -18   3 1051.53    8.85   0
  -7  18  -3  657.83    6.92   0
   7 -18   3  737.97    8.12   0
   7  18   3  684.49    6.43   0
   8  18   3   -1.15    6.03   0
   8 -18   3    6.10    4.57   0
  -8  18  -3   -3.52    6.66   0
   9 -18   3    8.04    8.75   0
   9 -18   3   13.98    6.18   0
   9  18   3    4.07    5.94   0
  -9  18  -3    8.21    6.46   0
  10 -18   3  125.42    9.69   0
  10 -18   3  145.14    6.81   0
  10  18   3  131.73    6.63   0
 -10  18  -3  122.57    6.88   0
  11 -18   3   22.67    7.97   0
 -11  18  -3   23.30    4.54   0
  11 -18   3   29.80    4.60   0
  11  18   3   20.80    4.23   0
  12 -18   3   61.91    6.78   0
  12  18   3   46.00    6.18   0
 -12  18  -3   49.26    6.57   0
  12 -18   3   61.27    8.23   0
 -13  18  -3   70.63    4.92   0
  13 -18   3   88.58    6.85   0
  13 -18   3   81.45    8.45   0
  13  18   3   77.04    4.78   0
  13 -19  -3   -1.43    6.47   0
  13  19  -3   13.48    4.32   0
 -13  19   3    5.44    6.84   0
  13 -19  -3   -0.80    4.67   0
  12  19  -3   36.10    6.10   0
  12 -19  -3   44.02    6.57   0
 -12  19   3   32.94    4.90   0
  12 -19  -3   33.37    6.60   0
  11 -19  -3   68.91    6.61   0
 -11  19   3   71.87    6.91   0
  11 -19  -3   66.54    6.86   0
  11  19  -3   61.35    4.40   0
 -10  19   3   19.72    6.64   0
  10 -19  -3    8.12    6.28   0
  10  19  -3   24.70    4.41   0
  10 -19  -3   22.24    6.26   0
   9 -19  -3   70.45    6.47   0
   9 -19  -3   60.24    6.60   0
   9  19  -3   52.31    4.61   0
  -9  19   3   60.79    6.79   0
  -8  19   3  194.89    7.21   0
   8  19  -3  183.08    4.96   0
   8 -19  -3  204.81    7.41   0
   8 -19  -3  179.11    6.85   0
   7 -19  -3  288.87    7.97   0
   7  19  -3  271.02    6.82   0
  -7  19   3  282.45    7.43   0
   7 -19  -3  321.66    7.11   0
  -6  19   3  643.10   10.27   0
   6  19  -3  680.75    7.73   0
   6 -19  -3  729.92    8.15   0
  -6  19   3  635.40    6.88   0
  -5  19   3   70.58    7.17   0
  -5  19   3   65.42    7.76   0
   5 -19  -3   70.09    6.58   0
   5  19  -3   81.30    6.43   0
   5  19  -3   69.80    5.96   0
  -4  19   3  423.46    8.57   0
  -4  19   3  442.41    6.29   0
   4  19  -3  395.96    5.75   0
   4  19  -3  477.37    7.77   0
   4 -19  -3  467.32    7.62   0
  -3  19   3  488.16    8.70   0
   3  19  -3  507.51    6.31   0
  -3  19   3  505.99    8.06   0
  -2  19   3  606.78    8.50   0
  -2  19   3  636.88   10.64   0
   2  19  -3  636.53    8.38   0
  -1  19   3  502.50    8.47   0
  -1  19   3  506.89    8.93   0
   1  19  -3  503.22    6.65   0
   1  19  -3  516.74   12.94   0
   0  19  -3    3.92   11.93   0
   0  19   3    2.18    4.87   0
   0  19  -3    7.37    5.01   0
   0  19  -3    4.45   12.85   0
   0  19   3    9.50    6.71   0
  -1  19  -3  626.45    7.00   0
   1  19   3  634.23    9.30   0
   1  19   3  631.17    8.44   0
   2  19   3  302.25    7.86   0
  -2  19  -3  279.78    5.91   0
   2  19   3  294.77    5.78   0
   3  19   3  240.42    7.36   0
   3 -19   3  255.49    5.33   0
  -3  19  -3  237.50    5.71   0
   3  19   3  242.58    5.45   0
   4  19   3  366.17    6.83   0
  -4  19  -3  370.73    7.87   0
   4 -19   3  395.93    5.79   0
   4  19   3  400.43    7.38   0
  -5  19  -3    1.93    6.74   0
   5  19   3   10.80    6.57   0
   5 -19   3    3.05    6.48   0
   5  19   3    2.84    4.38   0
   6  19   3   18.67    5.97   0
  -6  19  -3   12.54    4.58   0
   6 -19   3   14.62    4.46   0
  -7  19  -3  186.30    7.22   0
   7  19   3  203.75    6.47   0
   7 -19   3  209.02    5.38   0
   8  19   3   22.21    4.47   0
  -8  19  -3   15.10    6.46   0
   8 -19   3   24.75    6.30   0
  -9  19  -3   19.82    6.51   0
   9  19   3   13.83    4.30   0
   9 -19   3   20.21    4.44   0
  10 -19   3   12.67    4.43   0
 -10  19  -3   29.11    6.51   0
  10 -19   3   13.81   10.05   0
  10  19   3   17.85    5.84   0
  11  19   3    9.85    6.23   0
 -11  19  -3   21.22    6.64   0
  11 -19   3   18.57    9.09   0
  11 -19   3   34.92    6.40   0
 -12  19  -3   10.27    6.57   0
  12 -19   3    1.45    7.83   0
  12 -19   3    5.11    4.60   0
  12  19   3    2.24    4.40   0
 -12  20   3   44.16    6.95   0
  12  20  -3   30.63    6.53   0
  12 -20  -3   44.61    6.58   0
  12 -20  -3   42.92    6.70   0
  11  20  -3  103.02    4.82   0
 -11  20   3  121.52    6.86   0
  11 -20  -3  140.11    7.12   0
  11 -20  -3  104.84    4.98   0
  10 -20  -3  144.69    6.75   0
  10  20  -3  133.70    6.56   0
  10 -20  -3  138.87    6.94   0
 -10  20   3  126.12    5.32   0
   9  20  -3   23.47    6.01   0
   9 -20  -3    7.75    6.36   0
  -9  20   3    8.44    4.79   0
   9 -20  -3    9.33    6.53   0
   8  20  -3   10.85    6.10   0
  -8  20   3   19.31    6.64   0
   8 -20  -3    7.88    4.52   0
   8 -20  -3    2.96    6.32   0
   7  20  -3   12.08    6.09   0
   7 -20  -3    7.64    6.35   0
  -7  20   3    6.40    4.73   0
  -6  20   3  256.43    5.66   0
   6  20  -3  298.59    7.30   0
   6  20  -3  278.34    5.28   0
   6 -20  -3  292.79    6.99   0
   5  20  -3   89.15    6.46   0
  -5  20   3   65.65    6.84   0
  -5  20   3   70.35    7.87   0
   5 -20  -3   77.66    6.41   0
   5  20  -3   76.16    6.09   0
   4  20  -3  202.60    6.93   0
  -4  20   3  182.36    7.08   0
   4  20  -3  185.42    4.96   0
  -4  20   3  183.82    5.54   0
   4 -20  -3  198.63    5.28   0
  -3  20   3   19.32    7.91   0
   3  20  -3   24.83    6.46   0
  -3  20   3   23.56    7.00   0
  -2  20   3    8.53    4.77   0
  -2  20   3    2.40    6.03   0
   2  20  -3    2.36    6.50   0
  -1  20   3  103.34    6.91   0
   1  20  -3  127.05   10.17   0
   1  20  -3  113.47    4.93   0
  -1  20   3  121.13    8.15   0
   0  20   3  330.80    7.86   0
   0  20  -3  322.70    7.59   0
   0  20   3  303.02    5.87   0
  -1  20  -3   47.14    6.78   0
   1  20   3   52.61    6.58   0
   1  20   3   52.45    6.69   0
   2  20   3   16.05    7.17   0
   2  20   3   12.28    6.65   0
  -2  20  -3   13.99    6.63   0
   3  20   3    9.17    6.60   0
  -3  20  -3   22.38    4.88   0
   3  20   3   19.72    6.52   0
  -4  20  -3  111.28    6.88   0
   4 -20   3  131.16    4.93   0
   4  20   3  126.76    5.10   0
   4  20   3  104.59    6.18   0
  -5  20  -3   22.93    6.64   0
   5  20   3   22.26    6.50   0
   5  20   3   24.33    6.06   0
   5 -20   3   22.18    6.30   0
   6 -20   3   77.81    4.59   0
  -6  20  -3   77.24    7.01   0
   6  20   3   83.76    6.57   0
   6  20   3   60.22    4.46   0
   7 -20   3   67.99    4.88   0
  -7  20  -3   59.88    4.70   0
   7  20   3   62.08    6.09   0
  -8  20  -3   59.91    4.98   0
   8  20   3   54.18    6.38   0
   8 -20   3   48.72    6.69   0
   9 -20   3   57.79    6.51   0
  -9  20  -3   38.55    4.84   0
   9  20   3   36.09    6.07   0
  10 -20   3   67.14    6.44   0
 -10  20  -3   66.35    4.99   0
  10  20   3   73.60    4.56   0
  11 -20   3   39.20    6.29   0
  11  20   3   43.02    6.17   0
  11 -20   3   35.98   11.38   0
 -11  20  -3   46.22    6.52   0
  12  20   3   19.51    6.34   0
  12 -20   3   21.51    4.49   0
 -12  20  -3    9.08    4.70   0
  12 -20   3   10.76    9.59   0
  11  21  -3    9.03    6.11   0
  11 -21  -3   13.43    4.67   0
 -11  21   3   13.05    4.80   0
  11 -21  -3    7.32    6.55   0
  10 -21  -3   29.88    6.31   0
  10 -21  -3   28.97    7.81   0
 -10  21   3   13.78    6.72   0
  10  21  -3   14.46    4.47   0
  -9  21   3   35.89    4.95   0
   9  21  -3   29.19    4.33   0
   9 -21  -3   44.55    6.64   0
   9 -21  -3   37.29    6.44   0
   8 -21  -3  278.96    5.47   0
   8  21  -3  237.54    5.29   0
  -8  21   3  233.58    5.74   0
   7  21  -3   57.13    4.62   0
  -7  21   3   76.80    5.10   0
   7  21  -3   72.66    6.62   0
   7 -21  -3   74.87    6.57   0
   6 -21  -3    5.64    4.48   0
   6  21  -3    7.47    4.37   0
   6  21  -3   -3.24    6.33   0
  -6  21   3   -1.02    6.50   0
  -5  21   3   10.61    6.61   0
  -5  21   3    1.75    6.16   0
   5  21  -3    3.87    5.76   0
   5  21  -3   10.70    6.19   0
   5 -21  -3    3.63    6.28   0
  -4  21   3   66.75    7.94   0
  -4  21   3   66.36    6.88   0
   4  21  -3   64.44    4.41   0
   4  21  -3   63.46    6.40   0
  -3  21   3  248.50    5.75   0
  -3  21   3  258.10    7.75   0
   3  21  -3  252.29    5.64   0
   2  21  -3  316.41    5.79   0
  -2  21   3  322.72    9.20   0
   2  21  -3  320.41   10.01   0
  -2  21   3  302.23    7.69   0
  -1  21   3  458.23    7.91   0
   1  21  -3  486.06   11.84   0
   1  21  -3  473.98    7.85   0
  -1  21   3  478.71    8.82   0
   0  21   3  876.97    7.48   0
   0  21  -3  916.51    8.95   0
   0  21   3  921.81   10.24   0
  -1  21  -3    0.54    6.65   0
   1  21   3    0.45    6.37   0
   1  21   3    7.42    4.82   0
  -2  21  -3   57.65    6.88   0
   2  21   3   57.51    6.59   0
   2  21   3   69.74    4.93   0
   3  21   3  130.27    7.17   0
   3  21   3  128.24    6.83   0
  -3  21  -3  117.57    6.81   0
  -4  21  -3  720.41    8.47   0
   4  21   3  781.27    9.30   0
   4  21   3  797.69    8.42   0
   4 -21   3  827.44    8.24   0
   4  21   3  709.05    7.62   0
   5  21   3 1755.68   10.20   0
   5 -21   3 1757.67   10.42   0
   5  21   3 1547.27    9.71   0
  -5  21  -3 1554.20    9.13   0
  -6  21  -3  467.27    7.77   0
   6  21   3  453.83    5.82   0
   6  21   3  536.41    7.73   0
   6 -21   3  509.10    6.25   0
  -7  21  -3  131.58    6.63   0
   7  21   3  129.19    4.87   0
   7 -21   3  149.42    6.63   0
   8  21   3  442.13    5.92   0
   8 -21   3  520.99    7.69   0
  -8  21  -3  458.14    7.84   0
   9  21   3   96.92    4.69   0
   9 -21   3  106.01    6.38   0
  -9  21  -3  106.48    7.07   0
 -10  21  -3   38.52    6.61   0
  10  21   3   29.99    6.15   0
  10 -21   3   33.64    6.54   0
 -11  21  -3    1.89    4.89   0
  11  21   3    3.95    4.47   0
  11 -21   3    3.40    4.70   0
  11  22  -3  268.41    5.88   0
  11 -22  -3  314.03    6.06   0
  11 -22  -3  331.96    8.48   0
 -11  22   3  264.08    7.79   0
  10  22  -3   59.86    6.23   0
  10 -22  -3   58.12    8.14   0
  10 -22  -3   56.26    6.67   0
 -10  22   3   44.93    5.00   0
   9  22  -3  104.69    6.37   0
  -9  22   3  116.52    7.06   0
   9 -22  -3  116.15    6.85   0
  -8  22   3   30.32    6.54   0
   8 -22  -3   33.62    4.46   0
   8  22  -3   26.84    4.41   0
   8  22  -3   36.95    4.46   0
  -7  22   3    7.94    6.60   0
   7 -22  -3   -4.10    6.28   0
   7  22  -3    9.66    6.31   0
   7  22  -3    5.99    4.22   0
   6  22  -3  100.17    6.20   0
   6  22  -3  104.02    6.62   0
   6 -22  -3  106.09    4.95   0
  -6  22   3   87.91    7.05   0
   5  22  -3  221.49    7.14   0
  -5  22   3  196.41    7.31   0
   5 -22  -3  215.12    5.46   0
   5  22  -3  206.31    6.16   0
  -5  22   3  199.04    8.69   0
  -4  22   3  139.23    6.87   0
   4  22  -3  133.03    5.26   0
   4  22  -3  111.40    6.20   0
  -4  22   3  127.13    6.92   0
  -3  22   3  160.85    7.25   0
  -3  22   3  168.58    8.52   0
   3  22  -3  170.65    7.34   0
   2  22  -3  149.49    6.95   0
  -2  22   3  137.53    8.58   0
  -2  22   3  136.47    7.07   0
   2  22  -3  147.38    8.97   0
   1  22  -3  128.18    6.73   0
   1  22  -3  130.69   10.21   0
   1  22  -3  121.38    9.50   0
  -1  22   3  123.59    5.08   0
  -1  22   3  122.86    7.13   0
   0  22   3  326.25    5.71   0
   0  22  -3  313.16    7.37   0
   0  22   3  343.21    8.09   0
   1  22   3  120.70    5.17   0
   1  22   3  125.91    7.18   0
  -1  22  -3  118.87    5.25   0
   2  22   3  328.32    7.38   0
  -2  22  -3  330.55    7.54   0
   2  22   3  348.60    7.69   0
  -3  22  -3  127.33    6.80   0
   3  22   3  125.46    6.70   0
   3  22   3  126.24    7.35   0
  -4  22  -3  135.27    5.32   0
   4  22   3  124.78    6.37   0
   4  22   3  133.07    7.19   0
   4  22   3  137.33    6.92   0
   5  22   3  168.36    7.21   0
   5  22   3  157.34    5.04   0
  -5  22  -3  162.22    5.36   0
   5 -22   3  175.87    5.15   0
  -6  22  -3   29.61    6.61   0
   6 -22   3   43.97    4.67   0
   6  22   3   32.72    4.63   0
   6  22   3   42.44    6.58   0
   7  22   3  143.61    4.75   0
  -7  22  -3  158.34    6.92   0
   7  22   3  170.50    6.81   0
   7 -22   3  157.06    6.64   0
  -8  22  -3   -4.67    6.45   0
   8  22   3   -0.13    6.03   0
   8 -22   3    5.19    6.13   0
   9 -22   3   29.35    6.27   0
   9  22   3   35.59    6.21   0
  -9  22  -3   33.17    4.86   0
  10  22   3  319.15    5.86   0
  10 -22   3  386.14    7.49   0
 -10  22  -3  338.72    7.87   0
 -10  23   3   11.57    4.74   0
  10  23  -3    5.85    4.70   0
  10 -23  -3    8.98    6.35   0
  -9  23   3   71.97    5.08   0
   9  23  -3   60.76    6.18   0
   9 -23  -3   77.92    6.65   0
   8 -23  -3  105.37    6.61   0
   8  23  -3   92.94    4.93   0
   8  23  -3   93.91    6.29   0
  -8  23   3   87.57    6.85   0
  -7  23   3  110.46    6.99   0
   7  23  -3  111.36    6.60   0
   7  23  -3  119.55    6.25   0
   7 -23  -3  101.00    4.69   0
  -6  23   3    1.67    4.66   0
   6 -23  -3   -2.23    4.20   0
   6  23  -3   -5.77    6.38   0
   6  23  -3   11.16    5.84   0
   5  23  -3   98.07    6.08   0
  -5  23   3   97.32    5.31   0
   5  23  -3  117.21    6.54   0
  -5  23   3  103.24    7.98   0
  -4  23   3   59.68    5.11   0
  -4  23   3   69.58    6.55   0
   4  23  -3   69.35    6.71   0
   4  23  -3   73.24    6.17   0
  -3  23   3  664.86   11.07   0
  -3  23   3  591.39    6.93   0
   3  23  -3  703.41   10.74   0
   3  23  -3  666.33    6.90   0
   2  23  -3  347.00    7.65   0
  -2  23   3  339.34    9.64   0
  -2  23   3  330.92    5.95   0
   2  23  -3  357.38   10.46   0
   1  23  -3  120.23    6.99   0
  -1  23   3  112.25    5.22   0
   1  23  -3  112.35   11.62   0
   1  23  -3  121.13   12.14   0
  -1  23   3  115.10    7.16   0
   0  23   3   -6.42    4.72   0
   0  23  -3    4.70    6.57   0
   0  23   3    6.27    6.48   0
   1  23   3   88.77    6.85   0
  -1  23  -3  101.26    7.06   0
   1  23   3   90.96    7.08   0
   2  23   3  296.00    9.16   0
  -2  23  -3  250.63    5.70   0
   2  23   3  269.31    7.39   0
  -3  23  -3  191.68    5.53   0
   3  23   3  197.86    7.46   0
   3  23   3  201.56    7.20   0
  -4  23  -3  190.54    5.12   0
   4  23   3  205.33    5.38   0
   4  23   3  207.88    5.60   0
   4  23   3  174.56    5.17   0
   5  23   3   21.47    4.70   0
  -5  23  -3   17.29    6.68   0
   5 -23   3   14.35    4.54   0
   5  23   3   23.64    6.51   0
   5  23   3   14.47    4.14   0
   6  23   3   -0.64    4.07   0
   6 -23   3   14.70    4.39   0
   6  23   3    7.79    4.50   0
  -6  23  -3   -0.03    6.45   0
   7  23   3   25.71    6.10   0
  -7  23  -3   35.17    6.87   0
   7 -23   3   43.34    6.31   0
   7  23   3   41.08    6.63   0
[truncated: 1,980,916 more chars]
