# Supplementary material for: Crystal structure of (15,20-bis­(2,3,4,5,6-penta­fluoro­phen­yl)-5,10-{(pyridine-3,5-di­yl)bis­[(sulfane­diyl­methyl­ene)[1,1′-biphen­yl]-4′,2-di­yl]}porph­yrin­ato)nickel(II) di­chloro­methane x-solvate (x > 1/2) showing a rare CN5 coordination
Source: Acta Crystallogr E Crystallogr Commun. 2019 Jul 12;75(Pt 8):1180–4. doi: 10.1107/S2056989019009836 (PMC6690462; doi:10.1107/S2056989019009836)
Supplement: Supplementary file 2 [file e-75-01180-Isup2.hkl]

#
# h,k,l, Fc-squared, Fo-squared, sigma(Fo-squared), status flag
#
data_I
_shelx_title ' FG101_4 at 170 K in P2(1)/c'
_shelx_refln_list_code          4
_shelx_F_calc_maximum      214.29
_exptl_crystal_F_000      2460.00
_reflns_d_resolution_high  0.7827

loop_
 _space_group_symop_operation_xyz
 'x, y, z'
 '-x, y+1/2, -z+1/2'
 '-x, -y, -z'
 'x, -y-1/2, z-1/2'

_cell_length_a    14.0919
_cell_length_b    22.0127
_cell_length_c    17.9648
_cell_angle_alpha  90.000
_cell_angle_beta   93.950
_cell_angle_gamma  90.000

_shelx_F_squared_multiplier     1.000

loop_
 _refln_index_h
 _refln_index_k
 _refln_index_l
 _refln_F_squared_calc
 _refln_F_squared_meas
 _refln_F_squared_sigma
 _refln_observed_status
   2   0   0       3037.25       4561.77        58.19 o
   3   0   0       3978.43       3920.79        44.90 o
   4   0   0      22357.51      18296.92        68.17 o
   5   0   0      38253.62      31963.93       109.76 o
   6   0   0      12805.44      10885.51        43.79 o
   7   0   0       3028.55       2485.45        28.47 o
   8   0   0       1383.29       1548.91        21.35 o
   9   0   0       3107.42       2559.95        26.41 o
  10   0   0        638.77        840.66        31.49 o
  11   0   0       1338.87       1395.46        33.94 o
  12   0   0       1638.28       1824.78        21.64 o
  13   0   0          4.89         -1.29        19.44 o
  14   0   0         19.19         36.80        17.81 o
  15   0   0       2352.10       2577.01        33.76 o
  16   0   0       1207.32       1409.52        63.59 o
  17   0   0        152.76        176.93        14.80 o
   1   1   0       3807.69       4500.79        58.12 o
   2   1   0       1299.86       1419.90        25.92 o
   3   1   0       4723.12       4102.59        42.04 o
   4   1   0      36428.13      35561.02       124.87 o
   5   1   0      18460.35      17920.47        40.84 o
   6   1   0        357.88        258.22        14.58 o
   7   1   0       2041.85       1510.51        16.25 o
   8   1   0       1749.34       1476.67        16.66 o
   9   1   0        321.73        242.32        15.26 o
  10   1   0       2818.59       2561.21        43.20 o
  11   1   0       1059.60        932.67        15.12 o
  12   1   0        909.48        813.26        13.75 o
  13   1   0        173.63        188.31        11.70 o
  14   1   0       1624.74       1530.26        34.82 o
  15   1   0       1885.77       1914.02        19.12 o
  16   1   0        912.32        936.84        13.15 o
  17   1   0        147.43        131.04        10.30 o
   1   2   0      15691.75      25399.51       262.91 o
   2   2   0         95.75        133.42        85.11 o
   3   2   0        199.94        186.93        22.58 o
   4   2   0        137.86         52.55        16.80 o
   5   2   0         43.98        191.70        15.96 o
   6   2   0      12039.25      11960.56       112.83 o
   7   2   0       7258.11       7023.21        42.65 o
   8   2   0       4995.32       4990.25        29.66 o
   9   2   0       1269.46       1210.76        15.72 o
  10   2   0       4384.51       4282.21        55.27 o
  11   2   0       4757.28       4693.20        36.48 o
  12   2   0       1962.84       2005.02        30.53 o
  13   2   0        721.76        762.98        13.93 o
  14   2   0         41.26         76.45        12.81 o
  15   2   0        543.87        459.78        13.88 o
  16   2   0       1415.57       1258.08        37.20 o
  17   2   0        861.34        790.29        18.59 o
   1   3   0      11605.56      13098.85        86.84 o
   2   3   0      16318.78      16561.89        51.10 o
   3   3   0       4286.73       4727.77        61.93 o
   4   3   0        266.42        264.68        19.40 o
   5   3   0      17467.69      16615.42       119.44 o
   6   3   0        684.44        716.50        15.31 o
   7   3   0      23454.55      22095.50       226.51 o
   8   3   0       4177.67       3894.28        47.92 o
   9   3   0       2846.04       2503.63        27.35 o
  10   3   0          4.75         -9.27        20.15 o
  11   3   0        105.33         89.22        12.75 o
  12   3   0         17.51         32.03        14.70 o
  13   3   0        270.40        253.57        13.46 o
  14   3   0       3073.21       3244.38        32.39 o
  15   3   0       1286.70       1275.71        13.40 o
  16   3   0          5.61         -2.24         9.84 o
  17   3   0        191.97        243.75        11.96 o
   0   4   0       6446.63       3937.23        47.17 o
   1   4   0      21810.26      30591.94        98.16 o
   2   4   0      13480.16      16855.57       216.13 o
   3   4   0       8289.24       8230.28        32.87 o
   4   4   0      11812.97       9798.12        78.92 o
   5   4   0       4474.80       3366.45        35.28 o
   6   4   0       2104.30       2704.62        41.39 o
   7   4   0        493.56        746.71        15.10 o
   8   4   0       9842.85       9462.68       108.80 o
   9   4   0        411.97        409.92        13.79 o
  10   4   0       2409.66       2195.86        22.62 o
  11   4   0      13718.41      13048.27       126.87 o
  12   4   0       3271.19       3306.82        42.68 o
  13   4   0         13.52         25.28        10.16 o
  14   4   0          0.61         32.62        11.46 o
  15   4   0         15.06          2.55        11.31 o
  16   4   0       1132.94       1221.29        22.71 o
  17   4   0        705.20        760.81        19.62 o
   1   5   0       3136.36       3329.39        35.46 o
   2   5   0         18.21         39.25        22.65 o
   3   5   0       2024.07       1785.43        25.34 o
   4   5   0      17471.74      16969.73       115.23 o
   5   5   0        221.14        240.39        13.49 o
   6   5   0        798.69        756.31        14.19 o
   7   5   0         22.62         20.91        11.84 o
   8   5   0      10277.57      10245.88       120.41 o
   9   5   0        742.64        828.85        24.67 o
  10   5   0         23.07         41.86        15.27 o
  11   5   0        552.88        555.67        16.38 o
  12   5   0       6190.61       5993.05        92.71 o
  13   5   0         88.21         80.58        10.74 o
  14   5   0        210.02        243.18        11.13 o
  15   5   0         17.30         51.34        10.67 o
  16   5   0         62.41         47.31        11.72 o
  17   5   0         74.41         83.42        11.06 o
   0   6   0        565.09        182.50        53.86 o
   1   6   0         41.91         61.96        31.98 o
   2   6   0       2792.88       3469.78        49.90 o
   3   6   0      11866.32      12352.48       106.28 o
   4   6   0       3054.50       2595.64        18.07 o
   5   6   0         31.91        112.22        13.50 o
   6   6   0         56.60         45.22        12.91 o
   7   6   0        294.95        368.00        14.31 o
   8   6   0       3864.68       3985.80        52.04 o
   9   6   0        276.87        296.73        14.46 o
  10   6   0         13.42         33.45        12.90 o
  11   6   0       1350.47       1418.67        15.32 o
  12   6   0       1168.69       1239.40        22.54 o
  13   6   0        454.55        513.04        11.49 o
  14   6   0          3.37         29.21        10.08 o
  15   6   0         67.38         68.82        10.56 o
  16   6   0          5.08         11.36        10.65 o
  17   6   0         40.09         49.01        12.52 o
   1   7   0         99.34         78.69        22.41 o
   2   7   0        843.46       1016.79        21.59 o
   3   7   0      30153.09      29916.58       589.31 o
   4   7   0      22628.56      23122.10       156.91 o
   5   7   0        663.09       1012.95        14.34 o
   6   7   0      15713.02      14536.16        76.44 o
   7   7   0       1355.65       1240.77        13.13 o
   8   7   0        941.24        951.47        13.83 o
   9   7   0        245.20        277.21        11.89 o
  10   7   0       4499.53       4497.27        50.32 o
  11   7   0        209.87        223.69        10.88 o
  12   7   0        433.92        490.23        12.37 o
  13   7   0          0.29         16.31        13.46 o
  14   7   0        142.67        156.40        10.03 o
  15   7   0          3.65          9.68        10.59 o
  16   7   0          1.35         21.64         9.58 o
  17   7   0          4.37          1.13        16.52 o
   0   8   0        506.76        673.65        31.26 o
   1   8   0       5617.38       4977.21        27.14 o
   2   8   0       1808.27       1841.48        23.00 o
   3   8   0        751.10        852.25        17.27 o
   4   8   0        166.76        139.65        17.58 o
   5   8   0        942.56       1237.01        15.91 o
   6   8   0        101.14        174.96        10.56 o
   7   8   0        913.82        788.11        14.01 o
   8   8   0       4432.57       3885.54        47.79 o
   9   8   0        196.83        213.67        11.69 o
  10   8   0       1882.46       1788.05        27.28 o
  11   8   0       1347.93       1288.56        23.33 o
  12   8   0         76.75        123.88        10.84 o
  13   8   0        109.09        103.31        13.28 o
  14   8   0         53.68         48.61        13.35 o
  15   8   0          8.02         14.07        13.98 o
  16   8   0          6.57          3.42         9.44 o
  17   8   0        235.01        179.55        12.38 o
   1   9   0       2340.79       2542.60        20.75 o
   2   9   0      10901.11      10856.25       135.74 o
   3   9   0        151.98        233.72        15.42 o
   4   9   0       5937.63       6533.52       102.92 o
   5   9   0       4392.99       5180.74        85.48 o
   6   9   0          0.54         26.75        11.89 o
   7   9   0       1978.17       1990.27        16.26 o
   8   9   0        487.05        452.13        13.94 o
   9   9   0       1105.46       1015.56        13.59 o
  10   9   0       1477.47       1494.10        25.18 o
  11   9   0         23.95         50.46        11.91 o
  12   9   0        287.76        245.38        11.34 o
  13   9   0        356.44        356.81        15.63 o
  14   9   0         12.53         48.67        14.52 o
  15   9   0        180.07        196.18        11.25 o
  16   9   0         78.52        105.96        12.85 o
  17   9   0          2.51         18.65         9.68 o
   0  10   0      12994.36      12833.78        51.81 o
   1  10   0      11483.37      12243.81        68.02 o
   2  10   0         94.11        191.02        17.49 o
   3  10   0      14842.67      16322.55       400.92 o
   4  10   0        128.45        199.89        12.20 o
   5  10   0        848.51        679.75        14.36 o
   6  10   0       2045.70       1999.52        41.86 o
   7  10   0        941.09        909.86        17.36 o
   8  10   0       2794.41       2778.52        23.56 o
   9  10   0        758.02        737.23        12.45 o
  10  10   0       2762.77       2802.59        28.81 o
  11  10   0        131.49        131.89        12.00 o
  12  10   0        307.69        288.65        17.22 o
  13  10   0        162.65        159.55         9.83 o
  14  10   0          0.40         -4.82        11.63 o
  15  10   0         77.09        103.91        11.73 o
  16  10   0         55.82         56.16        17.13 o
   1  11   0          1.65          6.16        14.99 o
   2  11   0       2524.37       2637.88        23.52 o
   3  11   0       3004.61       2704.23        53.08 o
   4  11   0       7746.72       7886.09       182.96 o
   5  11   0       1799.76       1827.73        39.68 o
   6  11   0        620.59        526.38        13.10 o
   7  11   0       2460.98       2697.77        63.73 o
   8  11   0        762.32        756.26        21.95 o
   9  11   0       3187.34       3008.12        36.48 o
  10  11   0        382.50        370.16        22.73 o
  11  11   0        431.13        438.05        10.89 o
  12  11   0         23.36          6.80        10.07 o
  13  11   0         12.79         26.62        12.79 o
  14  11   0        265.02        304.58        12.22 o
  15  11   0        153.98        132.06        14.16 o
  16  11   0         30.50         60.26        11.04 o
   0  12   0       4056.43       4068.21        30.96 o
   1  12   0       1361.16       1401.42        18.74 o
   2  12   0         12.71         17.93        14.45 o
   3  12   0         10.05         11.97        15.32 o
   4  12   0        179.37        197.81        13.40 o
   5  12   0        590.65        516.32        28.99 o
   6  12   0      10418.23      10622.59       213.18 o
   7  12   0       1970.68       1791.23        27.71 o
   8  12   0       2313.15       2201.86        20.79 o
   9  12   0       1446.66       1392.44        16.92 o
  10  12   0       4060.55       3967.88        48.77 o
  11  12   0        314.35        312.99        12.62 o
  12  12   0        142.44        139.29        13.19 o
  13  12   0       1461.96       1482.74        30.87 o
  14  12   0          1.57         13.16        15.57 o
  15  12   0        748.22        736.49        25.43 o
  16  12   0         97.78        102.84        11.86 o
   1  13   0         35.39         44.57        14.04 o
   2  13   0        274.53        287.28        15.24 o
   3  13   0        522.07        439.24        20.93 o
   4  13   0       1997.18       1787.13        53.73 o
   5  13   0       1704.51       1893.97        36.42 o
   6  13   0        521.88        584.39        18.48 o
   7  13   0        427.89        425.24        12.52 o
   8  13   0       1294.82       1266.36        30.33 o
   9  13   0       2362.66       2280.81        37.40 o
  10  13   0        381.90        403.38        19.94 o
  11  13   0        194.76        214.81        20.74 o
  12  13   0         81.86        128.34        12.87 o
  13  13   0        681.12        763.35        19.47 o
  14  13   0        254.21        297.47        33.47 o
  15  13   0        288.60        228.99        13.50 o
   0  14   0       1238.51       1306.71        23.71 o
   1  14   0       2550.60       2831.96        25.29 o
   2  14   0        324.62        364.55        14.24 o
   3  14   0        298.74        332.72        17.77 o
   4  14   0        590.36        574.76        21.23 o
   5  14   0       1032.52       1073.28        17.70 o
   6  14   0       3874.46       3923.71       101.91 o
   7  14   0       7634.34       7611.99       181.09 o
   8  14   0       3144.22       3141.55        83.71 o
   9  14   0       1260.05       1179.07        21.12 o
  10  14   0       1798.45       1981.51        49.45 o
  11  14   0       3528.61       3775.73        81.53 o
  12  14   0       2584.29       2838.50        55.37 o
  13  14   0        424.39        491.66        12.59 o
  14  14   0         87.25         94.36        13.19 o
  15  14   0        758.90        788.02        34.42 o
   1  15   0       1541.82       1532.38        23.96 o
   2  15   0         12.24         22.36        12.77 o
   3  15   0       2387.08       2164.41        40.02 o
   4  15   0       2684.71       2758.89        75.10 o
   5  15   0       1434.37       1372.94        41.96 o
   6  15   0        952.59        959.29        22.55 o
   7  15   0        127.42        100.46        15.60 o
   8  15   0       4829.76       4757.44       145.25 o
   9  15   0       1454.19       1654.36        29.54 o
  10  15   0        959.30       1034.57        26.38 o
  11  15   0          2.74        -12.82        12.82 o
  12  15   0        138.03        161.99        21.56 o
  13  15   0          3.73         15.62        14.35 o
  14  15   0        795.88        786.35        21.99 o
  15  15   0       1205.95       1268.37        80.77 o
   0  16   0      17181.86      17246.36       210.14 o
   1  16   0       8200.79       8076.36        27.78 o
   2  16   0        989.34        950.44        28.47 o
   3  16   0       3634.69       3650.86        83.49 o
   4  16   0       5546.54       5631.82       118.67 o
   5  16   0       1632.99       1619.67        32.21 o
   6  16   0        748.81        771.77        22.81 o
   7  16   0        509.29        517.54        21.73 o
   8  16   0        490.47        541.31        14.43 o
   9  16   0       1137.06       1157.11        22.86 o
  10  16   0        252.58        281.44        13.60 o
  11  16   0        775.50        741.85        34.02 o
  12  16   0        201.37        230.95        11.29 o
  13  16   0        353.00        282.67        21.07 o
  14  16   0          1.55         23.36        13.39 o
   1  17   0       5247.99       5401.93        46.67 o
   2  17   0       2006.92       2203.77        24.11 o
   3  17   0       2742.42       2897.67        72.04 o
   4  17   0       1866.79       2054.20        68.41 o
   5  17   0         29.64         53.44        13.51 o
   6  17   0         83.44        109.84        14.02 o
   7  17   0       4495.68       4888.44       180.42 o
   8  17   0        236.04        314.76        13.71 o
   9  17   0          5.57         18.25        14.58 o
  10  17   0         22.08         53.87        14.11 o
  11  17   0         94.58        110.05        13.66 o
  12  17   0         60.76         61.53        11.44 o
  13  17   0        111.13        145.75        26.53 o
  14  17   0        371.54        359.89        17.34 o
   0  18   0        204.48        312.79        25.37 o
   1  18   0       1676.48       1898.55        19.00 o
   2  18   0        250.54        278.77        19.23 o
   3  18   0        601.22        581.23        24.70 o
   4  18   0       2676.54       2627.20       106.55 o
   5  18   0        221.31        171.15        16.45 o
   6  18   0          6.54         29.89        14.44 o
   7  18   0        866.29        937.07        31.70 o
   8  18   0        296.76        291.83        13.97 o
   9  18   0          2.49         10.28        12.07 o
  10  18   0         28.82         37.54        12.86 o
  11  18   0        654.20        699.26        28.47 o
  12  18   0        282.04        274.73        12.86 o
  13  18   0        244.31        258.50        15.86 o
   1  19   0       1446.89       1507.69        17.51 o
   2  19   0        562.76        603.43        18.40 o
   3  19   0       2434.26       2485.92        40.96 o
   4  19   0        486.38        450.60        11.87 o
   5  19   0         14.82         35.47        13.43 o
   6  19   0          8.40         27.67        12.63 o
   7  19   0       1267.40       1293.49        37.75 o
   8  19   0        600.31        564.39        13.24 o
   9  19   0        566.67        564.32        18.40 o
  10  19   0        427.43        440.85        11.93 o
  11  19   0         25.22          9.51        14.95 o
  12  19   0        136.17         98.31        13.07 o
  13  19   0        102.48        131.83        12.48 o
   0  20   0         12.41         13.95        23.36 o
   1  20   0        142.39        168.51        16.22 o
   2  20   0        565.79        585.42        14.43 o
   3  20   0        352.37        367.97        16.39 o
   4  20   0        188.68        165.86        13.35 o
   5  20   0       1106.48       1127.24        44.06 o
   6  20   0        601.04        633.03        11.98 o
   7  20   0       1736.60       1712.12        42.69 o
   8  20   0        760.97        788.97        33.66 o
   9  20   0        107.01        128.32        15.22 o
  10  20   0          0.73         13.48        12.74 o
  11  20   0        464.27        389.91        25.29 o
  12  20   0        255.79        250.34        15.34 o
   1  21   0        874.28        867.16        16.80 o
   2  21   0        163.84        214.42        16.53 o
   3  21   0        627.21        590.13        16.79 o
   4  21   0        224.23        212.43        15.08 o
   5  21   0        459.62        497.77        20.20 o
   6  21   0        333.63        343.67        20.14 o
   7  21   0         97.65         60.39        14.87 o
   8  21   0          8.98          7.36        13.97 o
   9  21   0         93.37        109.99        30.22 o
  10  21   0        208.82        221.45        15.68 o
  11  21   0          0.16        -18.99        18.99 o
   0  22   0        199.70        215.04        23.09 o
   1  22   0       1036.22       1011.22        20.62 o
   2  22   0       1318.47       1207.91        23.08 o
   3  22   0        129.83        160.16        16.20 o
   4  22   0         19.33         27.50        21.63 o
   5  22   0         40.50         39.18        11.91 o
   6  22   0        213.66        194.45        16.55 o
   7  22   0         47.85         48.35        12.95 o
   8  22   0         84.43         55.21        14.12 o
   9  22   0        144.61        179.39        17.00 o
  10  22   0         97.13        102.08        16.47 o
  11  22   0        163.42        151.53        11.92 o
   1  23   0         24.47         41.10        14.23 o
   2  23   0        516.84        592.77        16.28 o
   3  23   0          0.17         19.52        14.76 o
   4  23   0         28.58          9.95        18.61 o
   5  23   0         70.30         66.70        11.68 o
   6  23   0        419.96        436.46        17.72 o
   7  23   0        107.69        131.37        12.30 o
   8  23   0          9.98         33.96        20.49 o
   9  23   0        155.35        139.28        16.29 o
  10  23   0        284.53        263.03        24.00 o
   0  24   0         49.78         78.66        22.96 o
   1  24   0          0.76         20.19        14.67 o
   2  24   0          0.27         -0.91        17.32 o
   3  24   0        149.91        136.09        15.03 o
   4  24   0        325.47        290.82        13.19 o
   5  24   0          3.54         19.76        22.03 o
   6  24   0        460.08        412.57        17.11 o
   7  24   0        977.60       1014.70        28.20 o
   8  24   0        911.55        882.21        20.59 o
   9  24   0        183.12        217.03        19.65 o
   1  25   0         30.42         63.56        14.21 o
   2  25   0        231.36        270.78        15.69 o
   3  25   0        554.41        591.76        36.98 o
   4  25   0        169.58        157.85        15.15 o
   5  25   0         14.56         22.24        14.65 o
   6  25   0         69.49        120.29        34.48 o
   7  25   0         18.77         17.31        11.13 o
   8  25   0        309.05        309.05        29.63 o
   0  26   0       1142.69       1106.83        28.50 o
   1  26   0       1151.93       1142.43        19.45 o
   2  26   0         37.22         33.28        13.95 o
   3  26   0        242.24        288.01        24.94 o
   4  26   0        320.95        281.00        14.61 o
   5  26   0        777.50        738.89        26.89 o
   6  26   0        460.85        452.84        19.81 o
   1  27   0        224.79        213.26        31.73 o
   2  27   0        746.63        673.92        27.61 o
   3  27   0         37.61         27.69        16.33 o
   4  27   0        354.02        310.45        15.32 o
   5  27   0        246.20        210.09        13.38 o
   0  28   0          8.09          2.87        19.40 o
   1  28   0        276.93        250.37        38.63 o
 -17   1   1         63.12         92.16        10.23 o
 -16   1   1         38.28         44.17        11.56 o
 -15   1   1        214.00        239.27        10.32 o
 -14   1   1        934.32        851.39        13.37 o
 -13   1   1        272.44        303.60        15.10 o
 -12   1   1        870.03        874.72        17.59 o
 -11   1   1       1553.50       1528.91        18.63 o
 -10   1   1         69.49         75.31        14.83 o
  -9   1   1       2352.65       2018.27        22.31 o
  -8   1   1       1750.42       1803.58        15.43 o
  -7   1   1         46.96         53.07        12.76 o
  -6   1   1      12717.14      10893.15        97.40 o
  -5   1   1        645.30        950.01        17.80 o
  -4   1   1       4620.58       3346.81        27.10 o
  -3   1   1      15572.74      16036.85       141.10 o
  -2   1   1        943.64       1840.67        27.47 o
   0   1   1      22622.73      19333.86       199.64 o
   1   1   1        489.33         43.59        29.93 o
   2   1   1      28134.91      23813.03        93.48 o
   3   1   1       3794.28       3142.65       134.81 o
   4   1   1        341.59        496.23        21.11 o
   5   1   1      11424.89       8837.19        46.94 o
   6   1   1      12519.41      10243.34        68.35 o
   7   1   1       7060.53       6089.85        50.94 o
   8   1   1       3622.60       3218.81        17.14 o
   9   1   1       2845.71       2437.67        31.40 o
  10   1   1       2117.49       1798.14        16.24 o
  11   1   1        294.87        287.75        15.35 o
  12   1   1        226.43        231.33        22.90 o
  13   1   1          1.90         -2.76        19.65 o
  14   1   1         20.08         55.59        14.75 o
  15   1   1       1064.72       1246.08        18.91 o
  16   1   1          6.24         22.34        14.25 o
  17   1   1        150.44        170.56        14.41 o
 -17   2   1        417.26        458.48        21.51 o
 -16   2   1        942.60       1021.58        27.90 o
 -15   2   1        304.17        356.52        12.21 o
 -14   2   1         24.54         21.30        10.59 o
 -13   2   1        273.20        300.94        15.03 o
 -12   2   1        620.63        617.80        14.35 o
 -11   2   1          3.41          3.41        12.14 o
 -10   2   1        739.16        583.49        13.66 o
  -9   2   1         76.04         98.10        11.96 o
  -8   2   1        781.73        713.29        15.09 o
  -7   2   1        167.09        125.03        14.64 o
  -6   2   1        298.37        259.37        17.31 o
  -5   2   1      17540.73      16455.02       140.90 o
  -4   2   1      18069.17      17009.00       105.03 o
  -3   2   1      12170.49      11856.99       187.90 o
  -2   2   1      23497.78      25029.60       121.91 o
  -1   2   1       1492.99       1621.82        27.86 o
   0   2   1       5888.02       6836.80        46.65 o
   1   2   1        257.39        532.12        36.17 o
   2   2   1       2635.84       2511.00        43.74 o
   3   2   1       6824.11       6941.33        50.58 o
   4   2   1       4580.50       4068.14        37.82 o
   5   2   1        609.67        645.20        16.90 o
   6   2   1        141.07        137.36        27.08 o
   7   2   1         11.13          4.58        10.96 o
   8   2   1        700.00        623.75        15.28 o
   9   2   1       1018.78        828.81        13.26 o
  10   2   1        509.55        455.94        13.39 o
  11   2   1       3365.56       3232.24        55.36 o
  12   2   1       4150.94       3924.05        50.04 o
  13   2   1        133.11        135.48        10.78 o
  14   2   1         77.09         81.28        10.83 o
  15   2   1          4.81        -12.12        18.15 o
  16   2   1          5.90         12.23        22.12 o
  17   2   1        110.96        125.67        11.86 o
 -17   3   1        334.59        303.40        12.92 o
 -16   3   1        264.41        200.74        11.08 o
 -15   3   1         17.51          5.76        11.76 o
 -14   3   1       1660.60       1755.07        20.46 o
 -13   3   1        356.61        430.60        13.70 o
 -12   3   1         17.23          8.84        10.64 o
 -11   3   1        523.98        596.35        17.07 o
 -10   3   1        132.50        149.10        18.04 o
  -9   3   1       2307.31       2170.53        18.23 o
  -8   3   1        302.52        233.92        13.45 o
  -7   3   1       4187.87       4009.25        32.71 o
  -6   3   1      10868.09      11710.49        83.73 o
  -5   3   1        700.98       1074.71        17.67 o
  -4   3   1      21184.23      18754.68       113.33 o
  -3   3   1      20864.85      21832.30       192.16 o
  -2   3   1         28.11         30.94        21.26 o
   0   3   1       6754.19       4776.14        34.13 o
   1   3   1       6329.03      11393.63        76.12 o
   2   3   1       1090.25       2137.14        31.48 o
   3   3   1       4345.64       4790.58        73.41 o
   4   3   1        128.92         53.82        18.21 o
   5   3   1       3095.42       3665.59        37.95 o
   6   3   1       9667.91      10265.62        57.80 o
   7   3   1         23.51         42.00        13.64 o
   8   3   1       9502.59       9299.96        67.59 o
   9   3   1        696.87        797.49        16.03 o
  10   3   1       1981.77       1974.99        16.41 o
  11   3   1        215.62        225.43        13.06 o
  12   3   1          1.74         -0.76        11.33 o
  13   3   1        502.82        445.07        12.73 o
  14   3   1        394.60        358.37        15.15 o
  15   3   1        782.50        731.69        16.99 o
  16   3   1        271.72        264.05        12.18 o
  17   3   1          1.09          6.16        10.12 o
 -17   4   1         20.34          1.23        10.98 o
 -16   4   1         90.32         76.24        10.26 o
 -15   4   1        304.11        276.58        10.50 o
 -14   4   1       1580.05       1611.71        20.74 o
 -13   4   1         22.68         17.83        12.74 o
 -12   4   1       1041.42       1069.10        11.26 o
 -11   4   1        200.70        182.60        13.85 o
 -10   4   1       5623.25       5640.39        35.60 o
  -9   4   1       3705.12       3431.31        28.54 o
  -8   4   1       1215.97       1044.06        12.99 o
  -7   4   1       1410.37       1022.31        14.11 o
  -6   4   1       9553.24       9791.93        65.79 o
  -5   4   1      13752.16      13042.62        88.66 o
  -4   4   1       1775.00       1797.96        17.89 o
  -3   4   1      38082.03      38070.27       131.77 o
  -2   4   1      12381.06      13578.18       132.10 o
  -1   4   1       3957.92       4042.62        35.92 o
   0   4   1       7458.51       9327.90        59.20 o
   1   4   1       3902.18       4096.88        48.03 o
   2   4   1        984.00        734.37        27.15 o
   3   4   1       3808.78       3698.43        45.44 o
   4   4   1      14618.21      14207.68       103.89 o
   5   4   1       7902.49       7999.01        51.20 o
   6   4   1       1222.94        979.34        16.68 o
   7   4   1        877.08        641.73        12.68 o
   8   4   1       7713.82       7588.97        41.19 o
   9   4   1        247.59        238.19        13.03 o
  10   4   1        696.64        675.84        13.77 o
  11   4   1          5.03         30.83        13.68 o
  12   4   1         71.07         91.07        11.18 o
  13   4   1         18.55         26.67        15.70 o
  14   4   1       2087.83       2076.01        74.91 o
  15   4   1        139.23        140.63        13.22 o
  16   4   1         46.68         42.71        10.76 o
  17   4   1          0.48         23.25        13.03 o
 -17   5   1        290.66        317.05        10.95 o
 -16   5   1        335.41        369.27        15.48 o
 -15   5   1         46.00         84.81        10.71 o
 -14   5   1        586.90        491.52        24.52 o
 -13   5   1          5.62         12.96        12.35 o
 -12   5   1        806.78        803.94        11.65 o
 -11   5   1       4350.40       4130.06        39.17 o
 -10   5   1       1091.18        931.79        12.38 o
  -9   5   1       1476.54       1446.61        15.57 o
  -8   5   1       1597.43       1526.68        14.50 o
  -7   5   1       5636.21       5024.87        57.58 o
  -6   5   1      14723.93      12884.82        95.51 o
  -5   5   1        113.04         22.33        13.12 o
  -4   5   1      12102.39      10914.99        48.50 o
  -3   5   1      27728.93      29264.89       173.68 o
  -1   5   1       3520.38       2636.73        34.70 o
   0   5   1       7876.74       5979.76        44.40 o
   1   5   1       2662.74       1471.77        46.93 o
   2   5   1       7712.64       7272.37        90.13 o
   3   5   1       1306.46       1070.44        19.88 o
   4   5   1      18733.35      17388.47        87.55 o
   5   5   1       4788.64       3488.36        28.61 o
   6   5   1        372.28        206.06        11.80 o
   7   5   1        202.79        176.32        10.75 o
   8   5   1         93.76        159.03        12.17 o
   9   5   1        446.35        480.66        17.77 o
  10   5   1       2776.86       2500.14        21.25 o
  11   5   1        210.43        206.45        13.55 o
  12   5   1        259.78        279.89        16.16 o
  13   5   1       1078.52       1079.57        22.56 o
  14   5   1       1115.97       1070.99        18.09 o
  15   5   1         42.30         26.80        12.48 o
  16   5   1       1335.36       1495.69        23.58 o
  17   5   1        666.39        779.49        25.35 o
 -17   6   1         14.86         36.33        11.77 o
 -16   6   1         84.62         89.60        10.84 o
 -15   6   1        723.39        796.31        17.08 o
 -14   6   1       1031.41       1142.38        20.31 o
 -13   6   1        973.28       1059.99        14.37 o
 -12   6   1        609.88        628.34        11.22 o
 -11   6   1        223.83        195.94        10.62 o
 -10   6   1        218.27        168.30        10.86 o
  -9   6   1        466.31        378.01        22.33 o
  -8   6   1      10873.88      10211.61        62.48 o
  -7   6   1       4322.61       4611.18        21.71 o
  -6   6   1       1529.83       1291.23        14.26 o
  -5   6   1       2337.41       2886.15        23.07 o
  -4   6   1      34547.06      33545.93       256.29 o
  -3   6   1        539.87        704.93        18.79 o
  -2   6   1      10706.09      11722.16       124.58 o
  -1   6   1       3158.05       3499.19        40.19 o
   0   6   1      29819.15      32897.76       132.52 o
   2   6   1         48.32         61.54        24.13 o
   3   6   1        110.49        170.18        16.28 o
   4   6   1         19.44         30.51        13.50 o
   5   6   1       1029.34       1313.43        15.42 o
   6   6   1       1604.21       1738.66        15.39 o
   7   6   1       3053.37       2762.01        44.84 o
   8   6   1       1294.27       1253.82        19.91 o
   9   6   1        103.80         92.81        13.76 o
  10   6   1        240.81        247.96        13.76 o
  11   6   1       3475.25       3406.46        43.86 o
  12   6   1        250.36        277.11        12.34 o
  13   6   1        478.81        564.53        11.75 o
  14   6   1       2474.01       2652.22        24.04 o
  15   6   1         10.49         30.33        13.54 o
  16   6   1          0.41         32.13        10.87 o
  17   6   1          0.86         16.78        15.35 o
 -17   7   1        878.29        862.66        20.28 o
 -16   7   1        324.94        365.69        11.76 o
 -15   7   1         20.06         12.04        10.61 o
 -14   7   1        596.15        614.35        19.56 o
 -13   7   1       1072.71       1203.43        22.81 o
 -12   7   1       1316.30       1170.33        27.70 o
 -11   7   1        302.03        329.47        13.83 o
 -10   7   1       2068.88       2020.85        23.66 o
  -9   7   1         51.89         61.26        11.58 o
  -8   7   1       2075.64       1698.11        17.74 o
  -7   7   1        165.45        190.57        11.05 o
  -6   7   1       1256.13       1014.61        14.15 o
  -5   7   1         13.61         52.09        13.31 o
  -4   7   1       6134.77       6061.02        59.56 o
  -3   7   1        492.49        454.56        16.16 o
  -2   7   1        718.55        748.84        20.48 o
  -1   7   1        605.23        414.48        22.54 o
   0   7   1       1455.38       2181.73        30.12 o
   1   7   1         22.12        153.71        26.83 o
   2   7   1         60.31         17.57        23.91 o
   3   7   1       1020.76       1014.11        20.41 o
   4   7   1      12028.10      11805.72       103.62 o
   5   7   1       6592.94       6949.79        27.50 o
   6   7   1         10.10         10.04        12.15 o
   7   7   1        481.72        514.02        11.59 o
   8   7   1        241.82        239.50        12.75 o
   9   7   1        352.53        286.61        14.30 o
  10   7   1       1817.94       1655.96        28.33 o
  11   7   1       1046.97       1014.13        13.66 o
  12   7   1       2205.38       2064.98        35.42 o
  13   7   1         16.76         29.02         9.38 o
  14   7   1        271.94        269.35        12.89 o
  15   7   1       1036.02       1091.14        21.49 o
  16   7   1        859.55        953.23        14.08 o
  17   7   1        339.81        291.56        13.76 o
 -17   8   1        279.47        267.98        11.70 o
 -16   8   1       1154.58       1119.93        23.06 o
 -15   8   1       1566.15       1595.82        29.35 o
 -14   8   1       1482.90       1563.45        19.78 o
 -13   8   1        136.36        138.60        10.90 o
 -12   8   1          2.84         -3.57        11.60 o
 -11   8   1         26.98         62.68        11.29 o
 -10   8   1         33.88         50.57        12.32 o
  -9   8   1       5568.81       5483.32        55.64 o
  -8   8   1        345.96        278.01        14.20 o
  -7   8   1       2584.66       2556.69        24.22 o
  -6   8   1       3331.66       3326.54        25.94 o
  -5   8   1        454.00        638.42        15.41 o
  -4   8   1       1762.69       2127.38        33.05 o
  -3   8   1      11006.53      10657.68       168.99 o
  -2   8   1        239.89        374.15        18.70 o
  -1   8   1       2970.57       3443.99        25.76 o
   0   8   1       4676.38       4950.79        31.04 o
   1   8   1       2766.60       3057.68        26.51 o
   2   8   1      20108.45      20164.52       259.62 o
   3   8   1       6828.52       6321.55       110.84 o
   4   8   1       5078.74       4651.81        65.82 o
   5   8   1         88.94        127.34        14.51 o
   6   8   1       1806.25       1488.61        15.55 o
   7   8   1       1788.55       1402.23        17.11 o
   8   8   1      14086.92      13579.41       115.59 o
   9   8   1        749.30        680.93        13.22 o
  10   8   1         44.19         44.40        12.65 o
  11   8   1        223.41        227.65        13.53 o
  12   8   1       5512.16       5566.38        75.35 o
  13   8   1       3862.49       4012.33        36.48 o
  14   8   1          5.87         20.45        11.40 o
  15   8   1         77.21         64.09        10.67 o
  16   8   1         70.84         86.32        11.00 o
  17   8   1        222.38        212.55        16.45 o
 -17   9   1         18.80         22.81        13.04 o
 -16   9   1        431.06        455.67        17.78 o
 -15   9   1          9.97          8.83         9.82 o
 -14   9   1       1278.94       1305.37        13.58 o
 -13   9   1       2242.73       2157.43        31.79 o
 -12   9   1        928.10        885.76        13.93 o
 -11   9   1        124.61        130.42        10.65 o
 -10   9   1         69.24         82.77        12.47 o
  -9   9   1        585.45        563.31        13.32 o
  -8   9   1       1127.38       1138.19        17.34 o
  -7   9   1      16917.33      16061.62       163.80 o
  -6   9   1       1641.45       1508.59        17.17 o
  -5   9   1        461.13        272.09        13.38 o
  -4   9   1        134.55         86.84        13.42 o
  -3   9   1       1115.92        947.35        14.11 o
  -2   9   1       5069.52       5135.67        74.93 o
  -1   9   1       5719.66       5436.26        53.32 o
   0   9   1       9002.66       9036.74        80.35 o
   1   9   1      12090.17      12454.55       110.37 o
   2   9   1       6104.67       6660.29       153.94 o
   3   9   1        397.62        312.76        21.96 o
   4   9   1       3644.61       4452.76        53.54 o
   5   9   1       9716.02       8505.31        43.30 o
   6   9   1       4154.53       3601.38        40.86 o
   7   9   1        806.06        652.15        14.10 o
   8   9   1        927.79        919.71        12.77 o
   9   9   1       3401.33       3292.36        33.01 o
  10   9   1       1523.07       1654.34        17.05 o
  11   9   1       2177.25       2232.09        32.55 o
  12   9   1       2857.53       2912.89        22.67 o
  13   9   1        249.12        203.00        11.86 o
  14   9   1       3232.06       3398.42        51.68 o
  15   9   1       3841.29       3809.53        65.78 o
  16   9   1        718.00        730.09        22.25 o
 -16  10   1        588.43        569.74        12.71 o
 -15  10   1        271.54        321.64        12.20 o
 -14  10   1         10.56          7.67        10.88 o
 -13  10   1        221.27        230.98        12.84 o
 -12  10   1         42.16         43.73        11.49 o
 -11  10   1       4050.56       3925.02        40.56 o
 -10  10   1       1585.04       1495.19        29.52 o
  -9  10   1        610.96        619.98        15.67 o
  -8  10   1       4457.61       4763.62        46.38 o
  -7  10   1        112.45         99.43        13.05 o
  -6  10   1        763.01        853.23        21.52 o
  -5  10   1       1175.37       1025.65        14.48 o
  -4  10   1       9572.04       8935.25       138.34 o
  -3  10   1       2384.89       1972.64        28.86 o
  -2  10   1        716.88        739.11        22.27 o
  -1  10   1        313.53        347.67        16.31 o
   0  10   1        290.19        306.75        17.80 o
   1  10   1      16130.38      17998.63       235.25 o
   2  10   1      12144.64      13283.15       206.28 o
   3  10   1       3862.03       3882.58        78.15 o
   4  10   1        819.72        798.07        21.09 o
   5  10   1       2479.64       2714.59        45.31 o
   6  10   1       1645.06       1741.12        23.11 o
   7  10   1         19.09         42.41        14.63 o
   8  10   1       2988.78       3032.89        37.36 o
   9  10   1       5432.43       5338.91        27.29 o
  10  10   1       3404.35       3059.11        35.27 o
  11  10   1        464.57        415.93        11.47 o
  12  10   1       1076.97       1019.28        11.30 o
  13  10   1        358.46        371.46        12.08 o
  14  10   1        531.80        525.65        15.54 o
  15  10   1        485.07        514.88        24.39 o
  16  10   1        416.88        479.43        21.89 o
 -16  11   1         26.76          8.54        15.63 o
 -15  11   1         16.45         -3.76        10.08 o
 -14  11   1          2.29        -10.84        10.84 o
 -13  11   1       1945.46       1894.30        25.26 o
 -12  11   1         21.98         18.73        14.52 o
 -11  11   1          5.50         -6.56        10.14 o
 -10  11   1       3181.89       3074.28        67.94 o
  -9  11   1        750.54        674.31        13.97 o
  -8  11   1       9665.04       9798.07       108.95 o
  -7  11   1       7473.82       7416.20        82.13 o
  -6  11   1      10761.74      11152.53       238.51 o
  -5  11   1       1782.52       2007.82        39.63 o
  -4  11   1        368.16        308.82        13.63 o
  -3  11   1      13260.14      13663.38       175.72 o
  -2  11   1       5681.09       5990.48       107.56 o
  -1  11   1      10831.81      11122.59        31.16 o
   0  11   1      16780.76      18450.30        83.65 o
   1  11   1       1530.73       1555.80        21.39 o
   2  11   1       1457.24       1469.90        25.02 o
   3  11   1       9440.25      10304.66       150.16 o
   4  11   1       5606.87       5824.66       122.34 o
   5  11   1       1135.70       1043.44        25.67 o
   6  11   1        341.68        335.44        14.94 o
   7  11   1        946.27        972.83        15.89 o
   8  11   1        695.82        600.26        14.98 o
   9  11   1         13.81          5.39        15.66 o
  10  11   1        877.47        975.72        27.22 o
  11  11   1        197.96        216.39        11.95 o
  12  11   1         15.30         20.55        18.72 o
  13  11   1        307.59        314.94         9.93 o
  14  11   1        445.52        414.39        14.61 o
  15  11   1        349.69        335.36        16.57 o
  16  11   1         24.17         12.08        11.03 o
 -16  12   1         17.27          1.99        11.09 o
 -15  12   1         40.58         34.49        14.52 o
 -14  12   1        121.07        130.90        11.67 o
 -13  12   1         39.65         61.62        12.34 o
 -12  12   1         16.12         30.04        12.65 o
 -11  12   1         44.14         75.87        12.91 o
 -10  12   1       5347.76       5227.77       133.25 o
  -9  12   1       5866.26       5958.73       112.90 o
  -8  12   1        691.22        695.14        16.84 o
  -7  12   1       4709.81       4641.74        78.85 o
  -6  12   1        232.65        290.26        15.15 o
  -5  12   1       6724.85       7138.56       128.62 o
  -4  12   1       8055.60       8268.96       143.04 o
  -3  12   1       2010.00       2166.25        21.05 o
  -2  12   1        175.45        185.28        13.10 o
  -1  12   1       1433.41       1662.32        16.69 o
   0  12   1       3154.31       3292.71        23.31 o
   1  12   1         78.08         60.98        13.44 o
   2  12   1       1921.60       1932.57        46.00 o
   3  12   1        121.77        148.24        23.32 o
   4  12   1        506.21        626.68        13.78 o
   5  12   1       1930.11       1710.09        42.36 o
   6  12   1         17.12         21.49        13.04 o
   7  12   1       9967.05       9908.29       212.18 o
   8  12   1       2116.82       2168.55        41.80 o
   9  12   1       1502.43       1520.22        24.36 o
  10  12   1       2431.83       2411.40        16.34 o
  11  12   1        138.91        131.74        14.75 o
  12  12   1         49.60         59.18        17.19 o
  13  12   1          7.10         28.42        17.53 o
  14  12   1        254.86        268.89        11.85 o
  15  12   1        463.36        421.16        15.46 o
  16  12   1          0.23          8.85        12.27 o
 -15  13   1         11.77         25.45        11.14 o
 -14  13   1        184.06        215.21        16.41 o
 -13  13   1        278.32        300.96        24.25 o
 -12  13   1         96.01        131.16        12.22 o
 -11  13   1        494.87        613.77        25.03 o
 -10  13   1         80.22         75.68        13.19 o
  -9  13   1       1649.76       1745.73        22.31 o
  -8  13   1        305.36        313.98        19.29 o
  -7  13   1       1139.59       1172.19        27.76 o
  -6  13   1       5122.14       4988.23       100.93 o
  -5  13   1       3593.74       3937.03       103.54 o
  -4  13   1       1061.75       1100.45        16.30 o
  -3  13   1         25.65         49.23        14.51 o
  -2  13   1        129.49        129.14        14.37 o
  -1  13   1        105.35        112.87        19.05 o
   0  13   1       1260.51       1268.39        18.67 o
   1  13   1       1211.16       1379.85        22.44 o
   2  13   1          2.69        -13.30        13.30 o
   3  13   1       1498.71       1508.20        22.81 o
   4  13   1       5055.74       5013.65       145.86 o
   5  13   1        424.11        399.71        22.83 o
   6  13   1        718.33        745.67        15.16 o
   7  13   1       1654.06       1514.16        33.83 o
   8  13   1         54.05         89.84        14.21 o
   9  13   1        212.95        182.11        13.78 o
  10  13   1       5640.41       5918.22       130.17 o
  11  13   1       2522.85       2540.40        69.01 o
  12  13   1        177.23        173.37        13.17 o
  13  13   1        204.63        212.95        12.22 o
  14  13   1        134.48        114.30        11.15 o
  15  13   1         78.20         94.63        16.86 o
 -15  14   1        520.60        524.94        26.48 o
 -14  14   1        847.92        924.99        14.82 o
 -13  14   1         63.05         76.45        12.81 o
 -12  14   1        317.70        272.69        13.48 o
 -11  14   1        517.28        526.22        24.65 o
 -10  14   1        173.59        154.41        14.79 o
  -9  14   1         26.33         18.79        12.07 o
  -8  14   1       2609.92       2513.02        58.75 o
  -7  14   1        898.86        826.36        18.40 o
  -6  14   1          8.64         10.16        12.65 o
  -5  14   1          1.52         11.55        15.48 o
  -4  14   1       2342.14       2463.74        36.18 o
  -3  14   1         13.20         51.12        13.12 o
  -2  14   1       1365.58       1434.00        31.59 o
  -1  14   1       1219.16       1222.46        17.88 o
   0  14   1        474.27        494.62        17.63 o
   1  14   1       8991.96       9574.07        57.06 o
   2  14   1         86.98        106.72        13.80 o
   3  14   1         92.77         61.30        20.00 o
   4  14   1        216.91        182.90        14.35 o
   5  14   1       2515.59       2507.98        65.34 o
   6  14   1         11.55         25.47        14.47 o
   7  14   1       2670.21       2503.05        49.50 o
   8  14   1        284.06        253.60        14.71 o
   9  14   1        136.41        141.35        14.86 o
  10  14   1       2914.36       2614.36        96.95 o
  11  14   1         40.06         59.27        13.07 o
  12  14   1         20.34         42.12        11.87 o
  13  14   1         27.85         30.30        13.04 o
  14  14   1        234.57        240.11        12.33 o
  15  14   1        202.39        179.31        13.11 o
 -15  15   1        154.37        178.86        18.12 o
 -14  15   1        108.56        180.51        13.23 o
 -13  15   1        146.35        153.18        11.09 o
 -12  15   1        145.66        134.26        15.99 o
 -11  15   1          6.34         25.90        11.83 o
 -10  15   1         22.52         26.93        10.85 o
  -9  15   1        775.43        663.26        12.68 o
  -8  15   1        397.00        434.69        14.24 o
  -7  15   1       1379.60       1407.67        33.99 o
  -6  15   1        579.62        565.02        25.28 o
  -5  15   1        789.71        738.97        20.21 o
  -4  15   1          0.42          2.26        13.28 o
  -3  15   1       3066.12       3435.81        39.99 o
  -2  15   1        311.53        332.87        17.40 o
  -1  15   1       5666.32       6210.26        29.53 o
   0  15   1        244.06        210.71        17.82 o
   1  15   1        223.88        127.65        18.18 o
   2  15   1       2737.09       2762.52        41.94 o
   3  15   1        407.52        493.82        17.92 o
   4  15   1        218.36        263.90        23.04 o
   5  15   1       3198.75       3056.63        63.86 o
   6  15   1        549.46        502.13        17.19 o
   7  15   1         25.26         51.88        18.03 o
   8  15   1        486.81        469.76        13.45 o
   9  15   1          3.46         -6.07        13.13 o
  10  15   1       1463.48       1383.58        26.56 o
  11  15   1       1066.36       1124.31        19.96 o
  12  15   1          4.27          4.83        11.62 o
  13  15   1         25.37         25.78        14.61 o
  14  15   1         66.53         88.81        14.45 o
  15  15   1          2.46         10.77        13.21 o
 -14  16   1         10.92         21.94        12.77 o
 -13  16   1         62.15         65.56        13.16 o
 -12  16   1         38.59         47.61        14.25 o
 -11  16   1        449.36        464.39        17.90 o
 -10  16   1        889.66        897.64        18.90 o
  -9  16   1       1169.76       1112.88        27.18 o
  -8  16   1        211.66        206.33        15.32 o
  -7  16   1         32.39         50.05        22.98 o
  -6  16   1       1565.88       1623.41        38.67 o
  -5  16   1       1003.18        959.43        36.65 o
  -4  16   1        241.38        245.04        14.69 o
  -3  16   1       2156.64       2221.04        41.96 o
  -2  16   1        232.48        212.25        15.05 o
  -1  16   1        203.00        252.02        15.59 o
   0  16   1        296.09        293.57        17.95 o
   1  16   1          5.30         26.82        14.37 o
   2  16   1       1106.24       1016.27        20.60 o
   3  16   1       1067.22       1116.12        20.49 o
   4  16   1       1104.30       1168.13        30.61 o
   5  16   1        112.17        124.79        18.33 o
   6  16   1        169.23        214.60        14.86 o
   7  16   1        855.63        845.83        29.50 o
   8  16   1        835.35        780.56        15.00 o
   9  16   1        333.43        290.98        16.48 o
  10  16   1        127.70        137.28        17.53 o
  11  16   1        289.28        329.05        12.67 o
  12  16   1        222.35        226.17        16.49 o
  13  16   1          4.11         46.07        13.84 o
  14  16   1        469.06        498.89        14.28 o
 -14  17   1         36.49         45.54        15.71 o
 -13  17   1        191.56        191.14        19.77 o
 -12  17   1        334.41        338.45        12.53 o
 -11  17   1        287.67        304.46        12.24 o
 -10  17   1        124.95        144.88        12.13 o
  -9  17   1        100.83        112.57        12.05 o
  -8  17   1         20.86         10.98        14.09 o
  -7  17   1        141.10        176.75        11.92 o
  -6  17   1        180.64        164.61        14.01 o
  -5  17   1       1829.53       1813.83        48.72 o
  -4  17   1       1006.14        952.56        23.96 o
  -3  17   1          3.19         23.20        13.43 o
  -2  17   1       1554.19       1729.81        20.53 o
  -1  17   1       1588.57       1734.12        20.59 o
   0  17   1        290.41        268.58        17.32 o
   1  17   1        865.28        749.92        16.57 o
   2  17   1        538.65        670.28        26.62 o
   3  17   1       1471.21       1613.49        47.54 o
   4  17   1       2448.86       2486.86        64.76 o
   5  17   1        661.43        605.18        17.83 o
   6  17   1        175.77        158.22        18.21 o
   7  17   1         75.99         73.11        15.28 o
   8  17   1        590.66        526.19        21.84 o
   9  17   1        277.41        286.96        13.80 o
  10  17   1       2323.58       2316.42        61.75 o
  11  17   1        618.91        643.05        20.18 o
  12  17   1        195.96        151.43        13.10 o
  13  17   1         70.94         99.77        20.28 o
  14  17   1          0.78         19.42        14.59 o
 -13  18   1        234.59        238.01        12.54 o
 -12  18   1        841.84        817.86        33.99 o
 -11  18   1         23.92         17.20        12.75 o
 -10  18   1        104.83        115.95        12.93 o
  -9  18   1        108.62         92.35        11.07 o
  -8  18   1        539.48        547.99        14.61 o
  -7  18   1        681.99        609.46        22.56 o
  -6  18   1        332.57        326.26        14.40 o
  -5  18   1       1669.78       1603.96        29.65 o
  -4  18   1       1295.28       1221.65        22.49 o
  -3  18   1        509.41        515.02        15.98 o
  -2  18   1       4332.12       4820.36        52.10 o
  -1  18   1       1201.94       1207.50        19.79 o
   0  18   1        204.11        227.40        17.10 o
   1  18   1       3415.19       3532.10        23.62 o
   2  18   1        218.55        247.97        18.07 o
   3  18   1        803.22        830.14        15.80 o
   4  18   1        624.65        534.97        15.52 o
   5  18   1       5456.99       5323.60       193.41 o
   6  18   1        243.22        200.77        17.19 o
   7  18   1       1564.73       1665.92        57.29 o
   8  18   1       1474.36       1609.77        62.04 o
   9  18   1       1214.67       1238.92        22.68 o
  10  18   1         66.74         71.35        15.11 o
  11  18   1          1.89         19.15        11.46 o
  12  18   1          3.96          9.65        13.33 o
  13  18   1         89.25         93.50        14.80 o
 -13  19   1        349.99        369.46        14.24 o
 -12  19   1        644.79        557.53        17.23 o
 -11  19   1        439.44        385.54        22.94 o
 -10  19   1         65.61         67.04        12.98 o
  -9  19   1          4.21         -5.60        13.11 o
  -8  19   1        340.48        330.18        13.50 o
  -7  19   1          5.52         30.50        14.12 o
  -6  19   1          7.02         12.47        14.79 o
  -5  19   1        393.44        433.13        15.64 o
  -4  19   1       1840.60       1690.43        39.59 o
  -3  19   1         11.80         16.53        18.36 o
  -2  19   1        346.22        342.20        14.65 o
  -1  19   1        277.99        281.83        14.38 o
   0  19   1        171.02        150.54        16.84 o
   1  19   1        571.21        554.61        16.11 o
   2  19   1         84.89         96.35        15.25 o
   3  19   1       1669.25       1799.37        48.87 o
   4  19   1       2260.55       2211.15        67.22 o
   5  19   1       5108.10       5148.45       107.68 o
   6  19   1       1243.53       1361.30        52.12 o
   7  19   1         30.79         43.68        15.81 o
   8  19   1          3.10          9.66        13.59 o
   9  19   1        553.68        544.53        28.30 o
  10  19   1        731.33        780.48        14.57 o
  11  19   1       1455.98       1427.61        29.89 o
  12  19   1        151.76        136.78        11.43 o
  13  19   1          4.69         22.36        15.03 o
 -12  20   1          6.58         -2.10        13.21 o
 -11  20   1        255.42        251.43        12.51 o
 -10  20   1       1562.52       1578.83        36.53 o
  -9  20   1       1258.39       1261.50        37.07 o
  -8  20   1       1844.93       1768.84        45.52 o
  -7  20   1       1695.86       1732.54        79.23 o
  -6  20   1         26.20         13.87        12.69 o
  -5  20   1       2088.72       2193.41        54.86 o
  -4  20   1        739.34        692.54        14.84 o
  -3  20   1         54.19         57.30        15.71 o
  -2  20   1       2442.29       2643.52        38.54 o
  -1  20   1       5098.01       5136.07        69.96 o
   0  20   1       1471.48       1453.98        19.38 o
   1  20   1        557.09        549.89        14.09 o
   2  20   1       4957.91       5233.70       109.23 o
   3  20   1       1405.48       1401.22        68.31 o
   4  20   1       2061.59       2093.96        77.75 o
   5  20   1       1140.20       1142.37        20.57 o
   6  20   1        132.42        154.21        15.08 o
   7  20   1       3998.91       3844.35       125.70 o
   8  20   1       1124.85       1148.66        43.80 o
   9  20   1         51.39         70.37        13.59 o
  10  20   1        952.71        912.57        50.48 o
  11  20   1        267.90        267.90        15.43 o
  12  20   1        426.41        385.46        18.64 o
 -11  21   1          7.49         10.07        12.47 o
 -10  21   1        628.99        633.28        41.24 o
  -9  21   1        521.16        565.94        29.52 o
  -8  21   1        458.17        423.47        15.35 o
  -7  21   1       4869.20       4847.38       194.76 o
  -6  21   1       1487.20       1524.79        43.63 o
  -5  21   1         10.43         74.32        21.79 o
  -4  21   1         18.06         19.73        11.36 o
  -3  21   1       5817.74       5860.89       125.43 o
  -2  21   1        392.89        409.79        16.42 o
  -1  21   1       1155.47       1208.79        22.98 o
   0  21   1       1794.48       1971.34        19.84 o
   1  21   1        540.27        589.32        15.33 o
   2  21   1        276.18        220.51        14.60 o
   3  21   1        363.70        372.65        17.94 o
   4  21   1       1536.88       1524.61        57.43 o
   5  21   1       1295.59       1369.08        55.81 o
   6  21   1       2139.18       2148.57        56.18 o
   7  21   1        544.34        528.71        30.68 o
   8  21   1        244.92        235.54        21.56 o
   9  21   1        414.80        458.96        24.93 o
  10  21   1         52.78         65.29        30.96 o
  11  21   1         43.66         71.47        12.75 o
 -11  22   1        274.80        258.72        17.61 o
 -10  22   1       1850.03       1707.26        39.31 o
  -9  22   1       1017.63        859.09        31.40 o
  -8  22   1        690.27        628.29        21.68 o
  -7  22   1        256.81        250.70        27.74 o
  -6  22   1         61.54         70.98        11.58 o
  -5  22   1        388.42        399.60        13.42 o
  -4  22   1       5276.96       5183.66       131.40 o
  -3  22   1       7145.45       6949.94       156.05 o
  -2  22   1        368.03        359.23        16.85 o
  -1  22   1         94.42        130.48        14.38 o
   0  22   1        557.72        652.12        18.23 o
   1  22   1       1064.97       1038.86        20.43 o
   2  22   1       1764.92       1956.46        21.04 o
   3  22   1        660.39        683.16        25.49 o
   4  22   1         26.82          5.52        16.42 o
   5  22   1       2028.96       2072.01        66.76 o
   6  22   1        406.59        436.33        12.69 o
   7  22   1         13.22         12.49        14.48 o
   8  22   1         12.78          9.09        16.27 o
   9  22   1        786.15        748.67        33.12 o
  10  22   1         76.43         60.77        14.64 o
  11  22   1        313.74        286.21        32.23 o
 -10  23   1          1.43         33.88        13.28 o
  -9  23   1         17.89         10.03        12.80 o
  -8  23   1        392.89        392.33        14.33 o
  -7  23   1       3231.17       3233.68       139.27 o
  -6  23   1       1310.14       1339.60        50.89 o
  -5  23   1        131.44        122.81        13.56 o
  -4  23   1         81.20         90.90        14.15 o
  -3  23   1       1247.78       1308.95        26.77 o
  -2  23   1        200.29        249.15        18.01 o
  -1  23   1       1435.22       1431.58        18.97 o
   0  23   1       4998.24       4905.45        56.54 o
   1  23   1       1398.02       1407.42        20.38 o
   2  23   1        675.96        640.93        37.00 o
   3  23   1        511.23        519.28        18.68 o
   4  23   1       1000.75        962.05        24.86 o
   5  23   1       1601.53       1552.49        46.76 o
   6  23   1        490.73        509.95        14.18 o
   7  23   1         94.82         94.65        12.80 o
   8  23   1        592.47        574.74        14.81 o
   9  23   1        578.86        525.14        57.00 o
  10  23   1         24.15         28.73        16.96 o
  -9  24   1        151.96        169.33        12.18 o
  -8  24   1         47.97         68.40        10.93 o
  -7  24   1          5.21          3.83        12.49 o
  -6  24   1        195.12        158.72        10.88 o
  -5  24   1        135.73        143.34        14.00 o
  -4  24   1        213.97        196.67        12.46 o
  -3  24   1       1113.34       1117.53        28.80 o
  -2  24   1        106.11        147.45        13.45 o
  -1  24   1        402.83        392.68        15.41 o
   0  24   1        104.27        121.17        16.88 o
   1  24   1       2315.84       2217.77        20.73 o
   2  24   1        857.45        888.46        16.60 o
   3  24   1       1924.39       1967.23        53.23 o
   4  24   1        232.89        242.30        12.84 o
   5  24   1          7.81         28.11        20.65 o
   6  24   1         69.80         90.80        14.45 o
   7  24   1        531.47        637.32        23.12 o
   8  24   1        762.28        810.40        47.63 o
   9  24   1        392.84        407.24        27.78 o
  -8  25   1        314.34        283.30        12.86 o
  -7  25   1        717.47        663.80        12.97 o
  -6  25   1        176.52        184.29        12.87 o
  -5  25   1        439.66        402.54        27.00 o
  -4  25   1         74.18         66.37        14.70 o
  -3  25   1        154.14        156.75        15.83 o
  -2  25   1       1547.04       1484.26        32.43 o
  -1  25   1         13.46         16.42        14.15 o
   0  25   1        987.35        974.96        18.94 o
   1  25   1        107.75        148.66        21.79 o
   2  25   1        916.65        981.15        35.99 o
   3  25   1         81.54         98.01        17.57 o
   4  25   1        964.17        910.03        16.88 o
   5  25   1        592.55        533.64        24.80 o
   6  25   1         81.54         70.77        12.50 o
   7  25   1         12.44          5.16        11.71 o
   8  25   1         92.90        112.25        13.21 o
  -6  26   1        212.15        202.63        16.06 o
  -5  26   1        157.68        123.10        14.64 o
  -4  26   1          4.07         36.86        17.36 o
  -3  26   1         23.86         57.96        17.83 o
  -2  26   1        680.44        641.07        18.18 o
  -1  26   1         63.43         50.33        15.24 o
   0  26   1         59.59         69.77        18.31 o
   1  26   1        480.24        418.06        15.23 o
   2  26   1        345.44        318.80        17.73 o
   3  26   1         49.00         36.67        15.77 o
   4  26   1        241.17        216.64        13.41 o
   5  26   1        331.17        290.73        17.10 o
   6  26   1        209.73        168.83        12.43 o
  -5  27   1        136.86        100.52        12.54 o
  -4  27   1          0.18         35.69        19.71 o
  -3  27   1        322.64        281.34        21.63 o
  -2  27   1        466.18        473.18        19.57 o
  -1  27   1        167.20        157.27        13.80 o
   0  27   1        151.21        161.25        17.80 o
   1  27   1        304.93        241.75        19.11 o
   2  27   1          5.87         16.76        12.89 o
   3  27   1        261.29        252.24        25.98 o
   4  27   1        467.18        435.09        23.13 o
  -1  28   1        117.22         92.36        13.73 o
   0  28   1         72.65         42.29        18.42 o
   1  28   1          0.74        -14.42        18.37 o
 -18   0   2          9.65         29.48        13.68 o
 -17   0   2       2766.07       3204.66        71.37 o
 -16   0   2         89.40        111.95        13.42 o
 -15   0   2         35.10         79.03        13.86 o
 -14   0   2       2200.12       2034.08        22.66 o
 -13   0   2       9779.17       9560.26        31.66 o
 -12   0   2       4950.75       4864.54        29.76 o
 -11   0   2        251.16        255.01        18.76 o
 -10   0   2       1089.08        943.83        38.32 o
  -9   0   2        531.34        520.34        22.70 o
  -8   0   2         55.28         53.94        30.36 o
  -7   0   2      19199.08      18329.41       105.82 o
  -6   0   2       6090.07       5199.91        33.10 o
  -5   0   2       4583.57       3481.61        46.22 o
  -4   0   2      12420.98      13866.26       123.54 o
  -3   0   2      14048.60      14504.37       229.89 o
  -2   0   2        829.08        494.35        28.89 o
  -1   0   2      27074.46      25956.31       110.89 o
   0   0   2      29230.67      25332.88       118.89 o
   2   0   2       8224.17      11973.62       118.68 o
   3   0   2      25068.96      24022.73       273.64 o
   4   0   2       3271.60       2851.38        34.04 o
   5   0   2       2565.66       1783.75        29.59 o
   6   0   2      22094.76      18275.43        57.81 o
   7   0   2       2269.75       2066.40        49.46 o
   8   0   2         17.74          3.94        17.10 o
   9   0   2        287.58        225.92        17.94 o
  10   0   2       1555.37       1487.71        19.40 o
  11   0   2       2970.57       2865.53        27.26 o
  12   0   2       2649.46       2476.22        22.27 o
  13   0   2         88.95         83.55        17.04 o
  14   0   2       3980.27       4250.27        67.59 o
  15   0   2       1936.30       2263.35        91.32 o
  16   0   2       1021.83       1286.64        57.38 o
  17   0   2        111.40        162.67        31.88 o
 -17   1   2        756.21        713.28        12.17 o
 -16   1   2        812.16        873.34        16.71 o
 -15   1   2       1347.94       1384.83        11.80 o
 -14   1   2       2645.80       2602.21        34.59 o
 -13   1   2         12.15         29.04        14.84 o
 -12   1   2        113.24         89.14        15.72 o
 -11   1   2       4321.35       4130.27        19.61 o
 -10   1   2       8495.62       7868.59        34.30 o
  -9   1   2        385.74        290.35        15.56 o
  -8   1   2        352.75        335.03        15.30 o
  -7   1   2        106.42         82.88        13.23 o
  -6   1   2      16403.31      14791.97        75.63 o
  -5   1   2      31084.20      29349.12       276.27 o
  -4   1   2       5380.87       4730.18        50.11 o
  -2   1   2      29698.40      32489.75       386.87 o
  -1   1   2       3046.61       3477.41        46.36 o
   0   1   2      13472.52      16548.09        93.99 o
   2   1   2      10422.97      10280.36        89.03 o
   3   1   2      12454.78      12890.05       108.12 o
   4   1   2       2080.90       2181.70        22.29 o
   5   1   2       3570.53       3419.01        21.64 o
   6   1   2      13030.78      12203.44        54.73 o
   7   1   2       4818.58       4421.46        22.20 o
   8   1   2        460.66        251.66        12.35 o
   9   1   2         94.35         38.88        13.47 o
  10   1   2       1252.62       1295.09        17.07 o
  11   1   2       4762.03       4649.10        20.39 o
  12   1   2       4801.53       4535.91        18.72 o
  13   1   2       5062.75       4868.52        54.66 o
  14   1   2        784.61        796.08        12.38 o
  15   1   2         21.83         25.24        17.79 o
  16   1   2        224.54        231.08        16.12 o
  17   1   2       1319.13       1346.48        36.88 o
 -17   2   2        255.41        289.70        15.03 o
 -16   2   2         26.11         52.04        10.37 o
 -15   2   2         71.31        108.12        16.58 o
 -14   2   2          6.90         10.04        11.70 o
 -13   2   2        699.17        701.80        13.56 o
 -12   2   2        288.73        355.24        13.48 o
 -11   2   2       2820.43       2840.05        34.37 o
 -10   2   2       4322.65       3999.06        22.69 o
  -9   2   2       1635.87       1307.68        14.30 o
  -8   2   2        204.73        122.62        11.29 o
  -6   2   2       2585.35       2843.21        32.05 o
  -5   2   2         66.54        243.39        14.28 o
  -4   2   2       4171.88       3042.65        27.38 o
  -3   2   2        215.20        104.86        16.60 o
  -2   2   2        843.69       1187.78        18.57 o
  -1   2   2       7879.27      12042.29       148.51 o
   1   2   2       9102.45      15339.07        73.52 o
   2   2   2      17372.48      14184.85       298.27 o
   4   2   2       8935.62       9072.32       101.18 o
   5   2   2       7070.48       7371.67        67.87 o
   6   2   2        303.19        120.57        12.19 o
   7   2   2       5129.03       4706.47        30.54 o
   8   2   2      12364.52      11815.92        88.68 o
   9   2   2       2026.83       1789.78        18.50 o
  10   2   2       1285.78       1206.73        17.72 o
  11   2   2        141.25        120.00        12.73 o
  12   2   2        262.69        310.81        12.59 o
  13   2   2        217.79        242.81        11.83 o
  14   2   2        484.87        496.55        13.62 o
  15   2   2        823.89        829.90        13.08 o
  16   2   2        322.66        339.39        14.70 o
  17   2   2        137.46        155.45        14.42 o
 -17   3   2         78.42         53.29         9.74 o
 -16   3   2         45.79         27.71        10.25 o
 -15   3   2       3181.98       3154.20        40.59 o
 -14   3   2        422.00        388.42        10.69 o
 -13   3   2         81.13        114.51        11.51 o
 -12   3   2         49.68         51.02        13.10 o
 -11   3   2        175.57        218.21        10.97 o
 -10   3   2        262.39        238.50        12.96 o
  -9   3   2       2741.02       2457.35        24.54 o
  -8   3   2         22.95         19.13        10.87 o
  -7   3   2       2698.01       2347.83        16.69 o
  -6   3   2       1664.42       1713.64        14.88 o
  -5   3   2       7473.59       7054.21        72.00 o
  -4   3   2       1561.14       1532.35        18.43 o
  -1   3   2         15.99         29.17        23.32 o
   0   3   2       2922.66       3105.22        28.72 o
   1   3   2       1459.38       1404.10        40.37 o
   3   3   2       7055.52       7292.95        67.00 o
   4   3   2        140.44        134.89        17.06 o
   5   3   2        294.07        136.88        14.11 o
   6   3   2       5540.39       4775.92        49.10 o
   7   3   2      24439.04      22704.67       334.40 o
   8   3   2       2711.80       2668.68        40.31 o
   9   3   2        219.12        238.41        15.61 o
  10   3   2       2883.58       2646.19        26.60 o
  11   3   2          4.78         11.55        13.56 o
  12   3   2       2695.76       2823.23        18.34 o
  13   3   2        675.43        712.80        16.92 o
  14   3   2         59.62         72.42        18.29 o
  15   3   2        399.70        378.64        16.51 o
  16   3   2        693.60        716.21        15.60 o
  17   3   2         31.74         38.96        11.89 o
 -17   4   2        112.68        112.59         9.91 o
 -16   4   2        456.69        433.54        19.07 o
 -15   4   2        416.66        454.54        12.37 o
 -14   4   2       1087.08       1193.53        23.88 o
 -13   4   2        969.17       1051.68        11.25 o
 -12   4   2         27.19         31.95        11.93 o
 -11   4   2        197.40        201.74        11.62 o
 -10   4   2       1934.70       1832.97        13.30 o
  -9   4   2         10.45         27.58         9.83 o
  -8   4   2        502.50        561.08        15.43 o
  -7   4   2         38.83         44.39        12.47 o
  -6   4   2      19441.87      17379.18       123.17 o
  -5   4   2      18959.33      16644.27       109.93 o
  -4   4   2       4773.36       3677.36        23.03 o
  -3   4   2      14920.34      16366.42       112.76 o
  -2   4   2       2290.74       2247.28        28.08 o
  -1   4   2      17775.44      16007.77        74.33 o
   0   4   2       6676.96      11005.18       114.16 o
   1   4   2      12977.12       9917.21        89.91 o
   2   4   2      13791.06      11929.72        98.10 o
   3   4   2       1088.78       1208.08        24.14 o
   4   4   2       5345.61       4890.31        45.87 o
   5   4   2       6189.34       5255.32        32.24 o
   6   4   2         79.39        199.90        12.73 o
   7   4   2        692.03        759.97        14.69 o
   8   4   2       2819.38       2835.86        36.47 o
   9   4   2       4320.67       4157.50        33.68 o
  10   4   2       3167.18       2978.60        25.26 o
  11   4   2        648.21        618.37        13.80 o
  12   4   2          7.70         14.51        11.70 o
  13   4   2        243.30        245.35        15.46 o
  14   4   2       1075.58       1072.59        12.68 o
  15   4   2         13.96         23.58        10.31 o
  16   4   2        671.45        707.85        12.50 o
  17   4   2        762.20        773.97        13.89 o
 -17   5   2          0.66         18.98        11.55 o
 -16   5   2         11.24         26.78        10.71 o
 -15   5   2        521.65        618.05        12.56 o
 -14   5   2        782.46        780.86        16.89 o
 -13   5   2         84.10        110.96        10.69 o
 -12   5   2       1015.47       1029.92        12.59 o
 -11   5   2        878.25        826.76        17.03 o
 -10   5   2        835.53        711.73        12.95 o
  -9   5   2       1389.03       1304.64        13.77 o
  -8   5   2       2289.48       2268.87        17.96 o
  -7   5   2       3133.22       2632.83        31.23 o
  -6   5   2         56.41         17.47        14.22 o
  -5   5   2       4241.46       3916.47        34.30 o
  -4   5   2         40.52         30.26        12.30 o
  -3   5   2       8510.60       8900.18        91.71 o
  -2   5   2      20792.17      23795.79       269.84 o
  -1   5   2       5427.08       6073.00        38.63 o
   0   5   2      21829.58      25141.20       147.15 o
   1   5   2      10367.41      11961.85       128.28 o
   2   5   2       3527.08       4051.32        52.53 o
   3   5   2         28.62         17.30        16.20 o
   4   5   2       1325.83       1343.64        15.63 o
   5   5   2       1332.75       1207.61        17.17 o
   6   5   2       5439.84       5108.48        35.69 o
   7   5   2       7087.12       7528.15        40.74 o
   8   5   2        795.86        764.78        20.36 o
   9   5   2         77.95         90.53        16.84 o
  10   5   2        295.52        353.48        13.74 o
  11   5   2        148.76        205.23        15.55 o
  12   5   2        295.32        310.26        12.10 o
  13   5   2         26.15         29.89        11.83 o
  14   5   2        255.50        306.86        22.75 o
  15   5   2       1560.60       1634.56        38.06 o
  16   5   2        329.18        275.83        10.72 o
  17   5   2         82.59         81.46        12.18 o
 -17   6   2        154.55        127.28        10.31 o
 -16   6   2        274.52        307.14        10.14 o
 -15   6   2        133.14        215.89        10.96 o
 -14   6   2       1753.49       1743.53        46.02 o
 -13   6   2        574.63        598.51        16.64 o
 -12   6   2        136.91        125.90        11.80 o
 -11   6   2        134.26        130.38        12.75 o
 -10   6   2       1378.11       1255.26        25.18 o
  -9   6   2       2475.30       2141.88        15.55 o
  -8   6   2       2089.89       1753.81        17.60 o
  -7   6   2       1805.20       1807.03        25.49 o
  -6   6   2          2.74          0.03        13.80 o
  -5   6   2       5893.02       5160.70        36.84 o
  -4   6   2      20890.35      19771.01       174.83 o
  -3   6   2        260.95        481.59        17.78 o
  -2   6   2         16.70         32.08        19.49 o
   0   6   2       7380.73       6525.27        39.06 o
   1   6   2      26160.05      25564.58       180.39 o
   2   6   2       1881.95       2826.16        32.31 o
   3   6   2       3665.16       3366.45        41.72 o
   4   6   2         13.96         40.72        16.73 o
   5   6   2        546.30        837.80        15.12 o
   6   6   2       7040.15       7735.46        88.74 o
   7   6   2          9.96         22.22        11.62 o
   8   6   2        363.34        379.03        15.12 o
   9   6   2         31.94         51.31        13.41 o
  10   6   2        960.00        911.28        23.72 o
  11   6   2       1381.22       1246.27        20.88 o
  12   6   2        547.55        483.27        14.05 o
  13   6   2         66.31         81.98        10.86 o
  14   6   2         22.41         33.18        14.39 o
  15   6   2         89.43        120.27         9.75 o
  16   6   2        667.13        667.81        13.85 o
  17   6   2         91.08         74.90        11.76 o
 -17   7   2         41.43         44.37        10.25 o
 -16   7   2          6.40         20.40        11.26 o
 -15   7   2        102.10        121.87        10.89 o
 -14   7   2         24.10         38.42        11.42 o
 -13   7   2       1227.63       1099.45        14.74 o
 -12   7   2       1909.16       1716.10        24.34 o
 -11   7   2       1435.30       1444.21        17.71 o
 -10   7   2       1012.89       1013.55        13.09 o
  -9   7   2         20.35         31.92        10.65 o
  -8   7   2       5244.90       5128.60        41.82 o
  -7   7   2       1705.79       1593.66        14.71 o
  -6   7   2       1092.98        924.64        14.37 o
  -5   7   2       4452.32       4518.81        51.42 o
  -4   7   2        354.60        352.20        14.32 o
  -3   7   2       3310.94       3710.97        55.70 o
  -2   7   2       7901.49       8172.74        54.22 o
  -1   7   2      13026.09      14419.71       127.61 o
   0   7   2       3697.47       4093.14        36.22 o
   1   7   2          4.70         -3.19        27.60 o
   2   7   2        153.72        252.41        19.58 o
   3   7   2        108.15        130.52        18.27 o
   4   7   2       1076.32       1136.88        16.70 o
   5   7   2        813.78       1117.30        21.69 o
   6   7   2        921.11        947.12        27.93 o
   7   7   2       2092.02       2131.47        20.53 o
   8   7   2         20.83         30.96        15.49 o
   9   7   2       1857.75       1812.82        29.07 o
  10   7   2        129.33        123.91        12.40 o
  11   7   2         29.26         29.44        11.52 o
  12   7   2        257.86        221.58        11.62 o
  13   7   2          0.20         15.07         9.26 o
  14   7   2        141.35        172.03        16.30 o
  15   7   2          4.96          8.87        10.79 o
  16   7   2          3.35          7.96        11.46 o
  17   7   2          0.34         -5.36        11.00 o
 -17   8   2          0.63         37.74        11.52 o
 -16   8   2        304.15        373.31        11.04 o
 -15   8   2        416.34        392.10        16.74 o
 -14   8   2       1031.02        991.53        22.15 o
 -13   8   2         63.47         73.98        10.03 o
 -12   8   2       1077.19       1100.55        23.84 o
 -11   8   2        436.34        430.81        14.39 o
 -10   8   2       1399.58       1363.64        13.27 o
  -9   8   2         62.94         88.29        12.47 o
  -8   8   2        226.49        240.90        14.02 o
  -7   8   2       2142.26       2176.87        25.76 o
  -6   8   2         79.81        117.35        11.72 o
  -5   8   2       2057.03       2241.47        34.30 o
  -4   8   2        569.17        404.22        14.15 o
  -3   8   2       3071.41       2871.84        56.23 o
  -2   8   2       3831.64       4323.96        25.70 o
  -1   8   2        275.58        272.43        14.81 o
   0   8   2          2.64         84.95        21.73 o
   1   8   2       6029.22       7113.60        38.66 o
   2   8   2       1977.03       2812.33        69.18 o
   3   8   2       3213.06       3343.67        50.31 o
   4   8   2         76.73         93.03        14.16 o
   5   8   2       2276.14       2472.96        29.26 o
   6   8   2         57.86         45.61        12.57 o
   7   8   2        565.36        688.98        12.86 o
   8   8   2       2417.01       2489.71        23.01 o
   9   8   2        393.20        361.20        14.50 o
  10   8   2         32.05         51.59        11.15 o
  11   8   2        895.33        866.13        12.34 o
  12   8   2         14.73         17.36        14.50 o
  13   8   2         95.38         90.71        12.61 o
  14   8   2         30.91         44.85        11.60 o
  15   8   2        175.59        229.19        10.87 o
  16   8   2         26.95         43.22        11.63 o
  17   8   2         67.57         58.47        11.10 o
 -17   9   2        119.39        180.11        13.32 o
 -16   9   2        165.35        107.86        21.91 o
 -15   9   2        483.54        504.75        15.54 o
 -14   9   2        281.08        274.95        10.47 o
 -13   9   2         30.65         62.84        10.21 o
 -12   9   2       3332.23       3212.64        46.79 o
 -11   9   2        223.51        201.47        16.70 o
 -10   9   2       1573.42       1492.55        31.43 o
  -9   9   2        733.04        786.07        13.47 o
  -8   9   2        196.72        195.11         9.98 o
  -7   9   2       1017.07       1122.83        14.29 o
  -6   9   2      11003.19      11141.73       111.89 o
  -5   9   2        236.35        309.19        13.20 o
  -4   9   2         82.89         62.04        13.26 o
  -3   9   2      17697.22      18690.43       248.18 o
  -2   9   2      23236.19      26161.32       190.40 o
  -1   9   2        268.40        334.39        14.96 o
   0   9   2       5147.54       5492.27        31.43 o
   1   9   2        869.56        900.97        17.60 o
   2   9   2       2187.42       2590.94        60.64 o
   3   9   2          2.89          2.01        12.77 o
   4   9   2       2596.26       2861.58        50.25 o
   5   9   2       4962.05       5108.21        91.86 o
   6   9   2       4159.02       4133.86        28.83 o
   7   9   2       4374.72       4285.89        35.14 o
   8   9   2        430.96        459.22        12.35 o
   9   9   2       5545.45       5349.74        57.72 o
  10   9   2        137.16        141.66        11.57 o
  11   9   2        131.20        109.18        10.60 o
  12   9   2       1691.16       1740.68        18.33 o
  13   9   2       2675.86       2714.30        43.06 o
  14   9   2         49.31         57.39        12.46 o
  15   9   2         66.77         47.74        15.92 o
  16   9   2        417.43        513.94        22.78 o
 -16  10   2         77.52         82.11        11.75 o
 -15  10   2        305.82        276.22        11.02 o
 -14  10   2        232.53        232.86        10.95 o
 -13  10   2       1648.46       1550.12        14.64 o
 -12  10   2        516.18        549.93        10.95 o
 -11  10   2         51.54         20.73        14.18 o
 -10  10   2        801.00        870.44        13.76 o
  -9  10   2        908.22        910.06        26.48 o
  -8  10   2         79.11        124.04        13.08 o
  -7  10   2       4520.14       4392.97        70.48 o
  -6  10   2       2497.68       2725.43        45.61 o
  -5  10   2         80.05         95.70        12.31 o
  -4  10   2       2342.65       2122.21        36.24 o
  -3  10   2        165.58        161.29        14.02 o
  -2  10   2        212.02        252.87        17.50 o
  -1  10   2        125.05        210.85        15.67 o
   0  10   2       1810.61       1994.69        22.21 o
   1  10   2       4631.26       5184.76        57.78 o
   2  10   2        665.83        789.96        22.59 o
   3  10   2       3306.83       3442.16        79.39 o
   4  10   2       5387.37       5714.85       120.68 o
   5  10   2        756.20        718.35        16.89 o
   6  10   2       7510.13       7748.70        43.02 o
   7  10   2       6047.49       6036.45        59.16 o
   8  10   2        168.91        179.60        13.07 o
   9  10   2        130.22        124.29        11.03 o
  10  10   2          6.46          5.21        11.21 o
  11  10   2       1158.59       1256.54        21.01 o
  12  10   2        100.78        136.07        12.69 o
  13  10   2        364.67        371.55        11.23 o
  14  10   2        341.12        318.27        12.10 o
  15  10   2        365.70        408.86        19.97 o
  16  10   2         68.22         87.20        12.77 o
 -16  11   2        331.08        330.22        11.24 o
 -15  11   2         74.99         75.24        10.70 o
 -14  11   2        515.68        565.72        15.79 o
 -13  11   2         43.43         47.79        12.75 o
 -12  11   2       1916.10       1969.79        31.72 o
 -11  11   2      16362.21      16093.23       226.93 o
 -10  11   2        725.29        743.28        14.60 o
  -9  11   2        765.74        731.92        15.38 o
  -8  11   2       1917.90       1943.36        40.43 o
  -7  11   2       1553.01       1559.42        34.79 o
  -6  11   2       1449.14       1436.75        27.25 o
  -5  11   2       7543.33       7796.53       124.22 o
  -4  11   2       9326.85       9504.68       164.25 o
  -3  11   2        858.74        982.87        15.28 o
  -2  11   2       1783.24       1584.02        17.73 o
  -1  11   2          1.87         -1.88        14.48 o
   0  11   2       1413.20       1832.47        21.30 o
   1  11   2       6767.18       7323.25        38.92 o
   2  11   2         37.43         15.29        19.39 o
   3  11   2       3505.51       3608.37       103.87 o
   4  11   2       3450.05       3707.80       115.96 o
   5  11   2        812.71        788.59        18.99 o
   6  11   2         75.16        111.32        16.44 o
   7  11   2       5223.38       5323.54        49.36 o
   8  11   2         16.31         62.16        15.65 o
   9  11   2         80.97        140.74        17.45 o
  10  11   2        684.06        665.30        17.03 o
  11  11   2         83.64        102.45        10.75 o
  12  11   2       1649.76       1604.33        13.21 o
  13  11   2        703.23        693.39        11.33 o
  14  11   2         11.99         23.33         9.33 o
  15  11   2        250.09        274.86        10.46 o
  16  11   2        138.17        111.40        11.17 o
 -16  12   2        100.36         97.44        10.61 o
 -15  12   2        149.26        153.26        11.04 o
 -14  12   2        403.10        364.91        15.48 o
 -13  12   2        783.90        850.18        20.07 o
 -12  12   2          3.81         27.55        13.08 o
 -11  12   2        800.80        896.10        22.26 o
 -10  12   2       1564.44       1461.61        35.69 o
  -9  12   2       4470.15       4372.32        43.59 o
  -8  12   2       3059.79       3058.77        67.66 o
  -7  12   2       3112.78       2970.13        65.72 o
  -6  12   2        119.83        100.29        13.54 o
  -5  12   2        544.99        581.42        15.20 o
  -4  12   2       2164.50       2300.98        49.34 o
  -3  12   2        803.53        855.16        15.79 o
  -2  12   2       3397.70       3413.31        67.06 o
  -1  12   2       9222.91       8955.25        45.47 o
   0  12   2       1112.30       1549.36        21.77 o
   1  12   2       1716.06       1887.56        23.71 o
   2  12   2       4040.46       3987.31        24.00 o
   3  12   2       2519.84       2886.89       100.85 o
   4  12   2       2559.02       2473.05        71.51 o
   5  12   2       3649.13       3371.77        88.49 o
   6  12   2       2205.75       2225.78        35.48 o
   7  12   2       1518.25       1406.37        27.70 o
   8  12   2      17528.24      17146.12       291.69 o
   9  12   2       2856.97       2930.64        45.02 o
  10  12   2        188.77        197.27        13.37 o
  11  12   2        125.77        152.32        21.46 o
  12  12   2       1302.68       1344.42        41.74 o
  13  12   2         38.75         63.01        14.28 o
  14  12   2        460.28        509.02        14.65 o
  15  12   2        505.88        511.23        13.84 o
  16  12   2         34.12         38.00        13.26 o
 -15  13   2          3.83         22.21        14.55 o
 -14  13   2          5.45         -3.96        12.02 o
 -13  13   2        195.76        248.80        13.54 o
 -12  13   2       2884.00       2728.61        81.43 o
 -11  13   2        976.05        975.19        37.20 o
 -10  13   2       2602.19       2794.31        73.14 o
  -9  13   2        618.93        627.45        21.62 o
  -8  13   2        620.79        631.47        16.48 o
  -7  13   2        103.92        137.15        12.69 o
  -6  13   2        232.89        260.36        16.29 o
  -5  13   2       4208.97       4324.57       106.70 o
  -4  13   2       6343.21       6552.05       102.61 o
  -3  13   2       3240.33       3351.47        38.94 o
  -2  13   2        206.60        218.16        14.41 o
  -1  13   2       4382.05       4674.97        79.34 o
   0  13   2       4120.03       4264.62        23.08 o
   1  13   2       3027.60       2646.86        25.53 o
   2  13   2      27346.81      28833.52       365.10 o
   3  13   2        468.23        520.98        18.92 o
   4  13   2       1662.60       1494.98        63.26 o
   5  13   2      13845.67      13720.38       361.22 o
   6  13   2       1239.78       1097.17        19.65 o
   7  13   2       5231.08       5164.43       102.58 o
   8  13   2       3367.00       3208.91        65.22 o
   9  13   2        798.36        747.91        22.28 o
  10  13   2       4271.85       4145.40        63.27 o
  11  13   2       1226.91       1408.26        23.65 o
  12  13   2        973.64       1109.12        25.62 o
  13  13   2        204.25        238.98        12.18 o
  14  13   2        221.67        250.09        12.21 o
  15  13   2          3.35          1.81        11.86 o
 -15  14   2         56.06         80.53        12.34 o
 -14  14   2        434.12        415.90        14.58 o
 -13  14   2        129.21        183.04        11.42 o
 -12  14   2        243.93        276.14        13.49 o
 -11  14   2       1568.87       1660.87        48.21 o
 -10  14   2         64.79         54.27        12.25 o
  -9  14   2         10.86         30.58        14.67 o
  -8  14   2       1861.73       1780.44        60.92 o
  -7  14   2       3489.75       3453.82        85.77 o
  -6  14   2       4938.11       4921.02        85.43 o
  -5  14   2       1035.54       1079.59        21.10 o
  -4  14   2        237.84        199.73        13.02 o
  -3  14   2        552.31        513.81        15.54 o
  -2  14   2       9890.22      10573.83       112.35 o
  -1  14   2         20.61         23.04        16.20 o
   0  14   2        569.99        572.93        16.26 o
   1  14   2          0.61         31.22        14.16 o
   2  14   2        182.55        220.28        14.18 o
   3  14   2       6359.37       6248.41       131.16 o
   4  14   2       2483.00       2442.42        48.90 o
   5  14   2       1056.90       1011.47        30.79 o
   6  14   2        380.79        411.11        16.78 o
   7  14   2       2148.57       2074.07        64.01 o
   8  14   2       5986.18       5756.57        77.15 o
   9  14   2       4477.32       4603.28        97.68 o
  10  14   2        225.61        149.06        13.49 o
  11  14   2        154.75        186.48        13.20 o
  12  14   2        183.00        183.64        19.93 o
  13  14   2         47.08         62.24        13.43 o
  14  14   2        207.56        265.31        14.83 o
  15  14   2        264.66        246.07        11.90 o
 -15  15   2       1191.22       1150.33        56.59 o
 -14  15   2         11.21          7.20        13.89 o
 -13  15   2        250.99        224.39        20.23 o
 -12  15   2        499.59        526.15        23.87 o
 -11  15   2       2091.22       2162.65        39.29 o
 -10  15   2          8.30         50.77        14.39 o
  -9  15   2         92.96        140.61        22.15 o
  -8  15   2        873.41        894.15        42.86 o
  -7  15   2       2103.51       2165.93        47.61 o
  -6  15   2       3697.24       3725.81        64.54 o
  -5  15   2         25.86         36.63        13.50 o
  -4  15   2        523.80        482.15        14.54 o
  -3  15   2       2841.07       2778.65        44.02 o
  -2  15   2       1979.79       1949.45        33.44 o
  -1  15   2         59.57         61.84        15.10 o
   0  15   2       6813.84       7121.73        48.27 o
   1  15   2       7894.86       8437.13        46.23 o
   2  15   2        173.12        241.34        18.06 o
   3  15   2       1562.34       1599.11        32.61 o
   4  15   2       1810.14       1628.89        41.24 o
   5  15   2         45.75         89.04        15.68 o
   6  15   2       1482.81       1606.22        41.13 o
   7  15   2        814.89        756.26        15.88 o
   8  15   2       4797.67       4790.76       133.65 o
   9  15   2          8.67         33.24        13.46 o
  10  15   2        133.21        144.48        13.43 o
  11  15   2        135.44        141.37        12.39 o
  12  15   2       1161.08       1185.23        22.57 o
  13  15   2       1278.38       1284.04        27.37 o
  14  15   2        298.21        342.51        22.84 o
  15  15   2          3.26          2.86        13.14 o
 -14  16   2        374.52        429.52        13.11 o
 -13  16   2       1088.25       1137.00        14.24 o
 -12  16   2       3591.81       3749.81        88.69 o
 -11  16   2         48.06         43.36        12.87 o
 -10  16   2         49.07         75.02        12.76 o
  -9  16   2        994.22       1088.77        30.65 o
  -8  16   2         84.97        153.49        11.93 o
  -7  16   2       3379.96       3380.35        50.61 o
  -6  16   2        222.21        219.10        15.97 o
  -5  16   2         84.60         67.63        12.66 o
  -4  16   2        367.00        368.28        11.11 o
  -3  16   2      10041.99      10325.28       177.83 o
  -2  16   2       2721.21       2686.54        21.65 o
  -1  16   2        645.30        632.91        19.76 o
   0  16   2        927.69        896.10        17.49 o
   1  16   2         96.96         78.31        16.10 o
   2  16   2        473.67        537.26        17.51 o
   3  16   2       1108.63       1190.38        36.12 o
   4  16   2       1931.43       2013.19        60.70 o
   5  16   2        431.93        481.77        19.38 o
   6  16   2        482.17        449.57        16.44 o
   7  16   2       4655.97       4655.57       141.99 o
   8  16   2       1507.72       1391.86        40.58 o
   9  16   2        883.71        959.74        15.15 o
  10  16   2        910.10        948.32        29.58 o
  11  16   2         74.85         72.70        11.23 o
  12  16   2         15.62         25.31        14.16 o
  13  16   2         55.34         56.71        12.01 o
  14  16   2         31.54         54.75        13.52 o
 -14  17   2       1129.41       1107.53        31.33 o
 -13  17   2          6.48         -2.64        11.55 o
 -12  17   2        104.77        103.55        13.05 o
 -11  17   2         70.27         77.63        14.47 o
 -10  17   2        566.98        611.68        18.44 o
  -9  17   2        281.58        272.36        14.68 o
  -8  17   2          3.07         45.25        12.87 o
  -7  17   2        221.89        258.32        16.15 o
  -6  17   2       3108.92       2848.81        84.67 o
  -5  17   2        320.58        354.25        21.84 o
  -4  17   2         53.91         81.68        12.00 o
  -3  17   2        152.85        172.05        14.98 o
  -2  17   2        135.00        159.95        22.72 o
  -1  17   2       1992.14       2021.59        20.58 o
   0  17   2       5902.37       6159.24        77.20 o
   1  17   2       2702.45       2910.77        21.00 o
   2  17   2       1065.61       1000.92        16.87 o
   3  17   2        417.63        495.89        19.66 o
   4  17   2        792.43        819.33        26.72 o
   5  17   2       1270.88       1313.39        50.93 o
   6  17   2        858.07        765.65        30.03 o
   7  17   2         16.04         26.56        13.85 o
   8  17   2        120.86        134.73        12.41 o
   9  17   2        741.42        734.30        14.68 o
  10  17   2        934.38        992.34        25.25 o
  11  17   2        189.40        204.80        12.66 o
  12  17   2          5.28         11.60        18.10 o
  13  17   2        977.06        876.24        13.13 o
  14  17   2        706.23        773.64        16.81 o
 -13  18   2        496.13        496.79        43.80 o
 -12  18   2        211.20        263.22        13.42 o
 -11  18   2        385.17        413.99        16.97 o
 -10  18   2         96.49         92.78        14.48 o
  -9  18   2       1199.74       1245.90        42.09 o
  -8  18   2       1613.18       1676.09        56.44 o
  -7  18   2        131.79        176.14        14.81 o
  -6  18   2        122.97        155.03        12.87 o
  -5  18   2       1043.81       1101.17        42.42 o
  -4  18   2          8.39         15.88        11.00 o
  -3  18   2         37.12         15.19        13.14 o
  -2  18   2          9.65         23.38        15.21 o
  -1  18   2          7.65         26.21        13.96 o
   0  18   2       1259.53       1463.45        17.12 o
   1  18   2        100.06        153.80        21.38 o
   2  18   2        728.79        767.11        20.37 o
   3  18   2        234.12        251.68        36.82 o
   4  18   2       1642.27       1525.38        40.57 o
   5  18   2         64.38         60.05        13.00 o
   6  18   2       3152.54       3382.10       145.78 o
   7  18   2       2060.18       1949.36        79.36 o
   8  18   2       1220.69       1214.95        17.38 o
   9  18   2          5.84         28.65        15.08 o
  10  18   2        204.98        219.61        15.18 o
  11  18   2        299.03        304.55        21.12 o
  12  18   2        226.87        222.21        21.82 o
  13  18   2         62.30         66.59        12.11 o
 -13  19   2        349.87        370.45        29.86 o
 -12  19   2          9.03         21.40        18.76 o
 -11  19   2        471.24        460.45        19.54 o
 -10  19   2       1355.20       1453.96        14.86 o
  -9  19   2          4.41         31.13        11.80 o
  -8  19   2        370.79        362.15        19.95 o
  -7  19   2        340.99        356.88        12.90 o
  -6  19   2          3.05         22.69        16.45 o
  -5  19   2        168.44        216.05        11.23 o
  -4  19   2        440.06        434.05        23.82 o
  -3  19   2        362.54        373.07        16.00 o
  -2  19   2         55.35         41.32        17.88 o
  -1  19   2         27.71         30.00        13.43 o
   0  19   2        948.72        990.34        22.25 o
   1  19   2        161.25        144.36        16.52 o
   2  19   2        748.48        774.55        15.58 o
   3  19   2       1419.76       1341.86        26.87 o
   4  19   2        480.22        442.42        26.25 o
   5  19   2       3897.84       3814.64        72.10 o
   6  19   2        805.98        824.81        42.40 o
   7  19   2        551.01        557.06        24.20 o
   8  19   2        445.75        402.83        19.92 o
   9  19   2         62.38         62.77        13.12 o
  10  19   2        209.02        224.33        13.69 o
  11  19   2       1315.86       1225.40        31.63 o
  12  19   2        127.69        122.27        11.13 o
  13  19   2         44.88         77.63        15.60 o
 -12  20   2        239.41        224.00        12.58 o
 -11  20   2          0.66         32.88        12.95 o
 -10  20   2        273.50        260.39        12.46 o
  -9  20   2          3.08          5.28        11.96 o
  -8  20   2       1497.88       1432.66        51.68 o
  -7  20   2       1699.06       1795.48        52.10 o
  -6  20   2         50.41         55.17        11.70 o
  -5  20   2        684.11        664.68        18.11 o
  -4  20   2        635.72        603.09        20.75 o
  -3  20   2        210.12        211.05        18.19 o
  -2  20   2       3587.72       3582.08        64.51 o
  -1  20   2       1421.80       1508.93        21.98 o
   0  20   2        223.51        256.41        13.56 o
   1  20   2        383.36        442.07        18.16 o
   2  20   2          8.95         23.26        17.08 o
   3  20   2        300.47        315.60        15.85 o
   4  20   2       1417.49       1469.45        58.10 o
   5  20   2        111.86        137.20        14.92 o
   6  20   2          1.10         13.79        11.38 o
   7  20   2       1611.00       1492.28        52.75 o
   8  20   2       1419.10       1441.52        64.38 o
   9  20   2        342.58        363.25        12.53 o
  10  20   2         58.13         51.36        11.61 o
  11  20   2         34.62         56.02        15.39 o
  12  20   2        136.66        134.65        11.95 o
 -11  21   2         14.99         29.14        12.95 o
 -10  21   2         28.43         23.53        12.66 o
  -9  21   2         29.61         43.04        12.40 o
  -8  21   2          0.05          9.80        15.90 o
  -7  21   2        276.98        274.74        12.00 o
  -6  21   2        167.77        152.54        16.54 o
  -5  21   2        721.13        770.81        28.85 o
  -4  21   2       1194.26       1180.40        24.08 o
  -3  21   2        112.25        111.74        15.77 o
  -2  21   2         25.38         32.46        16.34 o
  -1  21   2         70.99        104.16        15.86 o
   0  21   2        444.34        501.92        14.14 o
   1  21   2         68.55         71.14        15.21 o
   2  21   2        475.68        500.72        20.08 o
   3  21   2         13.69         26.21        14.85 o
   4  21   2       1290.47       1298.91        34.88 o
   5  21   2         36.49         55.23        11.75 o
   6  21   2         57.07         78.37        16.64 o
   7  21   2         22.27         31.20        29.89 o
   8  21   2        243.86        189.23        14.77 o
   9  21   2          3.16         24.44        24.98 o
  10  21   2         74.35         58.67        29.83 o
  11  21   2        740.36        723.05        16.62 o
 -11  22   2        172.02        194.26        15.75 o
 -10  22   2          3.95         28.99        13.44 o
  -9  22   2        137.85        156.81        17.89 o
  -8  22   2        261.34        269.25        14.98 o
  -7  22   2         34.10         45.88        11.08 o
  -6  22   2          0.26         16.69        21.20 o
  -5  22   2        107.92         95.99        11.02 o
  -4  22   2        529.94        495.62        13.83 o
  -3  22   2       1024.20        933.32        18.02 o
  -2  22   2         85.83         96.84        16.30 o
  -1  22   2         21.51         37.43        15.80 o
   0  22   2       1106.43       1101.69        15.25 o
   1  22   2        138.67        134.05        14.12 o
   2  22   2         60.48         68.64        17.15 o
   3  22   2         58.89         66.11        17.62 o
   4  22   2        140.35        122.73        17.01 o
   5  22   2          1.43         13.21        17.93 o
   6  22   2        115.72        108.98        17.26 o
   7  22   2         49.03         37.38        12.78 o
   8  22   2        401.78        451.21        29.06 o
   9  22   2        531.51        436.26        24.66 o
  10  22   2         32.73         30.09        12.92 o
 -10  23   2        107.13         85.75        15.51 o
  -9  23   2         42.43         50.66        12.69 o
  -8  23   2        592.26        536.70        20.48 o
  -7  23   2          0.98         -5.02        12.58 o
  -6  23   2        711.69        662.50        47.37 o
  -5  23   2         51.02         65.93        14.46 o
  -4  23   2        106.56         94.75        11.10 o
  -3  23   2         14.79         19.51        14.42 o
  -2  23   2        700.16        755.34        14.88 o
  -1  23   2        119.46         84.17        13.22 o
   0  23   2        737.15        688.68        14.28 o
   1  23   2         43.37         45.53        14.85 o
   2  23   2        384.72        382.69        41.20 o
   3  23   2        147.91        159.49        14.80 o
   4  23   2        322.09        339.95        15.03 o
   5  23   2        103.99        141.31        13.14 o
   6  23   2        422.03        401.18        13.51 o
   7  23   2          0.08          6.77        12.84 o
   8  23   2         12.31         35.43        12.16 o
   9  23   2         11.37         28.62        26.16 o
  10  23   2         56.35         75.88        35.38 o
  -9  24   2         11.71         42.75        16.60 o
  -8  24   2         25.54         62.87        13.16 o
  -7  24   2        165.85        118.83        13.28 o
  -6  24   2          1.80          7.88        13.19 o
  -5  24   2         17.59         19.05        16.25 o
  -4  24   2        100.96        111.15        14.91 o
  -3  24   2        446.54        425.82        14.60 o
  -2  24   2       1108.19       1099.59        20.61 o
  -1  24   2       1351.98       1359.44        16.53 o
   0  24   2          7.29         30.25        13.89 o
   1  24   2        780.00        794.04        24.79 o
   2  24   2       1213.46       1243.32        24.66 o
   3  24   2        223.82        240.54        17.79 o
   4  24   2          0.90         -4.62        12.82 o
   5  24   2         35.68         41.40        12.45 o
   6  24   2        229.72        197.65        13.33 o
   7  24   2          1.89         13.89        21.69 o
   8  24   2         40.35         41.87        11.98 o
   9  24   2          5.17         24.18        11.75 o
  -8  25   2         18.35         36.57        11.70 o
  -7  25   2          0.21         32.92        14.23 o
  -6  25   2         54.03         35.25        16.63 o
  -5  25   2        424.98        418.59        15.52 o
  -4  25   2        463.64        455.86        12.03 o
  -3  25   2        198.57        236.43        15.93 o
  -2  25   2        767.42        853.12        17.98 o
  -1  25   2          0.28         -2.12        12.44 o
   0  25   2         17.57         46.93        18.97 o
   1  25   2         39.94         60.85        19.49 o
   2  25   2          8.91         44.36        26.05 o
   3  25   2        134.51        130.46        13.35 o
   4  25   2        584.03        552.55        20.52 o
   5  25   2        500.89        472.74        31.93 o
   6  25   2          4.75          5.86        16.09 o
   7  25   2         97.85         93.83        18.01 o
  -6  26   2         20.45         29.97        14.67 o
  -5  26   2         26.70         15.59        12.45 o
  -4  26   2         35.90         44.76        14.47 o
  -3  26   2          1.89        -14.25        14.25 o
  -2  26   2         93.04        106.11        15.06 o
  -1  26   2        790.39        781.68        18.50 o
   0  26   2          0.89          2.43        14.89 o
   1  26   2         23.35         20.66        14.91 o
   2  26   2          2.25          5.84        14.88 o
   3  26   2        231.06        207.11        17.65 o
   4  26   2         47.55         48.19        13.26 o
   5  26   2        158.86        184.90        19.87 o
   6  26   2        369.33        322.39        13.88 o
  -4  27   2        183.68        145.21        14.51 o
  -3  27   2          4.48         18.74        15.87 o
  -2  27   2         52.26         58.44        14.10 o
  -1  27   2        142.59        187.26        18.99 o
   0  27   2        565.20        525.85        27.59 o
   1  27   2          7.01         24.97        17.42 o
   2  27   2         70.83         34.78        13.78 o
   3  27   2        243.77        287.57        15.94 o
   4  27   2          1.02         19.53        12.48 o
   0  28   2         64.78         57.58        17.35 o
 -17   1   3         12.97          3.77         9.96 o
 -16   1   3         83.21         81.31        14.04 o
 -15   1   3          6.80         22.07        11.02 o
 -14   1   3        847.62        976.41        17.59 o
 -13   1   3        430.46        520.93        13.83 o
 -12   1   3       1234.11       1214.34        11.77 o
 -11   1   3       1463.43       1296.45        14.33 o
 -10   1   3       5677.54       5155.15        31.70 o
  -9   1   3        179.60        173.10        11.73 o
  -8   1   3       4847.86       4802.90        23.16 o
  -7   1   3       1728.13       1629.35        19.31 o
  -6   1   3       1367.40       1266.83        12.69 o
  -5   1   3          0.31         66.37        12.26 o
  -4   1   3         74.60         17.78        15.05 o
  -3   1   3         44.76          1.68        14.73 o
  -2   1   3        773.48        783.53        17.38 o
  -1   1   3      43827.43      44799.71       171.39 o
   0   1   3      14315.61      22846.22        77.83 o
   3   1   3       1942.24       1108.14        21.56 o
   4   1   3       1685.90       1548.23        17.47 o
   5   1   3        688.91        422.54        15.27 o
   6   1   3       1252.16       1861.57        18.49 o
   7   1   3      18376.12      18616.00       118.37 o
   8   1   3       2292.87       2037.12        26.14 o
   9   1   3        106.39         94.46        23.56 o
  10   1   3        464.30        466.04        13.12 o
  11   1   3        441.14        415.21        14.67 o
  12   1   3        489.26        495.46        12.96 o
  13   1   3        122.34        143.62        11.93 o
  14   1   3          0.69         25.43        13.32 o
  15   1   3        126.05        147.59        14.30 o
  16   1   3          1.11          1.54        12.93 o
  17   1   3         14.06          7.80        11.57 o
 -17   2   3        156.47        192.25         9.56 o
 -16   2   3         94.54        118.97        18.28 o
 -15   2   3        257.88        240.64         9.85 o
 -14   2   3        971.15       1021.32        10.88 o
 -13   2   3        782.82        746.71        19.82 o
 -12   2   3       1833.97       1804.12        15.91 o
 -11   2   3       3878.61       3751.46        64.39 o
 -10   2   3         12.95         31.07        12.99 o
  -9   2   3       2994.81       2918.17        34.17 o
  -8   2   3        741.65        668.27        13.22 o
  -7   2   3       5177.87       5135.05        34.48 o
  -6   2   3        504.90        345.74        12.12 o
  -5   2   3       4917.99       4583.71        69.14 o
  -4   2   3       1674.45       1516.91        18.43 o
  -3   2   3      21202.88      21377.22       291.88 o
  -2   2   3       1815.98       1729.42        23.49 o
  -1   2   3       8103.72       9107.92        99.15 o
   0   2   3       1293.41       1504.10        22.20 o
   1   2   3       2168.53       2284.74        42.19 o
   2   2   3      31520.07      29414.89       149.33 o
   4   2   3       1821.90       1449.99        17.83 o
   5   2   3          2.45         -0.69        11.74 o
   6   2   3       5692.23       5702.62        92.74 o
   7   2   3         27.80         88.17        13.01 o
   8   2   3        936.81       1079.54        26.13 o
   9   2   3       1034.68       1017.95        15.92 o
  10   2   3          1.31         17.78        13.89 o
  11   2   3       1333.87       1162.16        16.23 o
  12   2   3         61.65         68.51        15.90 o
  13   2   3        384.38        413.74        24.02 o
  14   2   3         90.17        124.34        14.18 o
  15   2   3        458.32        473.05        12.47 o
  16   2   3         43.87         50.16        11.47 o
  17   2   3         91.15         97.53        11.86 o
 -17   3   3          7.24         12.86        11.76 o
 -16   3   3         36.23         41.06        11.23 o
 -15   3   3        892.96       1009.38        12.07 o
 -14   3   3       3054.20       3187.46        33.26 o
 -13   3   3        211.42        166.60        12.21 o
 -12   3   3       6423.55       6118.61       100.52 o
 -11   3   3        244.67        247.16        12.63 o
 -10   3   3         94.00         85.50        11.61 o
  -9   3   3       3390.27       2878.17        32.49 o
  -8   3   3       3244.55       2771.60        19.20 o
  -7   3   3       4996.27       4760.78        36.51 o
  -6   3   3        199.03        242.99        14.58 o
  -5   3   3      12318.71      10593.53        93.88 o
  -4   3   3        688.86        310.10        13.14 o
  -3   3   3      10639.85       9647.87       112.02 o
  -1   3   3         34.84        198.59        18.11 o
   0   3   3      35901.90      33460.03       328.05 o
   3   3   3      15593.44      13906.30       210.89 o
   4   3   3        330.87        392.26        14.32 o
   5   3   3       3192.57       2737.53        43.66 o
   6   3   3       2444.90       1904.45        24.35 o
   7   3   3       2516.70       2048.25        17.90 o
   8   3   3       7203.56       6715.55        57.80 o
   9   3   3       1037.78       1044.09        15.46 o
  10   3   3        582.62        516.86        12.60 o
  11   3   3        623.36        628.31        16.35 o
  12   3   3        739.13        874.53        14.55 o
  13   3   3        348.19        298.60        15.20 o
  14   3   3        265.00        202.94        15.29 o
  15   3   3        362.79        340.83        12.79 o
  16   3   3        164.14        217.75        11.88 o
  17   3   3         68.77         54.67        19.75 o
 -17   4   3        337.42        340.90        13.52 o
 -16   4   3         37.72         51.68         8.96 o
 -15   4   3         47.66         66.05        13.76 o
 -14   4   3        271.79        250.34        10.34 o
 -13   4   3         46.83         38.85        10.03 o
 -12   4   3        367.31        385.29        13.44 o
 -11   4   3        546.18        556.78        12.95 o
 -10   4   3         52.33         59.96        10.71 o
  -9   4   3        658.46        607.68        12.69 o
  -8   4   3       1920.06       1714.04        21.28 o
  -7   4   3       3236.82       3124.97        34.52 o
  -6   4   3        113.85        107.77        12.35 o
  -5   4   3       1163.01       1046.54        14.96 o
  -4   4   3       1742.16       1736.26        20.31 o
  -3   4   3       6260.26       6681.52        67.76 o
  -2   4   3      32184.24      34095.11      1009.08 o
  -1   4   3      17816.03      19661.81       202.39 o
   0   4   3      15170.79      17394.47       198.64 o
   1   4   3      19113.70      19901.56       456.87 o
   2   4   3        933.76       1226.68        28.42 o
   3   4   3      30992.03      29425.66       225.03 o
   4   4   3         52.18         59.93        13.83 o
   5   4   3       5747.28       5144.69        66.59 o
   6   4   3        642.58        827.04        16.51 o
   7   4   3       2522.92       1882.86        31.26 o
   8   4   3        826.07       1091.65        15.50 o
   9   4   3       1022.15       1078.31        17.11 o
  10   4   3       4425.33       4116.75        55.98 o
  11   4   3       3624.78       3449.36        26.91 o
  12   4   3         17.10         33.50        11.75 o
  13   4   3          7.44          0.49        12.73 o
  14   4   3        414.15        355.50        11.23 o
  15   4   3         61.48         99.71        11.36 o
  16   4   3        691.90        669.62        17.25 o
  17   4   3        150.72        165.16        12.56 o
 -17   5   3         56.60         64.09        10.01 o
 -16   5   3        406.10        381.29        11.59 o
 -15   5   3       1540.55       1368.60        27.05 o
 -14   5   3        402.72        361.69        11.10 o
 -13   5   3       2771.51       2693.05        48.24 o
 -12   5   3         27.86         34.97        11.96 o
 -11   5   3       3262.81       3297.83        29.19 o
 -10   5   3       4242.10       4078.59        20.29 o
  -9   5   3       5318.57       5149.87        29.21 o
  -8   5   3         41.77         48.28        13.07 o
  -7   5   3       8219.45       8273.80        81.53 o
  -6   5   3       6580.01       7283.17       103.05 o
  -5   5   3        630.19       1027.78        12.80 o
  -4   5   3       6688.94       7712.89        63.75 o
  -3   5   3       7082.58       6651.86        70.29 o
  -2   5   3      20399.14      22222.23       387.14 o
  -1   5   3      11226.87      10582.89       145.24 o
   1   5   3      11245.22       9691.71        93.82 o
   2   5   3      10628.34       9240.20       179.19 o
   3   5   3       8838.24       9140.66       111.31 o
   4   5   3       8468.86       7921.39        55.57 o
   5   5   3       6851.89       5806.18        68.34 o
   6   5   3       1177.05        889.00        16.62 o
   7   5   3        170.96        199.51        12.50 o
   8   5   3       1508.77       1420.61        16.26 o
   9   5   3       6296.80       5841.42        84.13 o
  10   5   3       3932.46       3618.23        62.76 o
  11   5   3        207.79        256.66        15.71 o
  12   5   3       1032.49        941.46        14.44 o
  13   5   3        321.35        315.13        15.95 o
  14   5   3        352.58        425.20        14.67 o
  15   5   3        388.35        461.08        11.94 o
  16   5   3        133.89        153.21        11.09 o
  17   5   3          0.52         24.04        20.00 o
 -17   6   3        131.00        171.07        10.99 o
 -16   6   3        990.24       1062.51        25.52 o
 -15   6   3        859.57        870.17        16.68 o
 -14   6   3        276.97        306.59        12.01 o
 -13   6   3       2606.19       2731.85        32.23 o
 -12   6   3         18.30         50.33        10.51 o
 -11   6   3       2271.96       2083.65        25.75 o
 -10   6   3        284.66        300.28        12.81 o
  -9   6   3       1489.67       1384.96        23.20 o
  -8   6   3       1431.57       1558.72        24.61 o
  -7   6   3      19188.33      18570.70       151.84 o
  -6   6   3        258.15        126.37        12.90 o
  -5   6   3        835.28       1175.33        12.65 o
  -4   6   3       7029.15       7147.71        98.52 o
  -3   6   3       4662.44       4526.55        68.53 o
  -2   6   3      10164.69      10699.61       117.19 o
  -1   6   3       6033.77       6367.05        98.20 o
   0   6   3      10352.74      11520.51        93.28 o
   1   6   3      14132.15      15981.59       346.38 o
   2   6   3       3416.19       3269.15       100.10 o
   3   6   3       4895.49       4483.77        38.96 o
   4   6   3      12159.45      12424.53       159.88 o
   5   6   3       3710.64       3309.07        21.00 o
   6   6   3        216.94        132.02        13.08 o
   7   6   3       6339.09       6239.91        62.75 o
   8   6   3         14.48          4.62        15.64 o
   9   6   3        728.95        724.26        14.06 o
  10   6   3       1301.37       1213.38        20.55 o
  11   6   3        798.31        773.73        16.05 o
  12   6   3         45.19         64.67        12.90 o
  13   6   3       2627.07       2664.86        22.22 o
  14   6   3        242.08        217.11        16.99 o
  15   6   3         27.51         61.19        11.96 o
  16   6   3          2.91         39.91        12.78 o
  17   6   3         78.99         87.96        11.98 o
 -17   7   3        101.43        156.87        13.43 o
 -16   7   3        317.83        365.13        16.78 o
 -15   7   3         39.32         89.89        11.42 o
 -14   7   3       1155.72       1330.68        18.99 o
 -13   7   3       1042.92       1052.58        15.62 o
 -12   7   3        244.25        258.68        11.14 o
 -11   7   3        492.62        509.29        24.40 o
 -10   7   3       1394.61       1415.54        29.27 o
  -9   7   3       5170.73       4600.82        52.64 o
  -8   7   3        740.62        556.70        12.76 o
  -7   7   3       3240.90       3301.43        32.36 o
  -6   7   3       9387.67       9466.54       140.94 o
  -5   7   3       5314.55       5070.38        46.14 o
  -4   7   3         57.95         28.96        12.47 o
  -3   7   3       9860.35       8861.58       156.92 o
  -1   7   3       5556.03       6438.29        85.43 o
   0   7   3        288.91        111.28        18.34 o
   1   7   3        971.82       1660.61        31.22 o
   2   7   3       5861.77       5053.95        95.95 o
   3   7   3       8190.34       6720.86       128.93 o
   4   7   3       1417.59       1303.78        20.58 o
   5   7   3        411.64        304.34        15.91 o
   6   7   3        519.70        494.24        14.72 o
   7   7   3          6.16          0.83        14.91 o
   8   7   3        268.34        194.15        12.96 o
   9   7   3       7911.62       7382.35        97.74 o
  10   7   3       1877.80       1870.02        48.94 o
  11   7   3       1434.92       1512.59        18.94 o
  12   7   3        117.68        116.47        18.81 o
  13   7   3        523.45        481.04        12.81 o
  14   7   3       1615.74       1690.86        23.64 o
  15   7   3       2147.09       2110.25        42.80 o
  16   7   3        332.27        270.25        11.92 o
  17   7   3         20.89         27.49        11.97 o
 -17   8   3          4.17          3.71        11.74 o
 -16   8   3         92.13         77.09        11.91 o
 -15   8   3        255.36        250.24        11.01 o
 -14   8   3        341.40        337.37        17.60 o
 -13   8   3         15.57         45.68        10.63 o
 -12   8   3       1614.89       1659.25        18.19 o
 -11   8   3       4148.42       4166.38        40.33 o
 -10   8   3       2029.83       1863.46        15.27 o
  -9   8   3        718.24        662.96        13.45 o
  -8   8   3        120.45        119.92        13.90 o
  -7   8   3        899.73       1010.97        12.69 o
  -6   8   3      26401.06      26394.29       379.32 o
  -5   8   3       2113.97       1706.36        26.18 o
  -4   8   3       2699.18       3385.78        61.72 o
  -3   8   3       6039.91       6336.02        81.78 o
  -2   8   3       1177.43       1205.60        26.77 o
  -1   8   3      20323.23      21890.68       252.13 o
   0   8   3      15227.18      16334.78        46.72 o
   1   8   3      13099.73      13523.94        64.17 o
   2   8   3        812.80        829.15        27.36 o
   3   8   3        252.90        179.16        16.21 o
   4   8   3         48.22        144.38        17.25 o
   5   8   3       2124.49       1680.31        25.20 o
   6   8   3       7461.62       6807.84        92.48 o
   7   8   3       4200.27       3799.29        35.48 o
   8   8   3       1631.89       1516.55        26.58 o
   9   8   3        245.49        278.52        11.96 o
  10   8   3       1006.71        940.61        14.11 o
  11   8   3        170.72        196.82        10.66 o
  12   8   3       1008.73       1095.82        21.01 o
  13   8   3        394.58        432.14        14.92 o
  14   8   3        237.80        235.85        11.02 o
  15   8   3         33.86         50.80         9.91 o
  16   8   3         28.91         42.71        21.86 o
 -17   9   3          0.19         15.78        10.06 o
 -16   9   3         70.80         99.62        10.41 o
 -15   9   3        534.57        502.24        12.24 o
 -14   9   3        826.99        773.84        20.70 o
 -13   9   3       2875.22       2761.29        16.98 o
 -12   9   3       1828.17       1909.07        14.20 o
 -11   9   3        549.23        557.79        12.12 o
 -10   9   3        130.17        135.07        12.60 o
  -9   9   3       1020.91        963.69        22.37 o
  -8   9   3      11941.96      11606.29       132.09 o
  -7   9   3       4493.71       4334.27        64.75 o
  -6   9   3        377.11        445.29        12.63 o
  -5   9   3        729.17        834.80        14.20 o
  -4   9   3         10.13         45.68        10.52 o
  -3   9   3       3924.78       3574.66        50.42 o
  -2   9   3       2424.67       2504.14        29.95 o
  -1   9   3       3739.62       3551.74        41.79 o
   0   9   3        606.45        771.78        20.12 o
   1   9   3      17090.30      19590.59       225.86 o
   3   9   3        594.82        427.42        16.57 o
   4   9   3         11.47         45.98        14.47 o
   5   9   3       2704.00       2585.38        22.08 o
   6   9   3        990.65        992.44        18.72 o
   7   9   3       1699.00       1602.96        23.27 o
   8   9   3       3207.68       3172.92        23.03 o
   9   9   3       1126.29       1064.64        16.67 o
  10   9   3         27.69         53.81        11.51 o
  11   9   3       1607.15       1635.41        25.29 o
  12   9   3        404.91        406.71        13.21 o
  13   9   3        402.94        342.45        19.59 o
  14   9   3       2710.27       2766.48        33.96 o
  15   9   3        912.07        973.84        11.68 o
  16   9   3        166.43        195.67        11.93 o
 -16  10   3         31.23         48.17        11.05 o
 -15  10   3         70.43         94.26        10.81 o
 -14  10   3          0.49        -12.07        12.07 o
 -13  10   3          3.08         -2.90        12.42 o
 -12  10   3        936.84       1042.21        21.90 o
 -11  10   3       5815.47       5418.69        70.23 o
 -10  10   3        798.66        744.78        13.34 o
  -9  10   3        427.08        462.85        12.81 o
  -8  10   3        505.07        516.27        23.19 o
  -7  10   3       4076.39       4337.04        82.49 o
  -6  10   3        206.27        192.17        11.87 o
  -5  10   3      15750.95      15924.79       248.60 o
  -4  10   3       9548.61       8977.49       179.10 o
  -3  10   3       2194.92       2202.51        34.29 o
  -2  10   3      20777.80      22020.04       120.75 o
  -1  10   3       4124.63       4484.65        43.18 o
   0  10   3       4227.22       4404.73        75.75 o
   1  10   3      10119.77      10707.12       154.02 o
   2  10   3       1414.65       1529.04        24.90 o
   3  10   3       4201.22       4785.83       212.22 o
   4  10   3       3749.44       3738.69        60.29 o
   5  10   3        689.21        725.77        25.48 o
   6  10   3       1990.81       2092.86        34.42 o
   7  10   3         14.00         34.38        13.66 o
   8  10   3       5006.81       4684.35        46.88 o
   9  10   3        367.24        372.55        13.71 o
  10  10   3       1875.52       1859.04        30.62 o
  11  10   3        444.60        436.45        14.33 o
  12  10   3        121.34        136.21        10.72 o
  13  10   3        268.87        277.90        11.87 o
  14  10   3         37.93         43.88        11.82 o
  15  10   3          0.20          7.68        11.53 o
  16  10   3        664.29        601.88        23.81 o
 -16  11   3         69.99         82.40        11.02 o
 -15  11   3        493.86        510.05        17.65 o
 -14  11   3       3414.94       3621.83        93.73 o
 -13  11   3       1620.38       1569.74        39.18 o
 -12  11   3       1181.35       1210.36        15.60 o
 -11  11   3          7.22         14.86        10.23 o
 -10  11   3        217.44        258.18        13.98 o
  -9  11   3       4408.19       4477.38       115.22 o
  -8  11   3       1105.48        966.54        24.53 o
  -7  11   3        403.46        392.83        15.18 o
  -6  11   3          2.42         18.05        11.75 o
  -5  11   3       1693.35       1687.84        26.75 o
  -4  11   3          4.89         -6.86        11.53 o
  -3  11   3       3930.31       4495.66        48.96 o
  -2  11   3         25.45         84.84        12.41 o
  -1  11   3          4.22         14.24        11.79 o
   0  11   3         49.72         73.71        17.63 o
   1  11   3       6903.41       7641.31        90.15 o
   2  11   3       8109.89       8812.44       194.89 o
   3  11   3      10699.23      11711.45       367.95 o
   4  11   3       8142.88       8385.05       179.88 o
   5  11   3       6517.54       6187.96       115.07 o
   6  11   3         43.72         46.26        14.37 o
   7  11   3       8255.57       8130.47       104.99 o
   8  11   3       7557.05       7334.07        43.76 o
   9  11   3       4510.41       4407.33        79.54 o
  10  11   3       3548.99       3658.78        54.32 o
  11  11   3        469.43        431.59        15.74 o
  12  11   3        180.30        190.48        18.63 o
  13  11   3        421.37        432.00        21.49 o
  14  11   3       1609.02       1694.61        33.25 o
  15  11   3        269.69        245.87        11.39 o
  16  11   3         29.65         26.38        16.55 o
 -16  12   3        331.97        310.10        14.12 o
 -15  12   3         58.67         78.56        11.84 o
 -14  12   3        234.19        254.54        12.79 o
 -13  12   3         99.47        150.78        14.44 o
 -12  12   3        790.10        767.69        28.31 o
 -11  12   3        140.50        126.28        15.01 o
 -10  12   3       3608.30       3503.13        88.38 o
  -9  12   3       4760.28       4497.38        95.22 o
  -8  12   3       2654.08       2453.67        62.23 o
  -7  12   3         14.46          5.92        14.26 o
  -6  12   3       1608.97       1626.01        27.84 o
  -5  12   3         18.07         16.69        12.01 o
  -4  12   3        770.85        710.36        15.04 o
  -3  12   3         30.75         44.16        15.39 o
  -2  12   3       2780.31       3258.89        55.74 o
  -1  12   3         26.26         27.29        15.86 o
   0  12   3       1610.95       1764.92        20.37 o
   1  12   3         29.78         31.55        13.48 o
   2  12   3       9828.13       9962.19        65.66 o
   3  12   3       1480.28       1482.11        54.13 o
   4  12   3        509.60        531.80        17.20 o
   5  12   3        194.66        132.88        17.15 o
   6  12   3       1104.60        991.06        30.83 o
   7  12   3       6595.19       6464.96       105.35 o
   8  12   3         43.31         40.19        12.95 o
   9  12   3       2133.25       2083.09        17.59 o
  10  12   3        331.35        290.47        20.45 o
  11  12   3        175.52        196.91        13.57 o
  12  12   3        125.26        148.51        12.79 o
  13  12   3          1.37         -6.05        14.22 o
  14  12   3        171.12        185.48        14.38 o
  15  12   3        118.68        136.56        14.94 o
 -15  13   3          0.59          9.45        11.25 o
 -14  13   3         90.41        127.29        14.34 o
 -13  13   3         77.47        101.85        12.25 o
 -12  13   3         66.12         80.56        13.26 o
 -11  13   3        232.97        221.10        13.30 o
 -10  13   3       3821.43       3758.21        92.21 o
  -9  13   3        893.02        803.57        18.03 o
  -8  13   3        181.18        175.32        14.54 o
  -7  13   3        176.17        175.32        14.06 o
  -6  13   3       3281.32       3336.81        66.39 o
  -5  13   3       2190.86       2537.01        31.64 o
  -4  13   3         46.13         80.07        13.04 o
  -3  13   3       4339.36       4565.36        56.14 o
  -2  13   3        566.00        675.77        17.10 o
  -1  13   3        129.77        218.07        16.53 o
   0  13   3       3264.81       3648.61        40.69 o
   1  13   3        999.96       1294.85        18.06 o
   2  13   3         83.66         43.40        20.76 o
   3  13   3        501.70        450.89        21.28 o
   4  13   3       9264.32       9675.46       297.25 o
   5  13   3         67.17        107.77        16.08 o
   6  13   3         49.09         56.93        16.33 o
   7  13   3         13.86         21.10        13.95 o
   8  13   3       3555.91       3475.84        67.41 o
   9  13   3        143.46        122.25        13.26 o
  10  13   3       2505.94       2490.90        47.78 o
  11  13   3         69.84         78.54        11.13 o
  12  13   3        534.98        567.62        14.24 o
  13  13   3         56.34         50.42        11.94 o
  14  13   3         53.85         57.58        11.58 o
  15  13   3          6.06         24.60        11.67 o
 -15  14   3        255.98        270.34        13.69 o
 -14  14   3         61.80         86.80        16.66 o
 -13  14   3          9.20         -2.76        20.90 o
 -12  14   3        207.39        192.54        16.41 o
 -11  14   3         61.98         95.24        16.12 o
 -10  14   3        335.33        288.57        15.07 o
  -9  14   3        345.18        354.93        15.76 o
  -8  14   3       2188.48       2072.61        45.45 o
  -7  14   3        143.63        150.05        12.98 o
  -6  14   3         36.72         26.82        10.72 o
  -5  14   3        885.01        913.57        16.15 o
  -4  14   3        635.76        677.69        20.86 o
  -3  14   3        147.63        128.69        15.00 o
  -2  14   3        172.69        206.47        18.26 o
  -1  14   3         30.31         46.73        14.75 o
   0  14   3       6228.67       6625.62        66.83 o
   1  14   3        181.27        232.98        17.39 o
   2  14   3       7687.91       8097.58       119.78 o
   3  14   3          7.10         20.27        30.32 o
   4  14   3          6.87         28.06        14.87 o
   5  14   3        324.99        398.64        18.77 o
   6  14   3         39.11         58.56        14.93 o
   7  14   3       1409.98       1434.42        37.32 o
   8  14   3         91.97        100.12        13.94 o
   9  14   3        719.68        798.46        13.65 o
  10  14   3        236.77        206.29        13.35 o
  11  14   3         61.55        106.22        12.95 o
  12  14   3         93.57        118.36        18.00 o
  13  14   3          4.96         17.36        12.97 o
  14  14   3          3.01          7.88        14.24 o
  15  14   3        113.94        112.47        12.52 o
 -15  15   3          3.20          3.90        16.52 o
 -14  15   3        907.39        839.61        36.91 o
 -13  15   3         33.32         22.68        12.12 o
 -12  15   3        372.32        348.19        16.08 o
 -11  15   3        698.54        639.75        19.94 o
 -10  15   3         78.84         79.30        11.76 o
  -9  15   3          0.12         -7.75        11.27 o
  -8  15   3         93.37        110.72        14.99 o
  -7  15   3       1729.88       1568.19        38.68 o
  -6  15   3       1188.93       1060.86        26.70 o
  -5  15   3       2574.23       2527.88        48.36 o
  -4  15   3        810.90        890.66        18.38 o
  -3  15   3       5014.46       5142.11        67.00 o
  -2  15   3         18.25         42.58        13.67 o
  -1  15   3         83.04         89.53        15.32 o
   0  15   3        306.41        430.46        17.06 o
   1  15   3        569.59        591.01        20.46 o
   2  15   3          2.39         16.76        13.90 o
   3  15   3        649.94        732.92        27.91 o
   4  15   3        134.71        130.31        21.88 o
   5  15   3        589.90        619.98        16.99 o
   6  15   3        276.28        241.32        15.79 o
   7  15   3         26.40         35.36        14.21 o
   8  15   3       1980.85       2035.72        35.49 o
   9  15   3        616.86        662.07        17.16 o
  10  15   3         53.75         54.76        17.02 o
  11  15   3        101.39         61.68        13.04 o
  12  15   3          3.08         18.44        11.74 o
  13  15   3       1224.78       1298.47        45.84 o
  14  15   3        684.07        656.86        27.20 o
 -14  16   3        695.66        638.00        41.23 o
 -13  16   3        817.67        866.77        28.55 o
 -12  16   3        172.11        192.23        14.95 o
 -11  16   3         36.07         36.14        11.85 o
 -10  16   3          0.41         -2.06        15.78 o
  -9  16   3         21.37          8.11        11.63 o
  -8  16   3         92.52        143.53        11.88 o
  -7  16   3        193.00        193.16        13.56 o
  -6  16   3          0.33          9.70        11.83 o
  -5  16   3         87.19         95.34        12.46 o
  -4  16   3         88.10        110.54        14.49 o
  -3  16   3        418.90        435.32        16.69 o
  -2  16   3        142.47        125.97        16.44 o
  -1  16   3        346.89        410.62        19.83 o
   0  16   3        341.93        364.36        16.53 o
   1  16   3         21.66         48.65        17.70 o
   2  16   3          9.47         29.10        19.53 o
   3  16   3        300.35        316.55        15.48 o
   4  16   3        274.11        268.04        28.25 o
   5  16   3        215.25        224.72        14.14 o
   6  16   3        101.82        114.71        15.54 o
   7  16   3       1104.39       1042.02        40.69 o
   8  16   3        350.34        413.31        15.46 o
   9  16   3        393.63        435.97        15.52 o
  10  16   3        669.67        680.49        22.02 o
  11  16   3          9.59         10.36        16.11 o
  12  16   3        152.64        195.74        21.12 o
  13  16   3         64.08         83.33        19.73 o
  14  16   3        499.18        495.39        19.79 o
 -14  17   3         99.72         71.32        17.68 o
 -13  17   3        384.66        316.11        22.48 o
 -12  17   3        387.53        324.41        29.41 o
 -11  17   3          8.45         10.21        11.49 o
 -10  17   3         18.65         23.72        11.04 o
  -9  17   3        504.85        484.07        33.38 o
  -8  17   3        505.09        534.51        14.29 o
  -7  17   3        109.90         97.79        11.75 o
  -6  17   3          8.84         23.38        11.21 o
  -5  17   3        372.71        359.67        21.73 o
  -4  17   3       2809.02       2871.65        80.05 o
  -3  17   3       4600.32       4751.13        84.79 o
  -2  17   3         57.02         81.35        18.85 o
  -1  17   3       1081.80       1169.74        21.34 o
   0  17   3        173.63        198.93        14.06 o
   1  17   3        262.81        394.00        17.41 o
   2  17   3       1149.43       1249.29        30.58 o
   3  17   3         80.25        117.83        18.83 o
   4  17   3          2.38         -1.15        12.95 o
   5  17   3        827.35        863.35        16.94 o
   6  17   3         55.64         83.28        21.45 o
   7  17   3          2.35          3.34        17.03 o
   8  17   3        155.89        144.62        22.62 o
   9  17   3         39.62         66.62        13.54 o
  10  17   3        940.20        910.14        15.11 o
  11  17   3         15.87         30.33        16.48 o
  12  17   3        142.35        142.94        14.49 o
  13  17   3         98.59        105.30        13.79 o
 -13  18   3        234.79        263.95        13.92 o
 -12  18   3         68.29         73.35        12.03 o
 -11  18   3        174.70        191.07        20.78 o
 -10  18   3        701.99        793.93        24.72 o
  -9  18   3       1347.21       1341.55        14.51 o
  -8  18   3       1924.94       1921.84        64.37 o
  -7  18   3        314.64        266.50        22.81 o
  -6  18   3        309.94        328.37        13.95 o
  -5  18   3        903.01        931.69        28.57 o
  -4  18   3       1479.45       1447.32        47.29 o
  -3  18   3        411.86        410.82        13.54 o
  -2  18   3       1407.17       1521.16        18.15 o
  -1  18   3       4063.26       4193.72        55.93 o
   0  18   3       4676.68       4810.33        92.99 o
   1  18   3          4.63         -1.41        19.11 o
   2  18   3       6111.91       6192.09        47.01 o
   3  18   3       1760.14       1849.28        35.08 o
   4  18   3        648.61        646.22        17.28 o
   5  18   3         17.58          5.44        22.04 o
   6  18   3       4463.55       4590.19        90.48 o
   7  18   3       3026.60       3131.35        91.70 o
   8  18   3          1.01          5.22        14.50 o
   9  18   3         25.70         38.90        15.00 o
  10  18   3        581.78        602.17        20.19 o
  11  18   3        105.99        112.41        11.09 o
  12  18   3        246.98        247.19        18.29 o
  13  18   3        362.89        353.53        14.64 o
 -13  19   3          5.97         21.91        13.85 o
 -12  19   3        130.79        165.62        13.40 o
 -11  19   3        336.04        299.16        13.28 o
 -10  19   3         97.62         93.11        12.84 o
  -9  19   3        248.28        272.28        13.35 o
  -8  19   3        875.30        857.42        24.57 o
  -7  19   3       1311.93       1325.68        41.67 o
  -6  19   3       2985.67       3056.70        86.56 o
  -5  19   3        293.81        327.71        13.59 o
  -4  19   3       1910.31       1988.41        58.75 o
  -3  19   3       2279.79       2279.90        24.49 o
  -2  19   3       2751.92       2839.60        43.68 o
  -1  19   3       2118.17       2293.20        19.34 o
   0  19   3         13.22         25.42        13.25 o
   1  19   3       2789.48       2858.06        21.15 o
   2  19   3       1320.94       1320.11        28.14 o
   3  19   3       1034.99       1111.65        16.35 o
   4  19   3       1806.22       1748.26        38.94 o
   5  19   3         44.21         20.25        13.04 o
   6  19   3         49.83         68.14        12.78 o
   7  19   3        868.59        917.49        25.96 o
   8  19   3        106.63         97.24        14.41 o
   9  19   3         85.76         81.67        12.66 o
  10  19   3         49.83         87.27        15.22 o
  11  19   3        136.79        107.56        21.41 o
  12  19   3          5.19         21.09        12.20 o
 -12  20   3        176.31        187.29        15.17 o
 -11  20   3        585.26        518.64        35.22 o
 -10  20   3        608.83        612.02        15.55 o
  -9  20   3         46.31         58.55        15.56 o
  -8  20   3         22.28         45.10        12.91 o
  -7  20   3         45.96         38.64        14.61 o
  -6  20   3       1200.49       1266.78        37.08 o
  -5  20   3        314.00        350.45        14.47 o
  -4  20   3        769.50        864.58        18.23 o
  -3  20   3        110.52        104.25        18.47 o
  -2  20   3         17.80         21.85        14.71 o
  -1  20   3        545.46        518.89        20.55 o
   0  20   3       1420.98       1434.49        36.73 o
   1  20   3        193.80        231.01        17.50 o
   2  20   3         52.72         63.79        17.82 o
   3  20   3         67.20         83.88        15.45 o
   4  20   3        486.31        553.51        27.54 o
   5  20   3         64.27        104.36        14.44 o
   6  20   3        321.79        334.18        20.50 o
   7  20   3        255.61        288.53        13.43 o
   8  20   3        266.50        253.26        15.36 o
   9  20   3        205.67        202.03        29.60 o
  10  20   3        351.17        316.70        13.54 o
  11  20   3        172.23        192.26        15.77 o
  12  20   3         67.00         75.37        13.87 o
 -11  21   3         66.53         50.30        12.16 o
 -10  21   3         99.14        100.01        20.05 o
  -9  21   3        230.09        162.47        12.09 o
  -8  21   3       1118.46       1143.11        63.92 o
  -7  21   3        300.68        316.87        18.03 o
  -6  21   3         18.35         13.66        11.68 o
  -5  21   3          7.51         27.34        12.54 o
  -4  21   3        331.12        294.65        13.51 o
  -3  21   3       1112.66       1143.98        16.21 o
  -2  21   3       1429.48       1428.24        18.20 o
  -1  21   3       2148.98       2142.56        23.68 o
   0  21   3       4120.37       4086.32        65.03 o
   1  21   3          2.76         14.91        15.10 o
   2  21   3        219.67        290.53        19.90 o
   3  21   3        533.33        569.19        18.16 o
   4  21   3       3367.51       3483.26        94.97 o
   5  21   3       7226.35       7490.65       269.76 o
   6  21   3       2267.99       2223.95        81.48 o
   7  21   3        598.83        615.31        25.94 o
   8  21   3       2109.00       2134.12        97.37 o
   9  21   3        437.06        461.65        15.12 o
  10  21   3        113.52        155.24        16.83 o
  11  21   3         20.52         14.11        12.25 o
 -11  22   3       1477.97       1337.22        74.34 o
 -10  22   3        248.63        244.38        14.15 o
  -9  22   3        496.49        509.43        17.66 o
  -8  22   3        146.35        148.12        10.84 o
  -7  22   3         14.73         22.49        12.61 o
  -6  22   3        445.87        459.89        14.43 o
  -5  22   3        894.36        950.55        20.12 o
  -4  22   3        617.45        583.16        22.09 o
  -3  22   3        798.15        755.87        20.02 o
  -2  22   3        620.85        648.91        17.57 o
  -1  22   3        549.27        566.96        14.27 o
   0  22   3       1491.08       1483.30        32.82 o
   1  22   3        559.90        549.63        14.87 o
   2  22   3       1522.89       1523.68        27.30 o
   3  22   3        533.87        573.30        18.16 o
   4  22   3        555.95        602.88        14.33 o
   5  22   3        769.84        752.85        16.16 o
   6  22   3        159.24        174.74        15.77 o
   7  22   3        711.16        704.10        20.93 o
   8  22   3          5.50          0.95        16.23 o
   9  22   3        162.96        149.60        14.82 o
  10  22   3       1706.26       1567.27        78.79 o
 -10  23   3         26.11         39.81        13.41 o
  -9  23   3        333.52        321.14        19.63 o
  -8  23   3        413.79        431.37        13.81 o
  -7  23   3        490.88        496.38        14.14 o
  -6  23   3          1.74          4.85        13.64 o
  -5  23   3        451.88        470.25        16.93 o
  -4  23   3        320.74        305.91        13.68 o
  -3  23   3       3189.18       2939.02        96.80 o
  -2  23   3       1471.32       1545.03        22.35 o
  -1  23   3        528.50        523.81        15.05 o
   0  23   3         29.26          2.83        17.93 o
   1  23   3        411.90        426.01        18.32 o
   2  23   3       1278.92       1208.01        51.83 o
   3  23   3        865.48        889.75        17.16 o
   4  23   3        960.70        883.64        31.51 o
   5  23   3         70.96         82.55        10.19 o
   6  23   3         13.55         27.45        15.17 o
   7  23   3        120.54        169.92        15.42 o
   8  23   3       2239.07       2223.71        42.85 o
   9  23   3       1093.29       1015.60        22.34 o
  -9  24   3         12.61         28.91        14.00 o
  -8  24   3         22.25         13.05        27.02 o
  -7  24   3         48.98         68.33        15.93 o
  -6  24   3        665.31        659.86        18.04 o
  -5  24   3         94.91        101.04        12.00 o
  -4  24   3        539.05        521.97        12.89 o
  -3  24   3        667.73        687.24        20.95 o
  -2  24   3        579.21        580.74        16.86 o
  -1  24   3       2006.12       1971.16        26.56 o
   0  24   3       1046.50        967.32        27.32 o
   1  24   3        407.15        406.12        30.88 o
   2  24   3        186.41        131.81        15.26 o
   3  24   3         42.91         53.68        17.35 o
   4  24   3       1070.92        938.10        32.44 o
   5  24   3        563.36        469.35        25.13 o
   6  24   3        889.30        808.89        22.03 o
   7  24   3        880.20        764.76        20.88 o
   8  24   3        171.87        193.60        20.07 o
  -8  25   3        693.14        688.24        29.39 o
  -7  25   3       1412.82       1301.96        44.02 o
  -6  25   3        733.37        686.19        37.12 o
  -5  25   3          2.75         12.85        21.75 o
  -4  25   3       1508.84       1416.76        34.65 o
  -3  25   3       1398.32       1350.09        31.38 o
  -2  25   3       2304.72       2451.15        38.88 o
  -1  25   3        368.73        382.76        21.68 o
   0  25   3         81.32        108.30        15.70 o
   1  25   3        112.67        106.19        17.09 o
   2  25   3       1143.18       1066.62        17.46 o
   3  25   3        778.44        696.06        26.03 o
   4  25   3        269.98        219.99        12.71 o
   5  25   3        107.66        127.51        16.34 o
   6  25   3        132.37        101.53        13.38 o
   7  25   3        178.75        108.31        11.90 o
  -6  26   3       1807.72       1828.56       141.07 o
  -5  26   3        322.34        306.70        31.20 o
  -4  26   3         12.83         22.21        12.53 o
  -3  26   3          0.27         -5.42        15.21 o
  -2  26   3          4.33         18.71        14.09 o
  -1  26   3       1732.79       1753.63        19.95 o
   0  26   3        344.43        347.69        21.57 o
   1  26   3        133.03        154.37        13.84 o
   2  26   3        131.87        110.75        19.31 o
   3  26   3        400.33        439.42        18.21 o
   4  26   3          4.54        -14.77        14.77 o
   5  26   3        170.44        201.25        20.21 o
   6  26   3        847.07        786.76        20.11 o
  -4  27   3          3.49         14.19        12.99 o
  -3  27   3        146.97        117.77        15.29 o
  -2  27   3        461.92        383.50        14.95 o
  -1  27   3         60.40         22.00        28.89 o
   0  27   3          0.17        -15.18        15.18 o
   1  27   3        205.38        177.71        24.02 o
   2  27   3         85.17         90.24        16.12 o
   3  27   3       1020.61        974.34        17.86 o
   4  27   3        147.22        142.34        13.77 o
 -17   0   4        123.34         75.73        19.95 o
 -16   0   4        139.30        125.93        13.96 o
 -15   0   4       3540.28       3223.32        38.45 o
 -14   0   4       3115.59       2986.69        56.55 o
 -13   0   4        175.16        195.97        16.49 o
 -12   0   4        937.18       1034.50        26.86 o
 -11   0   4        874.50        875.74        18.70 o
 -10   0   4       2496.46       2484.67        28.52 o
  -9   0   4        709.62        839.14        14.49 o
  -8   0   4       7262.87       6795.43       148.67 o
  -7   0   4        139.91        163.56        15.46 o
  -6   0   4        428.12        434.49        16.05 o
  -5   0   4        115.43        334.33        17.65 o
  -4   0   4      33530.95      29663.07       778.24 o
  -2   0   4      12763.30      12576.96       353.44 o
  -1   0   4      10457.27       9762.14       331.28 o
   2   0   4      13300.60      15634.02       477.72 o
   3   0   4         84.05         43.18        29.16 o
   4   0   4        644.08        514.19        39.84 o
   5   0   4       1257.41       1449.16        27.18 o
   6   0   4       3730.00       4056.28        33.07 o
   7   0   4      21154.64      19301.34        75.94 o
   8   0   4       6605.21       6583.32        38.66 o
   9   0   4       5605.45       5635.38       109.51 o
  10   0   4       2131.85       2258.79        23.37 o
  11   0   4          7.06          4.20        32.69 o
  12   0   4       1798.62       1804.86        20.88 o
  13   0   4        429.10        486.59        41.16 o
  14   0   4       1439.29       1572.85        41.70 o
  15   0   4       1112.12       1077.72        16.94 o
  16   0   4         74.18         62.63        31.63 o
  17   0   4        279.28        224.90        50.59 o
 -17   1   4        138.14        143.22         9.80 o
 -16   1   4        450.07        433.70         9.70 o
 -15   1   4        154.37        192.83         9.42 o
 -14   1   4        237.23        249.81        10.88 o
 -13   1   4        507.79        467.54        13.80 o
 -12   1   4        238.18        214.07        12.79 o
 -11   1   4        105.62        118.27        16.64 o
 -10   1   4       4255.00       4242.67        52.62 o
  -9   1   4       5351.63       5239.65        27.07 o
  -8   1   4        176.14        138.78        10.40 o
  -7   1   4       1307.68       1182.24        13.07 o
  -6   1   4      18098.08      17035.33       189.06 o
  -5   1   4       6668.03       6115.46        76.59 o
  -4   1   4       2379.75       2088.17        27.57 o
  -3   1   4      16756.41      16163.77       317.70 o
  -2   1   4      24856.82      27367.08       178.94 o
  -1   1   4        196.81        272.41        19.73 o
   0   1   4       7272.35       8282.08        38.88 o
   2   1   4        953.73        969.36        26.99 o
   3   1   4        215.16        240.24        19.22 o
   4   1   4       1528.68       1182.90        17.47 o
   5   1   4       5581.33       4964.44        49.05 o
   6   1   4       4827.92       4261.95        33.86 o
   7   1   4         60.53         44.10        11.51 o
   8   1   4       3991.12       3939.72        21.42 o
   9   1   4       3807.96       3572.70        45.60 o
  10   1   4       1816.84       1599.85        16.41 o
  11   1   4       2335.38       2126.04        16.34 o
  12   1   4         32.99         24.42        11.64 o
  13   1   4        119.97        106.04        23.42 o
  14   1   4        197.23        176.38        10.20 o
  15   1   4        864.05        926.97        17.81 o
  16   1   4        451.84        464.45        17.04 o
  17   1   4       1116.98       1196.85        24.71 o
 -17   2   4          5.80         25.81        10.88 o
 -16   2   4        523.59        556.17        10.44 o
 -15   2   4        463.61        504.70        12.36 o
 -14   2   4       1262.78       1344.45        19.22 o
 -13   2   4       1839.74       2051.51        32.12 o
 -12   2   4        925.75        947.50        12.15 o
 -11   2   4       3153.09       2998.35        21.69 o
 -10   2   4       5086.19       4673.46        22.85 o
  -9   2   4      12049.19      11098.47        66.73 o
  -8   2   4       1212.32        906.59        11.40 o
  -7   2   4       3080.42       3413.36        40.73 o
  -6   2   4         48.40         48.27        10.88 o
  -5   2   4      28010.53      25025.35       296.98 o
  -4   2   4       5778.22       4049.52        49.60 o
  -3   2   4       3719.24       2659.41        40.43 o
  -2   2   4        995.19       1131.49        19.52 o
   0   2   4       1000.64        329.96        23.99 o
   3   2   4      15239.42      12880.88       127.77 o
   4   2   4       2960.72       2333.43        44.73 o
   5   2   4        183.65         91.79        13.12 o
   6   2   4       8475.18       7379.37        95.74 o
   7   2   4        886.26        647.65        16.74 o
   8   2   4      10266.84       9023.79       126.80 o
   9   2   4       1838.59       1715.88        25.92 o
  10   2   4        144.35        171.46        16.44 o
  11   2   4        974.03        983.20        16.78 o
  12   2   4        787.21        924.80        17.21 o
  13   2   4       1378.94       1427.17        24.04 o
  14   2   4       1300.82       1290.47        15.64 o
  15   2   4       1087.03       1159.67        14.54 o
  16   2   4        347.72        376.99        12.12 o
  17   2   4         25.95         46.96        11.72 o
 -17   3   4        418.03        468.44        12.90 o
 -16   3   4       1125.20       1261.31        26.10 o
 -15   3   4       1159.87       1200.87        13.91 o
 -14   3   4       1605.05       1696.38        12.81 o
 -13   3   4       2324.82       2456.46        38.81 o
 -12   3   4          8.77         38.72        10.15 o
 -11   3   4         82.68         97.31        11.55 o
 -10   3   4       7936.75       7595.33        69.44 o
  -9   3   4        646.70        635.72        14.20 o
  -8   3   4       4915.10       4810.71        56.46 o
  -7   3   4      15928.29      14712.82       136.04 o
  -6   3   4        309.56        340.72        11.89 o
  -5   3   4      10053.56       9983.06        98.33 o
  -4   3   4          6.97          5.75        10.61 o
  -3   3   4       2845.44       3024.03        30.77 o
  -2   3   4        114.35         80.20        13.95 o
  -1   3   4         23.60         58.91        18.51 o
   0   3   4       1310.62       1448.32        25.66 o
   1   3   4       1008.16       1218.86        31.51 o
   2   3   4       1218.46       1301.00        30.18 o
   3   3   4        488.85        402.77        18.46 o
   4   3   4       3598.03       3506.14        48.15 o
   5   3   4        996.67        918.08        18.08 o
   6   3   4       2844.48       2410.64        21.38 o
   7   3   4       2981.90       2764.94        22.33 o
   8   3   4       2372.97       2414.10        30.10 o
   9   3   4         14.10         43.12        14.36 o
  10   3   4         33.83         75.98        12.28 o
  11   3   4       2251.72       2290.74        18.29 o
  12   3   4       4177.51       4255.47        18.99 o
  13   3   4       2780.84       2907.78        26.41 o
  14   3   4        467.28        441.35        16.71 o
  15   3   4        165.36        179.15        11.98 o
  16   3   4       1004.99        978.95        16.12 o
  17   3   4        103.57        113.06        12.88 o
 -17   4   4         31.10         37.59         9.60 o
 -16   4   4        140.97        144.65        16.84 o
 -15   4   4        418.23        351.97         8.79 o
 -14   4   4        681.55        622.18        21.94 o
 -13   4   4       1044.37        968.77         9.88 o
 -12   4   4       1146.17       1045.84        16.94 o
 -11   4   4        939.64        931.95        13.64 o
 -10   4   4       1130.62       1065.27        12.59 o
  -9   4   4         35.60         38.67        12.03 o
  -8   4   4        293.43        340.32        12.29 o
  -7   4   4         66.13         68.44        12.07 o
  -6   4   4        417.49        418.78        10.32 o
  -5   4   4       3306.39       3200.55        33.65 o
  -4   4   4      13399.70      14040.55       182.68 o
  -3   4   4       7371.52       8659.93       126.45 o
  -2   4   4       1086.65       1193.34        24.06 o
  -1   4   4          3.73         37.23        16.28 o
   0   4   4       3505.04       2223.63        25.12 o
   1   4   4       4274.10       6800.84        71.49 o
   2   4   4       1028.65        517.40        22.60 o
   3   4   4        105.60        242.75        17.20 o
   4   4   4       6290.53       5996.76        52.89 o
   5   4   4        357.02        532.83        13.54 o
   6   4   4       9375.28       8558.61        62.87 o
   7   4   4       5446.38       5330.12        47.37 o
   8   4   4       2388.25       2329.19        57.27 o
   9   4   4       3465.15       3108.72        43.89 o
  10   4   4       2256.28       2187.71        35.83 o
  11   4   4          1.42         14.60        13.90 o
  12   4   4        316.55        229.14        11.16 o
  13   4   4        663.49        638.06        13.67 o
  14   4   4         11.72         33.00        10.59 o
  15   4   4       3389.40       3486.85        30.02 o
  16   4   4        409.29        396.13        12.23 o
  17   4   4        755.44        639.63        18.13 o
 -17   5   4         17.34         10.09        11.05 o
 -16   5   4        212.89        249.25        11.82 o
 -15   5   4         38.59         57.67        11.37 o
 -14   5   4         69.41        108.40        11.05 o
 -13   5   4        481.16        480.52        17.37 o
 -12   5   4        444.14        495.52        11.64 o
 -11   5   4        642.71        618.86        15.95 o
 -10   5   4        496.95        502.23        11.64 o
  -9   5   4       2716.85       2602.66        46.02 o
  -8   5   4        420.25        388.59        11.28 o
  -7   5   4       2886.40       2634.72        34.13 o
  -6   5   4       9812.06       9096.60        95.04 o
  -5   5   4       2954.76       3354.51        34.83 o
  -4   5   4        723.46        744.39        15.87 o
  -3   5   4       2167.06       2214.40        34.49 o
  -2   5   4        464.70        382.03        15.47 o
  -1   5   4        447.87        420.60        16.46 o
   0   5   4        769.26        914.69        20.08 o
   1   5   4       9610.90      10793.06       162.92 o
   2   5   4         64.98        100.83        17.19 o
   3   5   4       5679.82       5285.86        50.22 o
   4   5   4          5.73         26.02        16.05 o
   5   5   4       3151.32       2924.44        44.63 o
   6   5   4       1869.69       1784.64        25.23 o
   7   5   4         85.39         39.34        13.80 o
   8   5   4         18.89         24.41        14.24 o
   9   5   4        973.28        901.50        16.96 o
  10   5   4        138.72        160.93        19.89 o
  11   5   4        426.08        452.91        18.54 o
  12   5   4       4120.86       4152.50        48.73 o
  13   5   4        170.54        158.87        12.60 o
  14   5   4         39.39         53.70        14.96 o
  15   5   4         75.11         76.74        11.29 o
  16   5   4        197.73        186.37        16.95 o
  17   5   4         83.43         98.71        13.00 o
 -17   6   4        239.86        234.60         9.83 o
 -16   6   4        480.27        544.06        10.19 o
 -15   6   4        153.55        223.74         9.65 o
 -14   6   4        294.49        330.66        10.82 o
 -13   6   4         25.61         12.39         9.84 o
 -12   6   4       2578.85       2358.54        27.24 o
 -11   6   4         95.17         98.41        10.80 o
 -10   6   4         18.29         26.83        12.36 o
  -9   6   4        273.79        264.91        12.32 o
  -8   6   4       2564.69       2401.91        34.99 o
  -7   6   4        245.75        237.95        12.09 o
  -6   6   4       1165.89       1334.04        17.98 o
  -5   6   4       3010.32       3822.96        47.51 o
  -4   6   4        707.97       1121.80        11.66 o
  -3   6   4          5.55         35.55        11.37 o
  -2   6   4         44.41         64.24        13.74 o
  -1   6   4       1564.30       1929.15        18.19 o
   0   6   4       5174.14       4448.27        76.54 o
   1   6   4       6179.63       5137.53        49.69 o
   2   6   4       2697.14       1773.56        38.11 o
   3   6   4        847.05        607.08        16.12 o
   4   6   4      24413.96      24361.80       437.12 o
   5   6   4       1835.29       1486.32        16.43 o
   6   6   4       1447.44       1069.46        20.60 o
   7   6   4       5618.60       5085.51        50.46 o
   8   6   4          7.86          4.41        14.01 o
   9   6   4        531.86        537.90        15.98 o
  10   6   4        209.03        209.14        12.92 o
  11   6   4       1317.39       1293.07        38.56 o
  12   6   4        727.47        768.05        20.68 o
  13   6   4          3.53          2.49        13.15 o
  14   6   4       1321.46       1319.16        14.58 o
  15   6   4        175.31        206.45        11.17 o
  16   6   4         62.60         35.67        13.22 o
  17   6   4         22.49         13.46        14.53 o
 -17   7   4         10.76         14.63        14.96 o
 -16   7   4        213.03        214.71         9.85 o
 -15   7   4        215.76        243.78        12.36 o
 -14   7   4        132.17        164.32        15.66 o
 -13   7   4        741.93        681.33        17.33 o
 -12   7   4         42.30         48.23        13.57 o
 -11   7   4       1121.31       1065.54        16.02 o
 -10   7   4       2351.05       2276.08        24.91 o
  -9   7   4         98.96         98.23        11.29 o
  -8   7   4         40.42         37.00        11.75 o
  -7   7   4       2387.23       2186.73        25.63 o
  -6   7   4         91.29         84.02        11.18 o
  -5   7   4       5331.80       5244.34        75.26 o
  -4   7   4      10540.75      11798.91       118.16 o
  -3   7   4        354.14        402.23        11.61 o
  -2   7   4       5858.25       6234.81        69.98 o
  -1   7   4         39.60         86.82        13.35 o
   0   7   4      25334.77      27272.63       143.00 o
   1   7   4      14430.54      14676.64       132.77 o
   2   7   4       1810.72       1690.90        31.61 o
   3   7   4        375.83        264.08        19.57 o
   4   7   4       9086.98       8542.70       103.01 o
   5   7   4        443.32        452.02        17.82 o
   6   7   4          0.43         14.56        13.89 o
   7   7   4        661.58        623.31        16.00 o
   8   7   4         32.83         35.74        15.53 o
   9   7   4        486.19        446.15        15.89 o
  10   7   4         14.49         10.23        13.80 o
  11   7   4         39.86         56.08        11.78 o
  12   7   4       3234.26       3199.97        21.17 o
  13   7   4        639.55        564.56        14.41 o
  14   7   4        117.54        129.88        14.42 o
  15   7   4          6.73         19.17        11.38 o
  16   7   4          7.53         25.47        27.41 o
 -17   8   4        167.61        174.71        10.48 o
 -16   8   4        248.50        272.15        10.92 o
 -15   8   4        426.81        352.76        10.42 o
 -14   8   4        147.15        181.60        13.66 o
 -13   8   4         39.21         42.52        10.75 o
 -12   8   4        319.52        285.20        11.82 o
 -11   8   4        156.47        157.94        11.60 o
 -10   8   4       1893.80       1831.05        27.74 o
  -9   8   4       1875.61       1984.11        32.99 o
  -8   8   4       2018.83       2096.26        16.10 o
  -7   8   4          0.16         13.17        11.40 o
  -6   8   4       1888.22       1934.11        29.96 o
  -5   8   4       5606.36       5334.25        86.24 o
  -4   8   4        883.79        709.74        13.23 o
  -3   8   4        907.39        650.62        14.03 o
  -2   8   4       1838.52       1941.58        30.23 o
  -1   8   4        399.54        256.99        12.57 o
   0   8   4      27200.65      30573.82        71.81 o
   1   8   4        100.74        360.32        18.41 o
   2   8   4        547.84        424.41        21.99 o
   3   8   4          5.09         94.04        15.04 o
   4   8   4       4758.49       5178.80       145.11 o
   5   8   4         29.49         39.72        15.97 o
   6   8   4        267.98        315.04        19.09 o
   7   8   4         45.69         57.31        12.40 o
   8   8   4        644.74        695.66        14.87 o
   9   8   4       4191.74       3992.71        40.10 o
  10   8   4       1448.46       1379.06        18.07 o
  11   8   4       1510.28       1522.90        19.77 o
  12   8   4        383.63        355.67        13.10 o
  13   8   4        507.69        539.39        13.50 o
  14   8   4       1102.21       1078.33        21.58 o
  15   8   4         59.06         70.09         9.26 o
  16   8   4         40.94         41.35        12.64 o
 -16   9   4         28.82         14.83         9.27 o
 -15   9   4         12.98         -9.80        10.24 o
 -14   9   4          2.79          3.31        16.64 o
 -13   9   4        460.06        510.38        13.86 o
 -12   9   4        527.41        538.85        16.87 o
 -11   9   4        573.35        583.33        11.69 o
 -10   9   4       1159.35       1135.48        24.38 o
  -9   9   4          3.29          2.93        10.88 o
  -8   9   4       1740.69       1866.45        38.37 o
  -7   9   4         18.73         48.56        13.06 o
  -6   9   4       2160.75       2464.36        59.87 o
  -5   9   4       5708.57       6261.01        76.69 o
  -4   9   4       5886.30       6206.88       112.38 o
  -3   9   4          3.79         27.27        11.45 o
  -2   9   4       5920.52       6116.75       131.22 o
  -1   9   4       8826.65       8775.67       140.66 o
   0   9   4      18383.51      20310.61       209.49 o
   1   9   4       1872.00       1701.14        24.53 o
   2   9   4       1693.56       2251.26        58.33 o
   3   9   4       3637.84       3530.90        74.49 o
   4   9   4       1442.16       1358.46        28.90 o
   5   9   4        169.51        119.19        16.46 o
   6   9   4       1874.51       1731.67        20.89 o
   7   9   4       1920.51       2090.12        23.60 o
   8   9   4        194.31        194.25        12.98 o
   9   9   4       1951.34       1847.31        21.83 o
  10   9   4        172.72        200.10        18.40 o
  11   9   4         54.71         72.09        16.32 o
  12   9   4        142.35        183.24        11.18 o
  13   9   4         14.45         44.53        17.85 o
  14   9   4          6.52         34.50        11.37 o
  15   9   4        155.14        204.47        12.90 o
  16   9   4        152.48        126.02        12.06 o
 -16  10   4        100.15         87.26        12.17 o
 -15  10   4        179.74        150.84        18.20 o
 -14  10   4          8.28         12.22        11.60 o
 -13  10   4        487.46        503.24        22.59 o
 -12  10   4       1876.54       1896.60        29.16 o
 -11  10   4        838.87        792.11        11.33 o
 -10  10   4        657.01        535.33        12.97 o
  -9  10   4        152.33        135.38        15.26 o
  -8  10   4       2801.22       2712.81        57.83 o
  -7  10   4       1203.60       1431.73        64.85 o
  -6  10   4       3184.81       3300.27        45.60 o
  -5  10   4        711.94        721.18        13.08 o
  -4  10   4       3680.73       3699.38        71.65 o
  -3  10   4       4186.03       4574.77        78.97 o
  -2  10   4      13137.06      14566.03       222.75 o
  -1  10   4      11446.30      11922.97       200.21 o
   0  10   4       1525.84       1583.59        21.44 o
   1  10   4         30.97         43.93        15.21 o
   2  10   4       1475.54       1658.80        49.35 o
   3  10   4       1588.19       1612.24        63.44 o
   4  10   4       4544.36       4650.24        81.75 o
   5  10   4        580.74        573.50        20.37 o
   6  10   4          8.54         25.54        12.72 o
   7  10   4       1640.61       1556.37        27.70 o
   8  10   4       4939.79       4637.33        22.31 o
   9  10   4       2066.79       2016.56        33.07 o
  10  10   4        102.43         84.48        12.84 o
  11  10   4          1.84          1.09        10.76 o
  12  10   4        578.98        585.36        19.22 o
  13  10   4        124.90        132.56        11.68 o
  14  10   4         97.92        105.77        11.14 o
  15  10   4        225.75        259.57        11.94 o
  16  10   4        110.30         97.48        11.97 o
 -16  11   4         11.16         28.76        12.73 o
 -15  11   4         90.51         69.99         9.61 o
 -14  11   4         38.73         67.75        10.88 o
 -13  11   4         69.23         90.12        11.80 o
 -12  11   4       1348.79       1394.93        25.47 o
 -11  11   4        495.31        571.97        11.44 o
 -10  11   4        284.10        278.57        18.12 o
  -9  11   4       1117.77       1006.28        18.82 o
  -8  11   4         89.69         73.62        15.71 o
  -7  11   4        916.17       1029.07        21.09 o
  -6  11   4       8822.14       9222.20       164.88 o
  -5  11   4       1655.50       1506.95        33.50 o
  -4  11   4          0.88         24.44        12.48 o
  -3  11   4        169.66        275.40        14.89 o
  -2  11   4        675.06        921.93        14.49 o
  -1  11   4        484.48        500.58        17.99 o
   0  11   4       3891.90       4348.52        31.08 o
   1  11   4       6413.93       6776.60        35.71 o
   2  11   4        746.82        808.04        16.92 o
   3  11   4       6943.23       7064.36       208.12 o
   4  11   4       3170.60       3020.08       108.18 o
   5  11   4       3882.19       3822.59        45.85 o
   6  11   4       1151.68       1320.35        37.18 o
   7  11   4       3869.68       4033.15        51.35 o
   8  11   4         16.04         32.42        13.45 o
   9  11   4       2386.30       2296.49        39.77 o
  10  11   4        750.09        734.14        15.82 o
  11  11   4         40.91         40.66        12.50 o
  12  11   4          1.24         35.16        15.40 o
  13  11   4          0.24         20.12         9.74 o
  14  11   4          0.87         24.90        13.12 o
  15  11   4          6.88         13.03         9.93 o
  16  11   4        287.98        240.21        11.65 o
 -16  12   4         43.57         61.07        10.95 o
 -15  12   4       1205.21       1204.25        44.42 o
 -14  12   4       1248.51       1337.74        30.49 o
 -13  12   4        347.25        384.65        13.72 o
 -12  12   4         60.84         52.81        12.89 o
 -11  12   4         82.48         97.38        13.05 o
 -10  12   4         15.09         45.34        17.69 o
  -9  12   4       5863.09       5720.66        99.09 o
  -8  12   4       2902.79       2813.78        81.55 o
  -7  12   4        932.16        962.22        19.26 o
  -6  12   4       2822.00       2884.48        61.18 o
  -5  12   4       6245.50       6587.40       137.33 o
  -4  12   4       6742.55       7015.82        96.55 o
  -3  12   4       6447.83       7029.63        55.59 o
  -2  12   4       1365.85       1247.48        20.56 o
  -1  12   4       1640.74       1850.89        47.58 o
   0  12   4       6839.49       8045.42        54.23 o
   1  12   4      11411.52      12581.64        65.79 o
   2  12   4       6207.45       6791.92        62.96 o
   3  12   4        628.07        698.94        51.43 o
   4  12   4         36.99         69.71        15.08 o
   5  12   4       1359.03       1298.58        27.33 o
   6  12   4        686.11        718.27        19.50 o
   7  12   4       4019.50       4051.17        73.39 o
   8  12   4       5982.87       5918.87        56.14 o
   9  12   4        437.15        412.01        15.51 o
  10  12   4        137.95        138.99        14.24 o
  11  12   4          6.91         32.77        12.82 o
  12  12   4         62.17         25.17        12.84 o
  13  12   4       2752.64       2922.21        31.97 o
  14  12   4       1361.25       1482.55        42.94 o
  15  12   4         19.47         25.64        13.11 o
 -15  13   4         75.64         77.59        11.39 o
 -14  13   4         87.98        123.27        13.37 o
 -13  13   4        719.38        724.66        29.16 o
 -12  13   4       1879.65       1856.55        62.88 o
 -11  13   4        467.69        526.51        14.92 o
 -10  13   4       1513.71       1587.80        56.97 o
  -9  13   4         68.86         99.62        13.49 o
  -8  13   4         11.70         15.84        13.02 o
  -7  13   4        767.85        664.88        21.62 o
  -6  13   4       2409.18       2529.00        73.29 o
  -5  13   4       1875.81       1736.60        31.24 o
  -4  13   4        292.35        355.48        14.81 o
  -3  13   4       2654.45       2877.42        35.10 o
  -2  13   4       3510.41       3364.32        33.21 o
  -1  13   4        989.60        936.71        20.81 o
   0  13   4       2081.36       2021.57        25.85 o
   1  13   4          7.20          4.21        15.84 o
   2  13   4        360.11        395.26        15.82 o
   3  13   4        462.74        418.73        20.88 o
   4  13   4       1975.80       1803.50        42.08 o
   5  13   4       3060.98       3007.83        63.81 o
   6  13   4          6.26          7.60        12.31 o
   7  13   4        204.25        182.87        13.32 o
   8  13   4       6399.99       6418.96       104.24 o
   9  13   4         20.97         41.45        11.68 o
  10  13   4       1487.71       1605.29        17.40 o
  11  13   4       1837.41       1866.37        28.35 o
  12  13   4        372.94        474.98        12.99 o
  13  13   4       1433.35       1476.06        48.55 o
  14  13   4         78.37         91.74        10.94 o
  15  13   4        284.33        304.70        13.69 o
 -15  14   4        626.31        598.32        13.52 o
 -14  14   4       2517.05       2479.75       115.28 o
 -13  14   4         35.38         51.90        12.80 o
 -12  14   4          6.80         15.28        12.67 o
 -11  14   4         56.31         49.21        11.91 o
 -10  14   4       1580.20       1684.71        54.85 o
  -9  14   4       1019.08        961.30        18.58 o
  -8  14   4        162.58        139.89        12.72 o
  -7  14   4        396.10        424.49        15.61 o
  -6  14   4       2915.75       2770.25        59.95 o
  -5  14   4       7341.53       7299.26       126.77 o
  -4  14   4       6207.95       6299.26       116.83 o
  -3  14   4        551.16        474.35        15.40 o
  -2  14   4       5460.19       5887.50        65.03 o
  -1  14   4       1346.05       1354.68        34.07 o
   0  14   4       2502.55       2442.06        21.37 o
   1  14   4       7544.57       7642.05        52.97 o
   2  14   4       9910.88      10234.58        98.93 o
   3  14   4        250.74        232.40        17.35 o
   4  14   4          3.16          3.79        15.23 o
   5  14   4          3.15         28.79        16.09 o
   6  14   4         17.43         29.21        13.48 o
   7  14   4         13.17         37.61        19.27 o
   8  14   4       1198.07       1257.78        27.66 o
   9  14   4       1718.40       1729.91        47.33 o
  10  14   4         89.17        112.89        13.08 o
  11  14   4        538.55        533.48        15.01 o
  12  14   4        375.68        407.87        13.39 o
  13  14   4        858.76        902.94        14.93 o
  14  14   4        698.35        662.06        28.10 o
  15  14   4        312.19        291.34        12.87 o
 -15  15   4          0.08          0.83        13.48 o
 -14  15   4        219.13        235.23        12.02 o
 -13  15   4        320.01        327.26        14.68 o
 -12  15   4        211.63        243.96        12.17 o
 -11  15   4        457.30        507.76        16.72 o
 -10  15   4         33.08         56.57        11.00 o
  -9  15   4       1375.78       1392.24        33.89 o
  -8  15   4        436.50        497.37        16.75 o
  -7  15   4       5226.15       5045.21       113.08 o
  -6  15   4       8762.17       8502.97       191.06 o
  -5  15   4          8.16         24.15        12.87 o
  -4  15   4       1175.28       1210.16        22.00 o
  -3  15   4        431.71        471.45        16.94 o
  -2  15   4       5814.27       6061.77       107.33 o
  -1  15   4       4392.64       4490.17       103.64 o
   0  15   4       2557.86       2650.31        23.13 o
   1  15   4       4467.23       4793.27        90.50 o
   2  15   4       1095.07       1194.88        20.78 o
   3  15   4        702.88        747.98        32.39 o
   4  15   4        165.35        178.03        15.73 o
   5  15   4       2859.86       2913.87        97.35 o
   6  15   4       4296.69       4486.07       157.64 o
   7  15   4        635.72        634.16        16.76 o
   8  15   4         61.54         58.70        15.11 o
   9  15   4         85.92         70.70        11.71 o
  10  15   4        243.68        283.82        13.23 o
  11  15   4         12.77         12.46        15.02 o
  12  15   4        348.70        334.72        12.35 o
  13  15   4        131.91        186.18        21.59 o
  14  15   4         92.20        108.46        31.53 o
 -14  16   4        146.30        178.53        20.67 o
 -13  16   4        634.85        621.54        13.29 o
 -12  16   4        107.64        147.80        11.95 o
 -11  16   4        595.16        602.20        15.07 o
 -10  16   4       1004.57       1060.80        29.72 o
  -9  16   4         13.58         21.31        13.02 o
  -8  16   4        313.24        298.25        23.63 o
  -7  16   4        977.30        962.70        24.98 o
  -6  16   4       1300.46       1299.62        23.05 o
  -5  16   4         28.79         34.42        14.29 o
  -4  16   4        405.22        426.82        13.41 o
  -3  16   4       2029.30       2205.99        27.81 o
  -2  16   4        235.07        249.62        15.14 o
  -1  16   4        733.55        707.85        29.93 o
   0  16   4         64.03         53.31        19.35 o
   1  16   4        337.28        421.08        19.94 o
   2  16   4       6614.12       7049.99        73.02 o
   3  16   4       2282.59       2347.89        38.04 o
   4  16   4         19.22         22.29        11.05 o
   5  16   4        331.21        367.67        15.84 o
   6  16   4        120.39        149.76        25.21 o
   7  16   4       1323.59       1258.45        46.60 o
   8  16   4         20.30         21.65        13.36 o
   9  16   4       1304.78       1413.33        41.37 o
  10  16   4        310.61        340.73        15.17 o
  11  16   4        924.44        922.98        22.38 o
  12  16   4       2392.47       2463.07        65.66 o
  13  16   4         12.47         17.33        12.17 o
  14  16   4         78.13         72.09        13.79 o
 -14  17   4        141.83        196.86        15.04 o
 -13  17   4       1717.74       1639.52        37.73 o
 -12  17   4        186.71        184.95        13.09 o
 -11  17   4         79.61         59.57        11.89 o
 -10  17   4         49.47         37.69        13.22 o
  -9  17   4       1069.43       1005.26        49.68 o
  -8  17   4        127.04        138.91        13.28 o
  -7  17   4       2962.01       2743.25        69.00 o
  -6  17   4       1541.63       1404.49        25.98 o
  -5  17   4        102.64        125.75        11.57 o
  -4  17   4          2.34         24.45        11.32 o
  -3  17   4       3043.71       3098.69        49.17 o
  -2  17   4        147.43        170.55        18.51 o
  -1  17   4       3424.26       3366.74        63.39 o
   0  17   4       3702.62       3766.92        23.19 o
   1  17   4       1269.90       1289.37        19.18 o
   2  17   4        139.19        149.69        19.54 o
   3  17   4        545.09        563.38        14.33 o
   4  17   4       2072.53       1922.90        33.81 o
   5  17   4       7407.24       7069.46       181.73 o
   6  17   4       1750.99       1744.14        24.49 o
   7  17   4        181.14        217.28        26.92 o
   8  17   4        915.18        898.32        63.97 o
   9  17   4         68.92         98.50        15.63 o
  10  17   4        829.86        818.36        16.72 o
  11  17   4        662.89        666.71        43.82 o
  12  17   4          6.16         28.46        12.93 o
  13  17   4        120.58        134.84        13.60 o
 -13  18   4        726.29        838.26        47.49 o
 -12  18   4        200.59        224.93        13.47 o
 -11  18   4         30.22         42.55        10.88 o
 -10  18   4       1686.45       1777.07        39.03 o
  -9  18   4       1313.94       1357.86        45.22 o
  -8  18   4         64.88         69.34        13.24 o
  -7  18   4         15.22         24.93        22.27 o
  -6  18   4         98.47         64.61        11.86 o
  -5  18   4         76.30         64.79        12.77 o
  -4  18   4        252.41        238.53        12.45 o
  -3  18   4        171.65        174.09        14.39 o
  -2  18   4         45.03         50.46        13.53 o
  -1  18   4        130.41        170.96        12.91 o
   0  18   4         40.00         54.17        14.65 o
   1  18   4        351.06        336.70        19.07 o
   2  18   4       1840.98       1846.12        19.32 o
   3  18   4        927.19       1005.81        21.78 o
   4  18   4        394.29        413.54        21.69 o
   5  18   4        988.14        938.03        26.49 o
   6  18   4        696.74        640.43        17.87 o
   7  18   4          5.14          6.34        14.49 o
   8  18   4        989.10        986.39        39.97 o
   9  18   4         31.33         30.39        16.16 o
  10  18   4        357.12        363.66        20.34 o
  11  18   4         31.13         22.90        11.97 o
  12  18   4        375.93        401.64        16.96 o
  13  18   4        303.45        294.16        16.95 o
 -13  19   4          6.74         32.46        14.83 o
 -12  19   4        450.07        438.36        30.63 o
 -11  19   4         30.92         35.55        13.51 o
 -10  19   4        151.41        152.78        13.75 o
  -9  19   4        526.90        465.91        22.12 o
  -8  19   4         39.77         50.66        15.00 o
  -7  19   4        753.28        784.38        14.83 o
  -6  19   4       4322.10       4467.78       125.18 o
  -5  19   4          2.64          4.56        12.93 o
  -4  19   4         15.62         26.18        10.73 o
  -3  19   4        513.11        624.79        16.23 o
  -2  19   4        968.40        952.45        23.18 o
  -1  19   4       1976.08       2012.77        24.26 o
   0  19   4         90.96         84.06        14.06 o
   1  19   4        266.18        272.62        22.66 o
   2  19   4        894.75        815.42        22.48 o
   3  19   4         21.77          8.76        14.99 o
   4  19   4       3789.54       3932.83       132.30 o
   5  19   4       2844.70       2798.91        55.91 o
   6  19   4         40.28         36.06        14.33 o
   7  19   4         93.88         86.08        13.08 o
   8  19   4        102.80         90.78        12.70 o
   9  19   4        322.66        323.99        21.40 o
  10  19   4         96.04         88.44        12.49 o
  11  19   4        236.75        219.95        15.88 o
  12  19   4          1.51          5.99        11.62 o
 -12  20   4         34.39         13.73        12.02 o
 -11  20   4         27.56         27.87        14.74 o
 -10  20   4        224.34        227.76        11.39 o
  -9  20   4        656.31        621.25        44.12 o
  -8  20   4        153.05        128.09        13.27 o
  -7  20   4        334.85        307.41        12.44 o
  -6  20   4       4127.77       4103.63        92.62 o
  -5  20   4         66.97         48.08        10.73 o
  -4  20   4         71.88         60.81        15.85 o
  -3  20   4        546.90        537.60        18.26 o
  -2  20   4        923.53        910.49        18.32 o
  -1  20   4        870.82        855.79        15.59 o
   0  20   4        131.38        154.10        13.76 o
   1  20   4        705.52        689.84        16.24 o
   2  20   4        134.21        121.23        15.75 o
   3  20   4        129.36        149.97        13.86 o
   4  20   4        391.62        415.45        12.38 o
   5  20   4        221.88        222.50        17.50 o
   6  20   4        546.79        603.66        18.66 o
   7  20   4         65.99         97.02        20.25 o
   8  20   4        294.31        313.11        17.20 o
   9  20   4         47.01         32.01        14.43 o
  10  20   4        792.17        734.30        35.97 o
  11  20   4       1894.15       1780.66        64.48 o
  12  20   4         30.91         39.06        13.95 o
 -11  21   4        320.18        343.35        18.53 o
 -10  21   4        134.40        152.54        14.50 o
  -9  21   4          8.98          5.63        14.28 o
  -8  21   4        107.12        116.94        16.53 o
  -7  21   4        765.82        828.30        25.61 o
  -6  21   4        655.18        744.62        17.49 o
  -5  21   4        910.98        941.63        30.21 o
  -4  21   4          0.01          6.30        11.86 o
  -3  21   4       1094.67       1076.40        27.69 o
  -2  21   4       2690.58       2557.88        30.66 o
  -1  21   4        605.03        634.91        17.07 o
   0  21   4       2545.01       2596.76        41.30 o
   1  21   4         80.59         66.48        15.05 o
   2  21   4          2.11         13.44        13.82 o
   3  21   4        947.70       1058.76        41.84 o
   4  21   4        895.25        987.41        29.51 o
   5  21   4        286.32        239.46        16.46 o
   6  21   4       1547.18       1524.77        38.16 o
   7  21   4         12.30          2.47        15.48 o
   8  21   4        136.60        131.53        14.40 o
   9  21   4        117.52        137.43        17.82 o
  10  21   4        491.91        480.62        20.48 o
  11  21   4        239.63        222.51        14.07 o
 -10  22   4          0.06        -13.89        13.89 o
  -9  22   4        172.38        194.46        17.16 o
  -8  22   4          4.83         -6.09        14.58 o
  -7  22   4         36.23         57.97        11.68 o
  -6  22   4        227.68        241.60        11.97 o
  -5  22   4         24.36         26.08        10.51 o
  -4  22   4          4.99         12.28        12.17 o
  -3  22   4       1226.58       1217.77        18.35 o
  -2  22   4        486.20        493.33        15.03 o
  -1  22   4         81.28        107.51        16.52 o
   0  22   4        878.46        847.24        16.72 o
   1  22   4          0.73         12.25        14.87 o
   2  22   4        246.12        269.74        19.73 o
   3  22   4        225.57        267.08        31.72 o
   4  22   4        297.79        293.56        25.69 o
   5  22   4         30.27         45.22        11.60 o
   6  22   4        172.62        169.21        13.06 o
   7  22   4         74.41         67.11        11.69 o
   8  22   4        172.92        178.64        19.42 o
   9  22   4         82.82         54.19        15.02 o
  10  22   4          1.91          0.64        13.02 o
 -10  23   4        155.03        172.53        20.40 o
  -9  23   4         51.43         44.76        10.74 o
  -8  23   4        147.13        164.04        14.76 o
  -7  23   4        422.71        463.07        13.64 o
  -6  23   4          4.58         20.66        11.41 o
  -5  23   4        137.81        126.03        17.77 o
  -4  23   4         11.87         32.57        10.94 o
  -3  23   4       1602.36       1661.55        41.41 o
  -2  23   4        443.33        472.52        18.96 o
  -1  23   4         37.49         40.09        14.85 o
   0  23   4        245.25        227.05        27.23 o
   1  23   4         28.39         30.49        17.49 o
   2  23   4          3.87         -8.48        13.49 o
   3  23   4        613.03        657.05        21.61 o
   4  23   4         76.75        104.30        21.59 o
   5  23   4          6.75         26.70        12.96 o
   6  23   4        207.77        235.08        15.21 o
   7  23   4          5.77         -0.56        11.68 o
   8  23   4        349.94        328.70        17.38 o
   9  23   4        269.36        268.59        15.18 o
  -9  24   4        859.45        740.07        23.07 o
  -8  24   4         10.66         16.76        12.86 o
  -7  24   4         59.45         73.12        13.00 o
  -6  24   4        471.61        476.56        13.20 o
  -5  24   4        273.33        263.83        12.96 o
  -4  24   4         49.38         49.71        11.03 o
  -3  24   4        704.64        689.23        23.42 o
  -2  24   4        183.58        149.50        13.77 o
  -1  24   4        186.97        196.81        15.40 o
   0  24   4        846.50        929.85        17.77 o
   1  24   4        263.18        320.93        17.97 o
   2  24   4        483.76        429.89        18.96 o
   3  24   4        235.96        243.38        15.37 o
   4  24   4         13.04         70.14        25.11 o
   5  24   4        371.55        349.29        13.75 o
   6  24   4         26.47         36.67        10.07 o
   7  24   4        355.45        348.32        26.10 o
   8  24   4          5.76         14.95        24.42 o
  -7  25   4         37.29         38.54        13.16 o
  -6  25   4        120.81        126.70        13.31 o
  -5  25   4        336.77        280.01        14.41 o
  -4  25   4         47.95         51.95        11.48 o
  -3  25   4       1629.70       1452.12        28.62 o
  -2  25   4        114.35         99.31        17.43 o
  -1  25   4        215.47        244.95        32.74 o
   0  25   4        147.25        152.19        15.17 o
   1  25   4         47.34         34.06        17.55 o
   2  25   4          6.87         -1.76        15.37 o
   3  25   4         29.17         35.80        16.75 o
   4  25   4        804.60        660.58        18.17 o
   5  25   4         28.81         45.58        14.57 o
   6  25   4         38.82         36.84        13.53 o
   7  25   4        322.37        291.76        27.09 o
  -6  26   4         72.55         97.48        16.50 o
  -5  26   4          4.09          4.15        11.28 o
  -4  26   4        236.58        229.73        11.49 o
  -3  26   4       1439.47       1265.27        16.90 o
  -2  26   4       1054.36       1003.97        34.47 o
  -1  26   4        654.24        657.23        17.36 o
   0  26   4        194.14        172.68        26.62 o
   1  26   4        404.48        335.40        20.32 o
   2  26   4        959.77        916.46        49.80 o
   3  26   4        468.70        408.54        18.27 o
   4  26   4        373.68        319.86        15.53 o
   5  26   4        294.60        232.34        11.42 o
  -4  27   4         55.06         48.36        12.21 o
  -3  27   4         13.33          3.33        14.02 o
  -2  27   4         54.94         76.21        15.20 o
  -1  27   4        183.13        195.59        15.73 o
   0  27   4        478.76        402.59        19.87 o
   1  27   4         97.99         77.97        13.91 o
   2  27   4         49.09         51.68        16.12 o
   3  27   4        397.98        358.20        16.75 o
 -17   1   5         34.57         50.41         8.49 o
 -16   1   5        520.21        536.89        10.75 o
 -15   1   5       1201.89       1062.35        21.78 o
 -14   1   5        333.74        259.25        14.03 o
 -13   1   5       2001.20       2103.00        33.25 o
 -12   1   5       2879.16       2908.71        31.66 o
 -11   1   5          3.80         10.76         9.78 o
 -10   1   5        251.45        314.06        12.54 o
  -9   1   5        305.53        227.72        11.40 o
  -8   1   5       2211.27       2290.55        29.88 o
  -7   1   5       5929.83       4931.57        61.49 o
  -6   1   5       5444.39       5206.43        75.20 o
  -5   1   5         26.94        133.25        10.57 o
  -4   1   5      15376.46      13208.89       230.09 o
  -3   1   5       2130.71       1418.38        23.91 o
  -2   1   5       3231.62       3151.79        65.86 o
  -1   1   5       1471.50       1990.67        25.62 o
   0   1   5       1847.08        923.35        21.94 o
   1   1   5       5004.65       3386.26       123.78 o
   3   1   5      16505.91      14239.32       187.20 o
   4   1   5      19400.38      18243.53       192.40 o
   5   1   5        428.68        330.67        15.38 o
   6   1   5        770.58        617.42        17.11 o
   7   1   5        346.76        357.82        14.74 o
   8   1   5       2720.18       2933.81        19.91 o
   9   1   5        829.27        784.19        15.59 o
  10   1   5        798.24        834.51        15.52 o
  11   1   5        159.58        228.59        19.35 o
  12   1   5        256.41        251.53        14.47 o
  13   1   5       1683.74       1764.00        14.53 o
  14   1   5       2226.24       2172.69        18.10 o
  15   1   5         24.68         37.51        16.04 o
  16   1   5          5.75         29.75        14.27 o
  17   1   5        479.59        453.75        16.77 o
 -17   2   5         85.95        144.15        10.32 o
 -16   2   5       1182.33       1145.17        31.88 o
 -15   2   5        171.53        200.19         9.43 o
 -14   2   5         31.46         38.64        10.59 o
 -13   2   5          1.94         15.04         9.60 o
 -12   2   5        422.24        473.97        13.97 o
 -11   2   5       1885.03       1655.97        11.96 o
 -10   2   5       8552.28       8018.14        71.51 o
  -9   2   5       5019.28       4692.69        52.34 o
  -8   2   5       1283.19       1312.70        15.77 o
  -7   2   5         29.30         37.88         9.64 o
  -6   2   5       2303.91       2110.00        29.88 o
  -5   2   5       4169.74       3902.07        47.89 o
  -4   2   5          9.67         32.12        11.11 o
  -3   2   5       6509.96       6543.98        90.78 o
  -2   2   5       6301.14       6375.36        99.73 o
  -1   2   5      16362.33      18084.72        96.71 o
   0   2   5       5921.62       6307.07        75.16 o
   2   2   5      15968.52      15706.11       286.61 o
   3   2   5       9773.17       8688.95       121.52 o
   4   2   5        652.98        677.60        19.01 o
   5   2   5        489.21        546.01        17.27 o
   6   2   5        508.57        508.02        17.04 o
   7   2   5        839.91        712.61        16.79 o
   8   2   5        430.45        429.78        12.66 o
   9   2   5       6137.58       5962.06        28.31 o
  10   2   5       6785.63       6683.68       111.59 o
  11   2   5       2205.76       2216.57        37.29 o
  12   2   5        692.74        647.83        13.73 o
  13   2   5        253.95        269.32        13.22 o
  14   2   5         36.95         57.69        11.62 o
  15   2   5        245.02        212.67        14.38 o
  16   2   5       1241.23       1232.01        17.60 o
  17   2   5         71.66         93.81        16.11 o
 -17   3   5        316.67        326.38        12.11 o
 -16   3   5        940.42       1068.10        12.22 o
 -15   3   5        183.09        289.47        10.96 o
 -14   3   5        251.97        371.76        12.19 o
 -13   3   5       2267.27       1991.51        32.42 o
 -12   3   5       2621.99       2471.46        34.77 o
 -11   3   5        624.37        616.15        11.51 o
 -10   3   5        721.32        626.83        13.33 o
  -9   3   5       2313.60       1918.84        21.43 o
  -8   3   5       4948.71       4638.56        34.52 o
  -7   3   5       1399.42       1297.08        21.47 o
  -6   3   5       4985.16       4843.71        63.72 o
  -5   3   5       6315.98       5537.43        78.69 o
  -4   3   5       5424.17       4289.69        73.23 o
  -3   3   5       4036.41       3363.58        42.66 o
  -2   3   5      18391.99      17732.31       246.62 o
  -1   3   5       5008.90       4596.50        48.65 o
   2   3   5        499.66        104.30        20.37 o
   3   3   5        328.78        634.28        18.11 o
   4   3   5       6589.53       6311.82        90.95 o
   5   3   5        751.39        603.88        17.15 o
   6   3   5       1827.43       1491.14        29.63 o
   7   3   5       7958.79       7169.33        88.76 o
   8   3   5         13.84         11.60        13.84 o
   9   3   5         78.79         86.54        14.07 o
  10   3   5        373.46        398.56        13.89 o
  11   3   5         13.08         21.15        12.40 o
  12   3   5        721.38        821.89        16.78 o
  13   3   5        235.16        258.37        13.25 o
  14   3   5         13.26         36.90        13.80 o
  15   3   5        419.97        420.28        13.34 o
  16   3   5        501.88        602.02        14.44 o
  17   3   5         35.07         61.18        11.18 o
 -17   4   5          2.84         18.31        12.80 o
 -16   4   5         90.25         99.27        11.05 o
 -15   4   5        104.41        113.34         8.98 o
 -14   4   5         26.07         28.94         8.86 o
 -13   4   5       2645.60       2604.56        36.69 o
 -12   4   5        636.26        613.01        15.85 o
 -11   4   5        362.89        381.59        11.92 o
 -10   4   5       1012.29        954.32        15.93 o
  -9   4   5       3264.33       3162.23        16.52 o
  -8   4   5       1498.71       1331.12        19.17 o
  -7   4   5       1760.88       1585.07        24.56 o
  -6   4   5        291.51        250.96        11.36 o
  -5   4   5       2647.02       2856.15        34.99 o
  -4   4   5       6332.52       5884.04        74.26 o
  -3   4   5       3240.99       3587.54        64.65 o
  -2   4   5      19619.22      20749.27       276.16 o
  -1   4   5        131.74        122.35        15.27 o
   0   4   5       8569.43       8620.92        44.90 o
   1   4   5       6574.92       6986.05       110.49 o
   3   4   5        794.37        844.11        22.78 o
   4   4   5       4338.78       3997.29        63.28 o
   5   4   5        257.16        322.55        15.14 o
   6   4   5       2865.17       2678.06        27.35 o
   7   4   5       1810.72       1619.03        22.27 o
   8   4   5       1606.66       1476.25        27.80 o
   9   4   5        977.91        977.01        24.72 o
  10   4   5        148.93        149.16        10.95 o
  11   4   5       1374.26       1337.29        20.48 o
  12   4   5        261.55        252.78        11.84 o
  13   4   5         10.16         27.29        14.17 o
  14   4   5         42.33         43.37        10.61 o
  15   4   5        373.17        419.46        13.52 o
  16   4   5        364.63        439.89        13.86 o
  17   4   5         21.36         66.57        12.97 o
 -17   5   5         99.55         93.61        12.85 o
 -16   5   5         83.76         65.96        10.47 o
 -15   5   5        692.38        797.93        21.66 o
 -14   5   5        322.11        252.77         9.33 o
 -13   5   5        187.63        177.96         9.46 o
 -12   5   5          6.15         18.48        10.38 o
 -11   5   5        592.34        614.10        15.41 o
 -10   5   5       1302.57       1265.67        12.87 o
  -9   5   5       1896.81       1833.40        30.24 o
  -8   5   5        510.89        488.33        11.90 o
  -7   5   5       6386.02       6465.84        82.79 o
  -6   5   5       1902.38       1899.02        26.49 o
  -5   5   5       4475.17       4485.75        57.30 o
  -4   5   5      15085.71      15213.42       246.37 o
  -3   5   5      14333.50      16852.38       277.66 o
  -2   5   5        783.68        770.10        13.46 o
  -1   5   5       8614.89       9640.72        88.31 o
   0   5   5       9930.88       9529.86        64.60 o
   1   5   5       1899.44       1427.75        22.52 o
   2   5   5       3817.17       4749.26       127.69 o
   3   5   5       3900.98       4625.61        67.46 o
   4   5   5       1345.85       1018.90        15.86 o
   5   5   5      11555.78      11659.78       112.69 o
   6   5   5         60.38         60.25        15.53 o
   7   5   5        385.03        375.53        12.93 o
   8   5   5       3008.24       2787.65        46.08 o
   9   5   5       1685.27       1760.73        53.42 o
  10   5   5         80.32         90.36        12.34 o
  11   5   5        122.48        107.06        12.12 o
  12   5   5        143.62        166.06        11.72 o
  13   5   5         18.33         55.47        12.90 o
  14   5   5        604.74        638.64        14.86 o
  15   5   5        832.88        867.07        15.43 o
  16   5   5         67.68        114.65        20.67 o
 -17   6   5        206.85        188.13        10.41 o
 -16   6   5        529.10        649.18        15.64 o
 -15   6   5        221.97        194.37        12.02 o
 -14   6   5       1748.81       1754.50        20.78 o
 -13   6   5       1970.04       1906.76        34.52 o
 -12   6   5       4023.58       3844.69        50.42 o
 -11   6   5        447.63        488.68        12.37 o
 -10   6   5        880.83        823.57        13.25 o
  -9   6   5        165.53        150.14        10.85 o
  -8   6   5       4004.58       3664.93        51.72 o
  -7   6   5      11922.57      10904.40       173.01 o
  -6   6   5       8995.67       8606.98       136.91 o
  -5   6   5        700.49        820.41        17.79 o
  -4   6   5       8969.51       9205.15       169.59 o
  -3   6   5         25.00         66.57        10.97 o
  -2   6   5      14725.75      13996.99       190.76 o
  -1   6   5      17656.19      17965.76       189.86 o
   0   6   5       2918.58       2827.76        30.20 o
   1   6   5       7220.33       7099.85        88.11 o
   2   6   5       3214.08       2619.46        54.88 o
   3   6   5       1197.05        925.40        19.27 o
   4   6   5        245.10        215.08        16.93 o
   5   6   5       3640.58       3269.57        51.09 o
   6   6   5       2128.76       2214.66        19.28 o
   7   6   5       5303.40       5136.48        29.62 o
   8   6   5       4888.37       4573.02        60.96 o
   9   6   5       6300.22       6163.67        85.13 o
  10   6   5         11.26         19.54        11.49 o
  11   6   5       1486.72       1441.99        18.69 o
  12   6   5       1032.50        985.21        24.68 o
  13   6   5        455.70        499.69        21.27 o
  14   6   5        505.17        593.56        12.52 o
  15   6   5       1392.63       1400.23        14.23 o
  16   6   5         88.92         99.57        11.08 o
 -17   7   5        487.60        457.74        15.79 o
 -16   7   5        274.45        316.49        10.26 o
 -15   7   5        397.82        411.76         9.84 o
 -14   7   5       1517.65       1681.52        25.19 o
 -13   7   5        793.29        851.77        13.06 o
 -12   7   5        472.54        508.53        10.54 o
 -11   7   5       1448.20       1481.37        22.07 o
 -10   7   5         51.18         70.76        11.22 o
  -9   7   5        367.03        422.13        10.75 o
  -8   7   5        417.33        403.72        12.79 o
  -7   7   5        581.27        565.35        10.93 o
  -6   7   5       2400.57       2324.15        21.81 o
  -5   7   5       7743.14       6612.06       121.66 o
  -4   7   5        510.05        221.98        12.41 o
  -3   7   5         62.36         29.38        11.74 o
  -2   7   5        101.16         32.06        11.73 o
  -1   7   5       1614.66       1458.31        15.02 o
   0   7   5        989.32        808.79        16.74 o
   1   7   5       7324.32       6350.32        77.11 o
   3   7   5       4059.28       3836.68        74.46 o
   4   7   5         43.05        157.16        19.32 o
   5   7   5        113.08         62.86        16.51 o
   6   7   5         30.22         43.46        13.28 o
   7   7   5       3271.05       2998.76        20.17 o
   8   7   5       3618.88       3430.55        35.64 o
   9   7   5        686.61        608.30        13.73 o
  10   7   5        965.12        864.02        20.86 o
  11   7   5        864.43        845.04        18.08 o
  12   7   5        947.84        981.34        13.38 o
  13   7   5       1564.10       1745.91        36.68 o
  14   7   5       1767.79       1877.12        38.96 o
  15   7   5        679.93        768.34        16.74 o
  16   7   5          0.42         17.35        18.73 o
 -17   8   5        138.81        177.00        14.45 o
 -16   8   5          8.63         13.89        11.60 o
 -15   8   5        301.26        327.44        13.74 o
 -14   8   5       1958.48       1945.54        20.96 o
 -13   8   5       2942.10       3036.25        42.29 o
 -12   8   5       2625.63       2686.99        53.31 o
 -11   8   5         99.87        116.01         8.59 o
 -10   8   5        411.45        336.93        11.95 o
  -9   8   5        791.88        817.55        13.10 o
  -8   8   5       3098.38       3008.43        57.70 o
  -7   8   5       3904.24       3815.88        41.86 o
  -6   8   5        825.58        815.30        13.42 o
  -5   8   5       3461.55       3648.75        69.54 o
  -4   8   5       3116.33       3780.48        83.82 o
  -3   8   5        388.20        558.43        12.69 o
  -2   8   5      13159.80      15163.75       212.88 o
  -1   8   5        814.43       1056.85        13.76 o
   0   8   5       4278.82       4100.54        44.52 o
   1   8   5          2.98         31.56        15.81 o
   2   8   5       3192.51       3075.14        67.46 o
   3   8   5       3992.11       4738.88       128.61 o
   4   8   5       1908.09       1620.39        31.99 o
   5   8   5       7974.21       7244.85        29.23 o
   6   8   5       2291.49       1870.19        27.89 o
   7   8   5        990.52        813.56        17.89 o
   8   8   5       2412.26       2377.23        16.69 o
   9   8   5       1032.51       1027.51        20.58 o
  10   8   5       2347.95       2276.56        23.35 o
  11   8   5       2077.91       2080.67        23.55 o
  12   8   5        707.01        700.88        14.10 o
  13   8   5        114.29        166.00        11.66 o
  14   8   5        503.18        508.50        23.45 o
  15   8   5        361.26        377.54        12.98 o
  16   8   5        425.66        439.20        12.83 o
 -16   9   5       1216.58       1195.64        30.49 o
 -15   9   5       1603.71       1586.47        28.84 o
 -14   9   5        172.75        154.51        20.76 o
 -13   9   5         58.31         68.50        11.17 o
 -12   9   5        751.67        814.90        14.46 o
 -11   9   5          6.14         -9.52        12.70 o
 -10   9   5        391.09        447.92        18.76 o
  -9   9   5         70.85         92.95        10.86 o
  -8   9   5        762.71        686.09        12.96 o
  -7   9   5       4101.59       3904.57        70.32 o
  -6   9   5       3528.20       3483.79        55.78 o
  -5   9   5        670.90        613.42        17.49 o
  -4   9   5       1127.68       1269.27        32.70 o
  -3   9   5        469.20        468.27        11.58 o
  -2   9   5       1511.79       1703.41        25.58 o
  -1   9   5         44.24         53.46        14.03 o
   0   9   5       1412.79       1318.86        19.27 o
   1   9   5       1171.45       1514.55        19.94 o
   2   9   5      11143.81      12729.84       593.27 o
   3   9   5       6552.20       6975.55       222.28 o
   4   9   5       3418.61       3435.47        23.74 o
   5   9   5        473.80        454.47        20.80 o
   6   9   5       2713.87       2540.31        22.82 o
   7   9   5       7990.34       7689.32        99.35 o
   8   9   5        642.21        593.68        17.14 o
   9   9   5        845.02        855.34        27.47 o
  10   9   5         51.05         42.14        12.03 o
  11   9   5          8.65          7.73        19.91 o
  12   9   5        961.94        946.42        13.50 o
  13   9   5       2074.13       2116.28        37.04 o
  14   9   5       1414.11       1402.97        35.13 o
  15   9   5         81.83        102.08        14.89 o
  16   9   5        760.39        677.68        18.04 o
 -16  10   5          5.28         10.70        10.18 o
 -15  10   5         48.81         55.74        10.01 o
 -14  10   5         51.11         78.41        10.67 o
 -13  10   5       1867.98       1933.82        20.15 o
 -12  10   5       2857.73       3021.08        59.74 o
 -11  10   5        393.85        403.37        12.04 o
 -10  10   5       1218.72       1250.08        24.46 o
  -9  10   5        544.01        484.10        12.11 o
  -8  10   5       2185.38       2047.86        44.29 o
  -7  10   5       3289.53       3200.18        67.87 o
  -6  10   5       5340.11       5201.74        68.67 o
  -5  10   5       6747.03       6786.62       109.42 o
  -4  10   5       5104.86       5268.57       104.30 o
  -3  10   5       8711.89       8759.03       138.69 o
  -2  10   5       2738.79       2737.60        36.64 o
  -1  10   5      15080.47      16094.37        69.76 o
   0  10   5        234.60        253.15        15.07 o
   1  10   5       9874.46      11112.74       108.94 o
   2  10   5       2081.28       2016.19        68.29 o
   3  10   5       5856.85       5411.93       117.19 o
   4  10   5       3153.40       2968.40        92.14 o
   5  10   5         79.58        104.74        15.67 o
   6  10   5        388.54        454.19        17.95 o
   7  10   5        693.15        732.15        32.37 o
   8  10   5          2.98        -15.86        15.86 o
   9  10   5        484.56        446.60        26.73 o
  10  10   5        852.24        863.91        18.04 o
  11  10   5         56.06         66.76        14.08 o
  12  10   5        120.63        116.91        21.12 o
  13  10   5        272.59        316.57        12.17 o
  14  10   5          1.42          1.85         9.68 o
  15  10   5        415.25        400.87        16.19 o
  16  10   5       1047.40        956.64        30.08 o
 -16  11   5        570.05        470.34        12.37 o
 -15  11   5        220.64        257.69         9.98 o
 -14  11   5         79.91         89.99         9.87 o
 -13  11   5         22.52         35.88         9.23 o
 -12  11   5          1.26          5.84        12.58 o
 -11  11   5          2.64         18.32        16.03 o
 -10  11   5       2386.55       2393.61        60.76 o
  -9  11   5       6110.19       6089.11       143.15 o
  -8  11   5         25.11         33.55        14.38 o
  -7  11   5         41.89         69.66        12.18 o
  -6  11   5       1529.91       1547.48        22.14 o
  -5  11   5       2970.13       2870.96        55.83 o
  -4  11   5       2646.58       2713.59        46.59 o
  -3  11   5       4485.56       4284.56       101.88 o
  -2  11   5       1283.90       1187.80        16.69 o
  -1  11   5       1819.28       1890.79        26.49 o
   0  11   5        307.10        358.08        15.04 o
   1  11   5      13844.97      14857.98        99.26 o
   2  11   5       3202.74       3531.65        62.97 o
   3  11   5        388.48        362.85        24.58 o
   4  11   5       2073.93       2205.19        62.79 o
   5  11   5       1373.28       1268.58        15.41 o
   6  11   5       3080.77       2870.27        62.65 o
   7  11   5        133.36        160.32        15.65 o
   8  11   5       1404.30       1240.53        44.86 o
   9  11   5        732.14        631.94        14.87 o
  10  11   5          1.42         12.55        11.94 o
  11  11   5         88.60         83.38        14.15 o
  12  11   5        372.36        396.19        12.39 o
  13  11   5        245.97        302.89        24.44 o
  14  11   5        146.21        139.63        12.81 o
  15  11   5         26.44         28.82        12.89 o
 -16  12   5          1.83         11.91        10.16 o
 -15  12   5         27.59         50.97        11.05 o
 -14  12   5         48.89         75.23         9.84 o
 -13  12   5        790.73        756.50        25.97 o
 -12  12   5         51.23         80.81        14.23 o
 -11  12   5        444.03        375.73        22.81 o
 -10  12   5        631.66        565.59        32.03 o
  -9  12   5        362.74        300.36        14.83 o
  -8  12   5        652.97        708.22        16.77 o
  -7  12   5        112.57         89.54        13.83 o
  -6  12   5       1940.07       1916.26        60.25 o
  -5  12   5          1.17         17.23        13.78 o
  -4  12   5        586.41        641.58        12.60 o
  -3  12   5       2539.70       2655.84        75.39 o
  -2  12   5       2209.23       1997.67        33.18 o
  -1  12   5       1803.21       1590.22        29.20 o
   0  12   5      12162.14      12710.67       150.18 o
   1  12   5       1939.75       2131.78        21.23 o
   2  12   5         92.93         93.20        14.97 o
   3  12   5        177.26        160.51        20.29 o
   4  12   5       6209.71       6472.10       151.34 o
   5  12   5       2384.43       2449.78        52.65 o
   6  12   5         18.13         35.56        13.31 o
   7  12   5       3453.02       3373.26        75.68 o
   8  12   5        902.86        833.91        26.90 o
   9  12   5       4979.80       4872.01       101.23 o
  10  12   5         55.98         76.62        10.81 o
  11  12   5         46.18         66.99        12.75 o
  12  12   5          8.42         40.44        14.23 o
  13  12   5         11.51         36.79        11.78 o
  14  12   5        181.73        181.82        14.35 o
  15  12   5        221.09        225.31        14.08 o
 -15  13   5        101.26         84.61        11.98 o
 -14  13   5         25.63         26.48        10.96 o
 -13  13   5         70.59         78.41        16.69 o
 -12  13   5         66.71         61.71        10.27 o
 -11  13   5        139.06        145.68        13.07 o
 -10  13   5         70.99         94.45        13.05 o
  -9  13   5         37.29         16.94        12.14 o
  -8  13   5         14.92         22.90        12.78 o
  -7  13   5        661.26        664.64        15.28 o
  -6  13   5          2.05         15.08        12.97 o
  -5  13   5       5328.86       5430.20       101.06 o
  -4  13   5      11712.53      11551.40       266.04 o
  -3  13   5        488.61        584.53        12.17 o
  -2  13   5       6020.65       6507.69       145.20 o
  -1  13   5        190.02        180.97        17.15 o
   0  13   5       1155.68       1048.41        18.63 o
   1  13   5      13611.91      14460.06       115.93 o
   2  13   5        485.59        441.79        14.48 o
   3  13   5        506.20        484.80        18.26 o
   4  13   5        412.21        489.60        27.07 o
   5  13   5        962.30        968.80        28.23 o
   6  13   5        299.42        349.85        17.48 o
   7  13   5       1152.87       1206.70        33.93 o
   8  13   5          1.18         33.95        12.16 o
   9  13   5          0.85          3.33        14.01 o
  10  13   5         66.25        109.00        19.21 o
  11  13   5        686.16        727.85        19.65 o
  12  13   5          0.71          2.04        11.88 o
  13  13   5        372.43        398.43        15.79 o
  14  13   5         28.29         40.33        12.74 o
  15  13   5          3.89         10.14        12.21 o
 -15  14   5        147.23        146.86        11.27 o
 -14  14   5        250.25        274.21        19.48 o
 -13  14   5         14.47         59.30        12.59 o
 -12  14   5         43.56         88.86        14.43 o
 -11  14   5          9.99         19.28        12.14 o
 -10  14   5        725.27        745.08        15.70 o
  -9  14   5        107.43        123.97        12.15 o
  -8  14   5         14.99         40.79        12.34 o
  -7  14   5        399.86        327.68        15.58 o
  -6  14   5          9.45         20.24        11.50 o
  -5  14   5       2158.43       2210.27        49.12 o
  -4  14   5       2313.45       2297.65        51.41 o
  -3  14   5        159.70        161.34        13.42 o
  -2  14   5          1.64          5.58        10.61 o
  -1  14   5         64.89         59.76        15.44 o
   0  14   5          0.13         22.92        24.15 o
   1  14   5       5237.24       5539.39        28.21 o
   2  14   5       4297.16       4857.19        76.50 o
   3  14   5         80.97        146.19        16.78 o
   4  14   5        168.42        157.76        13.17 o
   5  14   5        641.95        750.64        19.23 o
   6  14   5         86.49         80.90        14.37 o
   7  14   5        554.05        526.16        17.97 o
   8  14   5         78.73        101.66        12.23 o
   9  14   5        177.72        183.88        19.06 o
  10  14   5       1117.02       1020.28        44.95 o
  11  14   5       4451.19       4341.85        75.06 o
  12  14   5       1553.66       1430.44        19.44 o
  13  14   5         12.22         37.37        15.41 o
  14  14   5        119.20        164.20        12.11 o
 -14  15   5          6.43         11.89        12.95 o
 -13  15   5          0.80         18.14        13.09 o
 -12  15   5        588.17        540.32        21.07 o
 -11  15   5        107.59         84.86        11.08 o
 -10  15   5          6.76         14.97        17.02 o
  -9  15   5        247.63        257.23        11.53 o
  -8  15   5       1188.93       1206.15        34.95 o
  -7  15   5        564.98        649.43        14.99 o
  -6  15   5         51.47         31.83        11.77 o
  -5  15   5        591.38        641.52        13.79 o
  -4  15   5       4463.66       4340.12        97.73 o
  -3  15   5        149.29        159.03        12.35 o
  -2  15   5        520.28        579.45        23.98 o
  -1  15   5        178.38        167.53        15.90 o
   0  15   5        416.77        415.85        20.15 o
   1  15   5        729.07        680.57        16.42 o
   2  15   5         57.53         38.25        12.61 o
   3  15   5        178.32        160.44        16.25 o
   4  15   5        654.73        610.12        18.93 o
   5  15   5       3422.16       3316.49        29.43 o
   6  15   5         50.48         31.77        13.69 o
   7  15   5        212.01        215.94        16.63 o
   8  15   5       1190.88       1141.23        24.57 o
   9  15   5       2919.84       2889.70        75.06 o
  10  15   5        279.92        351.85        22.56 o
  11  15   5        570.26        577.29        13.55 o
  12  15   5       1100.22       1192.73        17.34 o
  13  15   5          9.04         21.10        14.39 o
  14  15   5         94.05        126.36        12.37 o
 -14  16   5         11.09         28.13        12.98 o
 -13  16   5        164.47        146.95        13.95 o
 -12  16   5        251.71        248.12        17.87 o
 -11  16   5        301.29        312.19        14.97 o
 -10  16   5         35.38         53.50        11.93 o
  -9  16   5          2.69         22.38        18.31 o
  -8  16   5         62.09         59.28        14.59 o
  -7  16   5         68.73         75.76        12.06 o
  -6  16   5         22.81         31.83        11.27 o
  -5  16   5       1503.58       1531.35        34.02 o
  -4  16   5         41.73         50.69        10.86 o
  -3  16   5        340.64        332.19        16.97 o
  -2  16   5        149.47        194.79        15.25 o
  -1  16   5        590.24        627.18        15.25 o
   0  16   5       2449.19       2697.75        38.66 o
   1  16   5         25.25         56.75        16.88 o
   2  16   5        132.68        135.10        15.16 o
   3  16   5        702.06        788.72        15.97 o
   4  16   5        146.15        133.31        15.62 o
   5  16   5        293.99        261.48        27.44 o
   6  16   5        250.52        262.52        15.18 o
   7  16   5         12.84         10.76        16.40 o
   8  16   5        143.35        169.63        14.21 o
   9  16   5          1.62          9.46        11.21 o
  10  16   5        246.41        226.65        18.52 o
  11  16   5        264.61        334.88        15.49 o
  12  16   5        360.52        383.38        13.24 o
  13  16   5          1.98         17.67        13.77 o
 -14  17   5        168.02        156.78        11.45 o
 -13  17   5        893.77        732.66        25.10 o
 -12  17   5        267.03        317.57        13.27 o
 -11  17   5        401.24        478.13        27.76 o
 -10  17   5          8.17         38.08        12.75 o
  -9  17   5          6.48         18.10        13.17 o
  -8  17   5         49.17         31.22        12.96 o
  -7  17   5         41.02         30.87        11.45 o
  -6  17   5        666.98        751.80        21.70 o
  -5  17   5       1042.65       1146.64        26.03 o
  -4  17   5        580.80        560.54        18.21 o
  -3  17   5        184.42        230.09        14.72 o
  -2  17   5        435.44        440.34        19.64 o
  -1  17   5         21.15         31.07        15.14 o
   0  17   5         24.47         46.10        20.73 o
   1  17   5         58.27         91.19        19.65 o
   2  17   5        524.43        615.56        15.95 o
   3  17   5        452.25        536.32        16.72 o
   4  17   5        320.25        320.86        22.95 o
   5  17   5        162.36        120.62        14.84 o
   6  17   5        197.60        179.09        16.51 o
   7  17   5        108.97        106.50        16.78 o
   8  17   5       1013.86       1047.66        26.27 o
   9  17   5         44.22        110.85        14.45 o
  10  17   5         27.31         41.06        13.22 o
  11  17   5        228.28        220.00        13.77 o
  12  17   5        439.20        420.78        24.07 o
  13  17   5        168.97        178.35        15.91 o
 -13  18   5        900.65        869.18        24.17 o
 -12  18   5          2.15         19.63        12.83 o
 -11  18   5        209.35        217.21        11.95 o
 -10  18   5        144.22        166.54        17.09 o
  -9  18   5         20.34         31.35        12.91 o
  -8  18   5        138.55        165.89        12.11 o
  -7  18   5       1079.71       1038.77        34.47 o
  -6  18   5        853.80        776.31        13.02 o
  -5  18   5         79.68        106.75        11.61 o
  -4  18   5        859.54        812.52        16.42 o
  -3  18   5         86.31        102.51        13.78 o
  -2  18   5        683.23        704.06        16.51 o
  -1  18   5        355.04        359.08        17.65 o
   0  18   5        586.20        602.06        17.52 o
   1  18   5         98.93        126.91        21.75 o
   2  18   5         57.10         60.61        19.89 o
   3  18   5         50.99         65.03        13.55 o
   4  18   5        368.10        384.57        13.95 o
   5  18   5       2579.23       2453.41        80.74 o
   6  18   5       2507.54       2480.34        53.50 o
   7  18   5        225.54        240.55        20.36 o
   8  18   5        733.61        752.76        51.17 o
   9  18   5        579.58        568.15        13.24 o
  10  18   5        722.10        751.31        30.61 o
  11  18   5        654.60        659.81        16.10 o
  12  18   5        696.36        685.96        22.27 o
 -12  19   5        463.63        474.68        18.93 o
 -11  19   5        461.33        452.07        12.59 o
 -10  19   5        268.00        257.28        13.21 o
  -9  19   5         63.52         91.91        13.05 o
  -8  19   5        207.34        242.08        15.32 o
  -7  19   5        110.12         95.13        11.86 o
  -6  19   5         10.83         20.38        10.31 o
  -5  19   5         86.00        125.99        11.77 o
  -4  19   5       1043.31       1117.89        32.26 o
  -3  19   5        304.23        323.30        15.57 o
  -2  19   5        454.49        486.93        16.87 o
  -1  19   5       1492.45       1500.43        23.20 o
   0  19   5          5.13          9.91        18.03 o
   1  19   5        803.71        801.80        24.19 o
   2  19   5        244.83        287.70        18.24 o
   3  19   5         11.69         -1.35        22.43 o
   4  19   5        404.02        440.61        21.67 o
   5  19   5         68.43         98.27        12.08 o
   6  19   5        141.19        188.99        14.23 o
   7  19   5       1454.33       1392.45        59.17 o
   8  19   5       1636.00       1606.88        63.57 o
   9  19   5       1095.54       1108.41        49.22 o
  10  19   5         95.25        113.69        21.77 o
  11  19   5         35.88         41.37        13.87 o
  12  19   5       1399.01       1401.53        33.19 o
 -12  20   5        837.38        799.05        15.64 o
 -11  20   5        275.21        296.60        13.41 o
 -10  20   5          0.39        -11.64        11.64 o
  -9  20   5        108.87        104.94        10.95 o
  -8  20   5        266.36        263.22        18.48 o
  -7  20   5        693.23        660.77        16.69 o
  -6  20   5        963.05        963.09        28.38 o
  -5  20   5          5.61         10.47         9.84 o
  -4  20   5         24.62         42.60        11.51 o
  -3  20   5       1602.74       1671.13        38.42 o
  -2  20   5       2361.59       2312.73        27.02 o
  -1  20   5       3360.62       3331.98        23.43 o
   0  20   5       3700.15       3785.97        25.45 o
   1  20   5         46.80         80.07        13.44 o
   2  20   5        547.95        580.91        15.84 o
   3  20   5       1243.81       1369.19        19.48 o
   4  20   5       2531.60       2566.15        73.16 o
   5  20   5        864.89        866.56        16.79 o
   6  20   5        354.48        335.37        26.60 o
   7  20   5        273.05        296.81        21.20 o
   8  20   5         15.72         18.09        12.71 o
   9  20   5       1037.42       1014.46        53.03 o
  10  20   5        178.37        200.54        32.93 o
  11  20   5        355.77        333.72        22.79 o
 -11  21   5          3.77         -5.20        10.91 o
 -10  21   5        640.14        625.61        38.02 o
  -9  21   5       1070.55       1041.86        38.93 o
  -8  21   5       1351.10       1283.35        39.83 o
  -7  21   5         65.81         63.25        11.54 o
  -6  21   5       1067.99       1103.54        31.11 o
  -5  21   5       1437.05       1495.49        39.60 o
  -4  21   5       1792.04       1695.51        35.40 o
  -3  21   5       1389.40       1274.43        23.71 o
  -2  21   5          7.92         11.11        12.85 o
  -1  21   5        281.85        284.58        24.08 o
   0  21   5         95.53         94.90        15.57 o
   1  21   5       2278.19       2186.76        19.94 o
   2  21   5        482.10        478.40        15.84 o
   3  21   5         15.97         26.65        15.24 o
   4  21   5         49.29         46.04        12.97 o
   5  21   5        274.99        302.88        18.08 o
   6  21   5       1164.54       1115.91        39.32 o
   7  21   5        690.76        739.92        26.49 o
   8  21   5         77.52        106.61        14.59 o
   9  21   5         61.42         75.76        26.79 o
  10  21   5         81.53         67.64        15.85 o
  11  21   5         96.57         90.03        15.01 o
 -10  22   5          1.04         16.00        11.35 o
  -9  22   5        657.57        656.97        16.23 o
  -8  22   5        161.76        135.79        10.95 o
  -7  22   5        847.55        837.38        19.46 o
  -6  22   5       1330.51       1321.82        35.80 o
  -5  22   5        239.48        248.80        11.06 o
  -4  22   5        974.14       1003.33        33.88 o
  -3  22   5       2629.66       2529.46        37.57 o
  -2  22   5       4591.02       4714.22        44.04 o
  -1  22   5       2151.08       2253.95        29.21 o
   0  22   5        283.23        296.30        17.39 o
   1  22   5       3261.78       3299.34        63.88 o
   2  22   5        249.49        301.24        15.49 o
   3  22   5       3093.40       3171.27        91.56 o
   4  22   5        575.46        624.41        20.49 o
   5  22   5        304.60        353.40        13.85 o
   6  22   5        423.51        419.30        13.55 o
   7  22   5        410.40        414.53        13.52 o
   8  22   5        665.74        710.90        27.86 o
   9  22   5        757.36        834.34        36.04 o
  10  22   5       1400.88       1314.00        46.49 o
  -9  23   5       1434.69       1298.39        30.58 o
  -8  23   5        103.56         96.63        10.19 o
  -7  23   5         31.61         49.25        11.53 o
  -6  23   5        474.78        490.06        15.68 o
  -5  23   5       1262.83       1185.67        16.98 o
  -4  23   5       1738.03       1647.55        32.57 o
  -3  23   5       1609.28       1630.31        16.87 o
  -2  23   5         20.97          3.48        13.87 o
  -1  23   5        157.96        201.39        15.32 o
   0  23   5        816.91        900.96        18.86 o
   1  23   5        918.32       1018.65        19.02 o
   2  23   5        792.53        804.54        25.01 o
   3  23   5        743.04        724.78        32.79 o
   4  23   5         32.76         39.17        16.50 o
   5  23   5         30.68         47.80        16.85 o
   6  23   5        495.04        504.40        12.50 o
   7  23   5        673.46        672.99        20.75 o
   8  23   5        225.39        227.85        12.12 o
   9  23   5        131.17         97.95        12.28 o
  -8  24   5        348.56        287.45        11.66 o
  -7  24   5        245.71        198.81        13.98 o
  -6  24   5        114.32         71.91        11.11 o
  -5  24   5         53.92         44.57        10.85 o
  -4  24   5          2.79         36.19        11.50 o
  -3  24   5         13.00         27.63        14.60 o
  -2  24   5       1129.90       1111.83        17.36 o
  -1  24   5        889.51        945.93        25.56 o
   0  24   5       1386.11       1349.64        31.10 o
   1  24   5         63.59         55.41        21.25 o
   2  24   5         75.13         55.41        17.05 o
   3  24   5        265.42        238.99        14.89 o
   4  24   5       1927.88       1725.20        51.65 o
   5  24   5        336.27        318.40        12.38 o
   6  24   5        151.95        141.62        13.04 o
   7  24   5         27.96         20.15        10.48 o
   8  24   5        248.76        205.14        11.59 o
  -7  25   5        192.66        180.13        15.57 o
  -6  25   5        219.27        176.46        12.55 o
  -5  25   5        517.87        472.94        13.00 o
  -4  25   5        316.56        294.69        19.01 o
  -3  25   5         72.35         80.17        13.62 o
  -2  25   5        154.13        148.89        15.36 o
  -1  25   5        177.07        174.18        15.64 o
   0  25   5        149.62        167.63        34.49 o
   1  25   5        110.64         88.34        15.10 o
   2  25   5        485.01        463.09        16.32 o
   3  25   5        528.99        475.92        33.31 o
   4  25   5        614.63        543.44        31.34 o
   5  25   5        417.94        349.55        24.42 o
   6  25   5        317.17        259.18        12.65 o
  -5  26   5         22.76         31.89        13.66 o
  -4  26   5        532.38        477.35        21.58 o
  -3  26   5          5.16         -1.53        12.58 o
  -2  26   5        247.94        267.74        21.60 o
  -1  26   5        559.84        634.28        30.40 o
   0  26   5         52.89         37.54        17.45 o
   1  26   5         33.54         59.24        13.63 o
   2  26   5         10.89         -0.34        13.48 o
   3  26   5         22.29          9.44        15.55 o
   4  26   5         37.61         26.32        12.12 o
   5  26   5       1826.08       1691.39        37.16 o
  -3  27   5        114.66        112.05        14.31 o
  -2  27   5         67.46         53.61        16.18 o
  -1  27   5         46.13         27.52        15.42 o
   0  27   5         15.76         36.33        18.56 o
   1  27   5         66.08         64.47        13.90 o
   2  27   5        397.48        373.08        16.12 o
 -17   0   6         69.54         32.40        13.38 o
 -16   0   6        472.09        538.33        16.62 o
 -15   0   6         12.13         54.39        12.09 o
 -14   0   6        159.07        258.17        14.65 o
 -13   0   6        135.34         93.76        12.57 o
 -12   0   6       2556.21       2615.70        42.87 o
 -11   0   6       2324.13       2319.29        57.91 o
 -10   0   6       9652.10       9228.83       169.06 o
  -9   0   6        939.96        955.79        19.23 o
  -8   0   6       2648.64       2732.03        29.73 o
  -7   0   6       1203.16        808.77        20.49 o
  -5   0   6      27373.76      28998.83       852.18 o
  -4   0   6      10084.63      11755.21       328.00 o
  -3   0   6      21276.98      25646.94       391.57 o
  -2   0   6         30.17         30.93        19.84 o
  -1   0   6       3077.12       3182.18        99.05 o
   0   0   6      15670.94      14881.68       152.55 o
   1   0   6         18.16         96.78        23.20 o
   2   0   6      14062.35      11438.13       655.59 o
   3   0   6       1747.11       1057.04        43.95 o
   4   0   6       6864.22       6876.10       128.26 o
   5   0   6       4820.68       4899.21        33.55 o
   6   0   6        305.52        401.08        27.75 o
   7   0   6       4237.71       4324.36        31.79 o
   8   0   6       1627.11       1616.84        25.77 o
   9   0   6       2418.80       2215.04        21.56 o
  10   0   6          4.78         39.63        27.16 o
  11   0   6         46.15         40.57        20.42 o
  12   0   6       4296.18       4014.75        87.60 o
  13   0   6       2338.27       2279.79        21.49 o
  14   0   6        442.74        345.71        24.73 o
  15   0   6         64.98         67.23        20.10 o
  16   0   6       1023.10       1004.38        57.45 o
  17   0   6        204.36        176.66        28.54 o
 -17   1   6          5.77          7.19         8.89 o
 -16   1   6         71.36         68.76         9.32 o
 -15   1   6        109.54        112.14         9.79 o
 -14   1   6       4924.11       4728.46        64.11 o
 -13   1   6       2261.40       2193.46        23.02 o
 -12   1   6         67.30         78.06         9.49 o
 -11   1   6        174.57        193.52         9.03 o
 -10   1   6       2210.22       2226.15        18.76 o
  -9   1   6       7387.93       6618.50        80.43 o
  -8   1   6       7543.42       6732.33        93.82 o
  -7   1   6        909.50        791.66        12.02 o
  -6   1   6       7103.65       6904.35       120.29 o
  -5   1   6       6561.46       6354.79       100.39 o
  -4   1   6      15280.53      14470.29       302.68 o
  -3   1   6       4618.66       4506.51        91.15 o
  -2   1   6       7366.83       7127.19       141.37 o
  -1   1   6       5599.36       6144.50        78.60 o
   0   1   6       8681.66       9821.69        34.47 o
   1   1   6      12125.53      13038.82       364.10 o
   2   1   6      15974.22      15441.09       428.76 o
   3   1   6      14680.34      13600.90       213.01 o
   4   1   6        745.28        490.77        17.41 o
   5   1   6        233.69        264.41        16.10 o
   6   1   6        359.28        388.75        13.99 o
   7   1   6         11.05         27.38        13.60 o
   8   1   6       6226.77       6026.49        68.51 o
   9   1   6       2990.55       2658.14        16.50 o
  10   1   6       3440.12       3239.94        34.12 o
  11   1   6       1071.72       1173.33        16.29 o
  12   1   6        820.84        830.38        12.35 o
  13   1   6        559.61        609.74        15.00 o
  14   1   6        186.17        207.82        18.52 o
  15   1   6       1810.53       1962.67        18.34 o
  16   1   6        265.37        267.31        13.50 o
  17   1   6          9.67         -1.65        10.70 o
 -17   2   6        158.20        140.32        10.29 o
 -16   2   6        615.46        698.48        12.79 o
 -15   2   6        720.00        845.55        18.05 o
 -14   2   6        333.24        411.28        11.20 o
 -13   2   6        195.70        180.39         9.89 o
 -12   2   6       1958.88       1983.45        22.98 o
 -11   2   6         46.13         66.57        12.13 o
 -10   2   6       2790.82       2646.77        25.49 o
  -9   2   6       3393.14       2905.47        30.67 o
  -8   2   6        124.70        191.07        11.67 o
  -7   2   6        567.91        673.51        11.94 o
  -6   2   6       2662.71       2449.07        43.41 o
  -5   2   6        175.46         65.88         9.98 o
  -4   2   6      40312.72      39860.71       107.04 o
  -3   2   6        972.93        776.68        18.75 o
  -2   2   6          5.41         39.23        13.41 o
  -1   2   6       9131.95       8891.46        79.47 o
   0   2   6      11363.50      10279.77        47.63 o
   1   2   6      45918.26      45375.94       123.79 o
   2   2   6      21244.07      18627.31       434.91 o
   3   2   6       7544.34       5609.96        84.12 o
   4   2   6       1090.54       1172.79        18.85 o
   5   2   6        608.37        327.23        19.92 o
   6   2   6       9831.76       8445.75       105.78 o
   7   2   6       5961.32       5012.13        95.02 o
   8   2   6       2060.27       1908.84        16.44 o
   9   2   6         60.63         63.67        14.15 o
  10   2   6       1530.12       1490.56        22.88 o
  11   2   6       1236.15       1186.66        14.03 o
  12   2   6        503.13        552.25        16.92 o
  13   2   6         13.30         18.39        11.63 o
  14   2   6       2205.64       2332.21        53.42 o
  15   2   6         61.73        104.74        13.21 o
  16   2   6        150.77        209.23        23.02 o
 -17   3   6          4.48         -0.40        10.75 o
 -16   3   6        770.87        744.89        12.56 o
 -15   3   6        260.10        316.44        10.74 o
 -14   3   6        190.28        213.76        14.88 o
 -13   3   6         80.02         95.93        10.75 o
 -12   3   6         47.65         75.83         9.40 o
 -11   3   6       1226.03       1152.31        14.07 o
 -10   3   6        137.69        132.59        10.70 o
  -9   3   6          5.93         19.50        10.72 o
  -8   3   6        233.56        144.77        10.35 o
  -7   3   6        251.89        259.71        11.59 o
  -6   3   6      11218.90      11118.81       158.61 o
  -5   3   6       2280.57       2594.89        46.82 o
  -4   3   6       1792.56       2064.86        30.06 o
  -3   3   6         70.41         52.73        10.53 o
  -2   3   6      10126.06      10316.02       201.41 o
  -1   3   6      12523.94      13392.64       112.37 o
   0   3   6        245.75        323.43        15.07 o
   1   3   6         44.28         43.82        19.08 o
   3   3   6      14421.40      14493.60       198.36 o
   4   3   6        939.06        869.24        16.96 o
   5   3   6       7302.06       6624.78        72.06 o
   6   3   6         80.20        116.77        12.86 o
   7   3   6       5253.88       5297.61        68.25 o
   8   3   6       7334.20       6980.58        54.16 o
   9   3   6       1699.62       1542.36        17.66 o
  10   3   6       3290.00       3308.23        32.24 o
  11   3   6        620.90        579.76        12.28 o
  12   3   6        465.88        423.42        21.05 o
  13   3   6         50.98         40.47        10.54 o
  14   3   6       4809.35       4780.47        69.64 o
  15   3   6         26.15         11.80        12.24 o
  16   3   6          1.94         14.68        12.84 o
 -17   4   6        427.93        380.19        14.28 o
 -16   4   6        203.46        196.04         9.80 o
 -15   4   6         63.21         79.48        10.53 o
 -14   4   6          8.47         -4.34         9.02 o
 -13   4   6          8.71         22.40        11.02 o
 -12   4   6        257.54        275.69        10.99 o
 -11   4   6        105.88        132.25        14.97 o
 -10   4   6       1206.18       1124.46        15.62 o
  -9   4   6        502.08        455.10        12.35 o
  -8   4   6        156.82        255.90        10.71 o
  -7   4   6       1369.97       1398.02        19.94 o
  -6   4   6       3074.98       3001.42        44.78 o
  -5   4   6       1873.28       1742.78        31.61 o
  -4   4   6         99.75         76.11        11.39 o
  -3   4   6        448.30        240.80        12.15 o
  -2   4   6       4055.30       3890.91        67.17 o
  -1   4   6       3546.06       3554.47        41.41 o
   0   4   6       3211.12       2763.58        20.51 o
   1   4   6       9574.01      11915.06       276.46 o
   2   4   6      16943.88      19693.48       436.21 o
   3   4   6         12.06        106.47        20.25 o
   4   4   6       2121.55       2582.77        33.84 o
   5   4   6         20.97         27.56        15.76 o
   6   4   6       1570.35       1722.90        27.70 o
   7   4   6       2240.59       2323.18        35.03 o
   8   4   6      10489.75      10213.21        87.55 o
   9   4   6         27.06         42.61        12.49 o
  10   4   6       2279.04       2186.77        52.86 o
  11   4   6        592.07        517.46        14.06 o
  12   4   6          9.69          7.75        12.57 o
  13   4   6        684.02        608.24        14.01 o
  14   4   6        105.98        133.24        12.77 o
  15   4   6        442.33        478.38        21.90 o
  16   4   6        307.72        300.64        23.32 o
 -17   5   6         49.61         24.29        10.51 o
 -16   5   6        190.60        234.26        13.03 o
 -15   5   6        101.84         91.47        10.78 o
 -14   5   6       1247.19       1253.78        20.64 o
 -13   5   6       1872.92       1793.60        31.24 o
 -12   5   6        146.49        163.80        10.89 o
 -11   5   6        975.56       1010.92        11.58 o
 -10   5   6        276.17        273.22        15.06 o
  -9   5   6       3838.09       3685.83        38.94 o
  -8   5   6       2552.67       2290.50        23.60 o
  -7   5   6        909.81        793.92        12.49 o
  -6   5   6       1267.61       1207.14        18.53 o
  -5   5   6       1841.21       2153.33        30.83 o
  -4   5   6       1393.32       1407.06        28.73 o
  -3   5   6       2067.84       1947.26        34.46 o
  -2   5   6       5684.01       5769.40        70.93 o
  -1   5   6         12.47         59.32        10.68 o
   0   5   6       4507.58       5026.46        39.71 o
   1   5   6        800.73        793.12        20.51 o
   2   5   6       8812.59       9141.55       305.12 o
   3   5   6        137.51         66.56        15.34 o
   4   5   6        866.80       1183.28        21.79 o
   5   5   6          2.17          6.86        12.84 o
   6   5   6       2741.92       3082.29        34.78 o
   7   5   6        100.01         46.09        14.02 o
   8   5   6        279.25        271.60        15.88 o
   9   5   6       1795.29       1764.62        20.19 o
  10   5   6          1.64         14.10        14.23 o
  11   5   6       1140.85       1156.90        13.74 o
  12   5   6        103.54        111.92        21.56 o
  13   5   6       2468.55       2629.36        17.97 o
  14   5   6          4.65         31.53        25.25 o
  15   5   6        249.07        238.56        12.42 o
  16   5   6        152.94        186.77        13.30 o
 -17   6   6          0.33          0.60         8.39 o
 -16   6   6         73.36         97.74         9.61 o
 -15   6   6          5.16         21.64         9.44 o
 -14   6   6        402.35        449.40        15.39 o
 -13   6   6         80.51        118.07        10.87 o
 -12   6   6        818.75        683.79        16.59 o
 -11   6   6         61.31         69.46        12.33 o
 -10   6   6        112.54        119.77         9.85 o
  -9   6   6       1849.40       1782.52        30.51 o
  -8   6   6       1428.95       1350.38        30.65 o
  -7   6   6       2273.54       2065.97        32.25 o
  -6   6   6        135.85        143.93         9.92 o
  -5   6   6      10698.57      10088.24       149.06 o
  -4   6   6       3940.77       3676.30        45.75 o
  -3   6   6        858.74        724.90        14.23 o
  -2   6   6       2087.49       2013.28        29.72 o
  -1   6   6       1252.52       1387.10        16.40 o
   0   6   6       2282.22       2041.41        24.51 o
   1   6   6      10823.15      13574.65       188.64 o
   2   6   6      10316.82      12527.81       345.44 o
   3   6   6       2895.19       2736.66        60.61 o
   4   6   6       5483.80       5526.14        68.55 o
   5   6   6          6.94         13.49        18.26 o
   6   6   6         13.75         -2.00        12.73 o
   7   6   6        834.99        689.78        15.27 o
   8   6   6       1544.76       1470.41        22.74 o
   9   6   6        272.62        291.64        16.91 o
  10   6   6        415.17        433.70        14.10 o
  11   6   6        340.14        370.69        14.86 o
  12   6   6        884.33        939.27        14.16 o
  13   6   6        336.35        388.90        12.17 o
  14   6   6         13.45         13.70        10.64 o
  15   6   6         11.71         13.80        14.21 o
  16   6   6         38.56         50.15        15.84 o
 -17   7   6         17.74         51.21         9.74 o
 -16   7   6          0.01          9.07        12.29 o
 -15   7   6         47.81         47.05         9.79 o
 -14   7   6         44.18         58.83         9.70 o
 -13   7   6        716.19        734.06        12.13 o
 -12   7   6        197.71        235.18        12.80 o
 -11   7   6        931.47        849.03        16.57 o
 -10   7   6         58.81         53.11        10.37 o
  -9   7   6       1133.85        982.07        14.12 o
  -8   7   6         47.55         56.90        11.45 o
  -7   7   6        140.57        123.27        10.19 o
  -6   7   6         73.45         88.20        10.69 o
  -5   7   6       3304.73       3532.76        85.58 o
  -4   7   6       4973.96       4804.37       110.74 o
  -3   7   6        132.99        104.05        12.21 o
  -2   7   6        210.67        246.27        12.84 o
  -1   7   6       4458.86       4670.34        53.41 o
   0   7   6       1360.76       1236.28        17.46 o
   1   7   6       1174.10       1250.85        19.39 o
   2   7   6        509.47        590.62        16.42 o
   3   7   6        361.91        283.97        15.50 o
   4   7   6       6981.45       6399.73       156.45 o
   5   7   6        121.61        144.70        14.94 o
   6   7   6       1193.90       1240.44        22.14 o
   7   7   6       5815.54       5181.62        89.66 o
   8   7   6       5888.69       5550.67        44.79 o
   9   7   6        793.72        816.19        23.33 o
  10   7   6       2219.97       2258.16        38.94 o
  11   7   6        637.75        677.68        17.27 o
  12   7   6        144.92        146.69        14.43 o
  13   7   6        123.65        179.96        12.75 o
  14   7   6        451.23        500.65        12.44 o
  15   7   6        272.24        253.39        14.62 o
  16   7   6         75.39         74.77        11.00 o
 -16   8   6         31.96         34.57        11.15 o
 -15   8   6         44.77         36.09         8.59 o
 -14   8   6         13.62         37.10        12.42 o
 -13   8   6        463.94        532.54        10.61 o
 -12   8   6       1326.19       1398.67        38.18 o
 -11   8   6         28.84         25.16        10.58 o
 -10   8   6          0.06         15.53        10.55 o
  -9   8   6        356.26        351.36        13.98 o
  -8   8   6       2104.49       1953.96        38.05 o
  -7   8   6       2239.36       2096.03        34.09 o
  -6   8   6       1241.43       1410.32        20.26 o
  -5   8   6        728.35        876.84        13.33 o
  -4   8   6      10354.50      10583.38       196.11 o
  -3   8   6       1063.63       1265.94        20.59 o
  -2   8   6       7494.56       7507.58        70.64 o
  -1   8   6       3313.83       3449.60        36.48 o
   0   8   6        126.67        212.04        14.14 o
   1   8   6       1714.28       1476.43        28.02 o
   2   8   6      29783.27      31918.24        93.57 o
   3   8   6       5320.75       5415.53       153.97 o
   4   8   6       1232.22       1360.05        29.02 o
   5   8   6       1477.16       1520.52        44.45 o
   6   8   6       1352.28       1349.98        32.64 o
   7   8   6       5114.81       4992.25        68.95 o
   8   8   6       9757.26       9596.16        38.41 o
   9   8   6        703.37        752.98        14.74 o
  10   8   6         18.71         39.38        18.35 o
  11   8   6          2.29         11.24        11.27 o
  12   8   6          7.86          1.04        11.44 o
  13   8   6         39.67         84.12        16.23 o
  14   8   6        621.85        656.03        23.80 o
  15   8   6         31.87         42.40        12.93 o
  16   8   6        155.26        161.95        13.14 o
 -16   9   6         50.06         30.11        11.74 o
 -15   9   6        509.81        586.13        21.67 o
 -14   9   6        150.77        199.33        13.22 o
 -13   9   6        681.03        639.34        10.12 o
 -12   9   6        492.75        505.35         9.71 o
 -11   9   6          7.72         34.62        16.50 o
 -10   9   6        471.35        440.67         9.64 o
  -9   9   6         53.45         84.14         9.95 o
  -8   9   6       6054.22       5783.67        84.81 o
  -7   9   6        247.07        298.44        11.02 o
  -6   9   6       1220.65       1406.03        22.30 o
  -5   9   6          2.79          6.73        10.11 o
  -4   9   6       2452.44       2439.77        52.66 o
  -3   9   6        203.53        196.55        11.33 o
  -2   9   6        237.98        178.47        12.69 o
  -1   9   6        585.54        774.07        17.36 o
   0   9   6         56.23         83.48        13.28 o
   1   9   6      13676.10      14731.83       245.73 o
   2   9   6         80.37         28.01        15.38 o
   3   9   6        258.49        333.73        15.99 o
   4   9   6       3119.63       3317.51        83.89 o
   5   9   6        975.48        971.15        18.24 o
   6   9   6        917.87       1013.59        22.13 o
   7   9   6        608.28        549.92        31.66 o
   8   9   6        180.22        218.91        14.96 o
   9   9   6         12.96         31.76        21.81 o
  10   9   6        715.95        685.34        14.55 o
  11   9   6         22.44         35.48        10.43 o
  12   9   6        537.77        508.08        30.95 o
  13   9   6          8.51         26.27        11.27 o
  14   9   6         75.97         80.12        11.72 o
  15   9   6         17.02         38.58        15.31 o
  16   9   6         13.38         27.00        13.19 o
 -16  10   6         50.69         68.67        10.26 o
 -15  10   6        117.00        137.36        10.32 o
 -14  10   6        223.08        229.23        11.48 o
 -13  10   6        439.93        393.84        17.03 o
 -12  10   6        882.55        874.56        19.60 o
 -11  10   6       1098.77       1107.78        14.93 o
 -10  10   6       1267.45       1182.85        31.56 o
  -9  10   6       1719.37       1539.52        28.08 o
  -8  10   6       2303.36       2213.06        40.94 o
  -7  10   6         69.53         56.54        12.50 o
  -6  10   6       3111.66       2768.96        59.21 o
  -5  10   6       1612.13       1398.66        20.12 o
  -4  10   6       1909.26       1986.51        38.45 o
  -3  10   6       2176.27       2661.57        35.74 o
  -2  10   6       2504.39       2514.60        32.60 o
  -1  10   6         79.49         83.38        15.71 o
   0  10   6        531.36        770.63        17.52 o
   1  10   6          2.38         23.76        14.55 o
   2  10   6       2432.79       2638.65        88.49 o
   3  10   6       5982.30       6023.76       133.65 o
   4  10   6         75.07        122.37        16.88 o
   5  10   6       2137.51       2237.06        30.40 o
   6  10   6       4092.30       3770.00        49.41 o
   7  10   6       3056.88       3115.34        44.83 o
   8  10   6        229.17        216.63        15.81 o
   9  10   6        468.00        417.02        34.89 o
  10  10   6         20.05         41.86        13.08 o
  11  10   6       1271.64       1326.35        34.25 o
  12  10   6        181.55        164.53        11.76 o
  13  10   6        666.83        689.47        18.81 o
  14  10   6        490.48        534.69        19.25 o
  15  10   6         29.80         42.36        10.89 o
 -16  11   6         31.40         56.95         9.49 o
 -15  11   6        224.01        282.25         9.99 o
 -14  11   6         59.83         57.47         8.81 o
 -13  11   6       1766.52       1843.19        25.53 o
 -12  11   6       1770.09       1742.61        28.69 o
 -11  11   6       1201.85        933.83        13.02 o
 -10  11   6       4230.73       3818.21        97.17 o
  -9  11   6        732.75        741.13        12.62 o
  -8  11   6       1404.25       1348.95        24.01 o
  -7  11   6       6027.70       5753.38       130.13 o
  -6  11   6         15.16         24.90         9.88 o
  -5  11   6        930.77       1013.24        30.68 o
  -4  11   6        965.70        934.32        14.00 o
  -3  11   6        395.08        348.58        11.83 o
  -2  11   6       3973.07       4362.15        45.28 o
  -1  11   6         41.52         32.39        15.08 o
   0  11   6         71.04        110.02        17.29 o
   1  11   6       1439.68       1689.13        22.59 o
   2  11   6       1170.89       1026.02        17.96 o
   3  11   6       4013.06       3862.05       132.45 o
   4  11   6       2179.84       2092.21        56.25 o
   5  11   6         39.00         40.69        14.68 o
   6  11   6          6.35         10.06        20.99 o
   7  11   6       3588.70       3557.41        50.29 o
   8  11   6        120.45        113.08        12.91 o
   9  11   6       6367.82       6308.85        89.16 o
  10  11   6       2165.14       2174.68        43.22 o
  11  11   6         49.49         77.40        11.92 o
  12  11   6        193.11        202.34        17.05 o
  13  11   6         37.12         54.57        13.37 o
  14  11   6         98.38        149.86        14.37 o
  15  11   6        191.76        200.81        17.49 o
 -15  12   6        784.02        856.87        23.77 o
 -14  12   6         17.28          7.89        12.44 o
 -13  12   6         37.33         32.42        11.29 o
 -12  12   6        275.79        258.40        12.16 o
 -11  12   6        221.41        237.48        10.21 o
 -10  12   6        259.86        333.71        18.01 o
  -9  12   6       6016.44       5722.24       169.55 o
  -8  12   6         75.24        100.74        10.20 o
  -7  12   6          7.62         29.31        10.77 o
  -6  12   6        731.75        727.14        12.55 o
  -5  12   6         31.55         47.96        10.18 o
  -4  12   6        180.75        197.44        11.95 o
  -3  12   6       4150.58       4120.09        67.28 o
  -2  12   6        170.99        186.36        13.24 o
  -1  12   6       2318.00       2325.77        29.77 o
   0  12   6       3185.93       3146.77        23.63 o
   1  12   6       1988.80       2234.60        19.79 o
   2  12   6         57.79         88.22        13.68 o
   3  12   6       1174.63       1201.58        51.21 o
   4  12   6        109.12        125.29        14.80 o
   5  12   6        389.69        360.21        14.47 o
   6  12   6       3681.09       3775.80        90.47 o
   7  12   6       1817.60       1770.74        34.27 o
   8  12   6        567.00        573.58        18.60 o
   9  12   6       2913.33       2878.57        75.86 o
  10  12   6        592.03        631.46        25.77 o
  11  12   6        189.55        202.51        21.19 o
  12  12   6        788.39        912.69        19.64 o
  13  12   6        977.71       1085.93        16.62 o
  14  12   6         10.58         12.46        10.80 o
  15  12   6         20.15         19.50        12.23 o
 -15  13   6        146.12        181.14        12.40 o
 -14  13   6         12.71          6.87        10.81 o
 -13  13   6        187.53        179.04        10.46 o
 -12  13   6        311.57        289.09        11.42 o
 -11  13   6        906.11        937.39        28.89 o
 -10  13   6       2513.16       2408.10        50.15 o
  -9  13   6        354.68        380.05        12.80 o
  -8  13   6        696.64        670.16        17.37 o
  -7  13   6        137.90        148.09        10.14 o
  -6  13   6       2960.47       2906.13        60.17 o
  -5  13   6         11.65         41.91        12.46 o
  -4  13   6       4140.53       4406.91        97.79 o
  -3  13   6       2531.17       2464.95        42.19 o
  -2  13   6       2197.89       2197.84        35.50 o
  -1  13   6      13658.88      14418.12       172.98 o
   0  13   6       5580.80       5722.34        27.37 o
   1  13   6        751.15        925.01        18.94 o
   2  13   6       4691.67       4795.98        66.72 o
   3  13   6       2286.49       2394.92        97.93 o
   4  13   6        736.46        640.62        37.44 o
   5  13   6       1209.57       1268.34        25.28 o
   6  13   6        420.55        390.17        16.83 o
   7  13   6         36.13         55.22        15.68 o
   8  13   6        241.40        238.17        14.07 o
   9  13   6       1824.64       1672.21        28.55 o
  10  13   6         58.55         56.70        12.50 o
  11  13   6         88.57         67.38        13.27 o
  12  13   6          9.59         19.88        14.93 o
  13  13   6        180.87        183.58        13.22 o
  14  13   6        375.18        326.69        30.18 o
 -15  14   6        379.24        348.74        20.38 o
 -14  14   6          1.47         12.23        11.83 o
 -13  14   6        147.90        121.93        10.19 o
 -12  14   6         13.41         17.09        11.56 o
 -11  14   6        461.22        428.58        15.24 o
 -10  14   6         39.45         60.31        12.75 o
  -9  14   6        612.07        527.52        11.67 o
  -8  14   6        359.90        361.71        13.04 o
  -7  14   6        314.34        289.03        10.63 o
  -6  14   6        168.10        239.18        11.12 o
  -5  14   6       1558.09       1487.32        40.32 o
  -4  14   6       2921.92       2785.18        67.18 o
  -3  14   6        472.62        480.06        11.87 o
  -2  14   6         39.53         46.20        16.67 o
  -1  14   6       2191.79       2310.64        20.04 o
   0  14   6       6158.38       6229.39        42.10 o
   1  14   6       9997.08      10224.50        60.20 o
   2  14   6       3162.52       3331.60        56.06 o
   3  14   6       2767.83       2871.66        53.83 o
   4  14   6         71.06        117.45        17.95 o
   5  14   6       1769.09       1789.94        49.99 o
   6  14   6       2483.19       2378.53        97.34 o
   7  14   6       2502.40       2499.31        51.82 o
   8  14   6        208.45        188.24        15.29 o
   9  14   6        650.42        686.18        23.57 o
  10  14   6       3645.09       3784.27       102.20 o
  11  14   6       2146.58       2287.83        51.25 o
  12  14   6        403.62        387.31        12.77 o
  13  14   6          4.90          0.83        14.38 o
  14  14   6        289.07        284.60        14.66 o
 -14  15   6        460.29        413.10        14.40 o
 -13  15   6        151.85        146.60        15.41 o
 -12  15   6        427.29        419.26        20.40 o
 -11  15   6          9.78         41.69        12.87 o
 -10  15   6        294.37        304.55        12.84 o
  -9  15   6         83.53        126.24        10.88 o
  -8  15   6        285.45        301.36        15.56 o
  -7  15   6       2544.00       2488.96        57.99 o
  -6  15   6       4386.03       4235.34        96.62 o
  -5  15   6       1951.28       1896.04        32.13 o
  -4  15   6       1007.59        980.97        27.46 o
  -3  15   6        959.54       1020.25        27.59 o
  -2  15   6       6605.57       7003.72        88.53 o
  -1  15   6       7212.71       7749.12        45.81 o
   0  15   6        570.65        665.92        16.20 o
   1  15   6        697.66        674.94        20.40 o
   2  15   6        639.59        658.91        18.00 o
   3  15   6        179.21        180.22        16.62 o
   4  15   6       1361.25       1345.98        41.86 o
   5  15   6       2245.26       2294.52        81.95 o
   6  15   6        298.11        278.33        15.31 o
   7  15   6        207.15        263.55        13.68 o
   8  15   6        409.67        449.25        17.47 o
   9  15   6        400.49        497.06        13.32 o
  10  15   6        327.08        329.18        13.96 o
  11  15   6          6.35         28.88        20.93 o
  12  15   6        281.32        279.48        13.62 o
  13  15   6        364.05        364.67        11.70 o
  14  15   6        890.50        938.45        61.91 o
 -14  16   6         78.30         77.77        13.38 o
 -13  16   6        129.02        111.08        11.09 o
 -12  16   6        627.09        613.00        12.37 o
 -11  16   6       2881.95       2905.14        74.50 o
 -10  16   6       1970.83       1986.24        53.28 o
  -9  16   6          1.59         15.54        11.73 o
  -8  16   6        705.78        726.16        18.36 o
  -7  16   6        371.32        351.91        15.60 o
  -6  16   6       9460.73       9278.31       183.99 o
  -5  16   6      20256.17      19841.27       431.06 o
  -4  16   6        366.20        407.28        12.27 o
  -3  16   6         11.09         14.10        12.36 o
  -2  16   6       2484.56       2496.90        43.23 o
  -1  16   6       1507.04       1571.63        20.41 o
   0  16   6       4502.31       4994.42        85.62 o
   1  16   6       1859.99       2077.13        30.78 o
   2  16   6        442.79        526.19        17.98 o
   3  16   6         32.57         21.23        14.45 o
   4  16   6         32.03         25.92        13.92 o
   5  16   6         60.73         53.30        15.34 o
   6  16   6        102.51        131.48        14.71 o
   7  16   6       1406.15       1460.39        25.57 o
   8  16   6       1362.44       1367.38        55.89 o
   9  16   6         17.78         28.24        15.25 o
  10  16   6        104.24        100.06        14.72 o
  11  16   6        757.59        741.19        12.52 o
  12  16   6         84.46         86.16        14.63 o
  13  16   6         45.31         43.02        17.81 o
 -13  17   6       1615.43       1518.03        40.32 o
 -12  17   6        396.99        426.75        16.06 o
 -11  17   6        166.32        180.13        11.77 o
 -10  17   6          5.58         21.47        10.53 o
  -9  17   6       2133.29       2124.46        65.56 o
  -8  17   6       1207.51       1345.57        47.41 o
  -7  17   6       2333.90       2299.55        63.65 o
  -6  17   6         10.39          8.61        10.17 o
  -5  17   6       1420.25       1375.38        34.13 o
  -4  17   6        544.23        508.33        12.38 o
  -3  17   6        532.25        500.01        19.01 o
  -2  17   6       1874.19       1829.88        26.70 o
  -1  17   6       1443.15       1447.40        26.03 o
   0  17   6        171.58        166.24        16.70 o
   1  17   6       2936.51       3064.71        30.18 o
   2  17   6          6.19         38.20        18.90 o
   3  17   6         75.19         91.42        12.54 o
   4  17   6        772.29        773.68        16.65 o
   5  17   6        224.46        206.27        14.29 o
   6  17   6        298.47        257.59        17.13 o
   7  17   6        177.60        155.36        15.41 o
   8  17   6        933.61        934.59        39.20 o
   9  17   6         56.12         39.80        14.47 o
  10  17   6        837.49        853.32        25.36 o
  11  17   6        824.56        880.74        35.17 o
  12  17   6        168.99        150.76        13.68 o
  13  17   6        638.01        546.38        21.96 o
 -13  18   6         21.38         10.14        10.35 o
 -12  18   6        102.46        130.94        12.63 o
 -11  18   6        919.43        889.73        35.68 o
 -10  18   6       1229.00       1187.52        47.18 o
  -9  18   6         85.34        118.71        13.04 o
  -8  18   6        322.71        290.28        14.90 o
  -7  18   6        526.36        535.50        14.01 o
  -6  18   6       1845.07       1913.50        36.31 o
  -5  18   6       1073.13       1091.72        27.95 o
  -4  18   6        664.48        621.54        11.17 o
  -3  18   6         19.74         41.48        14.72 o
  -2  18   6        299.84        319.68        17.08 o
  -1  18   6        692.83        683.32        18.43 o
   0  18   6       6018.25       6020.35        40.91 o
   1  18   6       2590.36       2577.76        30.24 o
   2  18   6         55.95         59.26        13.88 o
   3  18   6       2501.19       2390.21        36.70 o
   4  18   6          6.90         15.07        11.81 o
   5  18   6       5692.61       5610.25       166.68 o
   6  18   6       1067.42       1029.55        37.64 o
   7  18   6       1590.44       1592.89        51.46 o
   8  18   6        726.89        673.54        15.98 o
   9  18   6        366.24        401.32        23.64 o
  10  18   6         50.58         48.66        16.50 o
  11  18   6         18.53         28.14        13.42 o
  12  18   6         58.35         82.90        26.34 o
 -12  19   6        485.99        498.28        31.41 o
 -11  19   6        450.48        404.77        10.81 o
 -10  19   6        129.53        141.52        12.67 o
  -9  19   6         33.83         24.47        11.46 o
  -8  19   6         50.70         60.09        10.70 o
  -7  19   6        145.59        161.45        10.65 o
  -6  19   6         39.27         58.67         9.52 o
  -5  19   6        658.64        691.24        25.35 o
  -4  19   6        210.62        149.24        11.41 o
  -3  19   6       2150.29       2207.28        29.96 o
  -2  19   6         46.68         72.62        14.63 o
  -1  19   6         10.55         34.26        17.91 o
   0  19   6        294.69        317.36        25.65 o
   1  19   6       2122.64       2107.58        66.87 o
   2  19   6       1819.76       1927.19        40.25 o
   3  19   6       2430.23       2570.79        76.55 o
   4  19   6       1981.94       2019.67        61.79 o
   5  19   6        439.41        405.30        13.53 o
   6  19   6       1283.92       1222.50        18.04 o
   7  19   6         11.91         29.47        15.27 o
   8  19   6        140.68        140.48        14.81 o
   9  19   6       2095.79       2003.99        68.95 o
  10  19   6          7.67         12.53        14.34 o
  11  19   6         16.37         34.29        19.36 o
  12  19   6         42.19         50.33        14.35 o
 -12  20   6         31.79         26.41        10.37 o
 -11  20   6          2.05         15.51        11.67 o
 -10  20   6         12.95         23.43        10.09 o
  -9  20   6        146.71        140.89        10.10 o
  -8  20   6          1.45         18.51         9.98 o
  -7  20   6         42.65         47.50         9.49 o
  -6  20   6        325.63        309.45        10.47 o
  -5  20   6         77.42         86.81        11.09 o
  -4  20   6         26.89         38.22        12.95 o
  -3  20   6       1463.20       1514.71        34.93 o
  -2  20   6         26.50         53.11        13.90 o
  -1  20   6        372.94        374.99        32.48 o
   0  20   6          5.46         34.39        17.33 o
   1  20   6        709.92        781.18        20.73 o
   2  20   6         95.21        104.09        17.34 o
   3  20   6        294.01        280.92        14.04 o
   4  20   6         29.02         21.52        10.66 o
   5  20   6       1267.59       1319.35        35.24 o
   6  20   6       1007.86       1077.63        40.65 o
   7  20   6        355.64        367.43        19.72 o
   8  20   6         20.87         29.37        14.47 o
   9  20   6         20.29         28.09        16.48 o
  10  20   6        266.05        259.77        14.59 o
  11  20   6          9.78          7.96        15.09 o
 -11  21   6         25.34         23.57         9.62 o
 -10  21   6        604.18        583.39        20.54 o
  -9  21   6         94.02        121.13        12.69 o
  -8  21   6        317.34        308.97        10.46 o
  -7  21   6         21.17         25.98        10.69 o
  -6  21   6        666.21        685.60        13.42 o
  -5  21   6        128.67        125.02        10.54 o
  -4  21   6        156.10        151.42        11.73 o
  -3  21   6         34.32         43.28        12.30 o
  -2  21   6        306.65        233.82        14.56 o
  -1  21   6        141.37        162.22        17.40 o
   0  21   6        459.42        339.29        18.04 o
   1  21   6        222.47        250.80        16.57 o
   2  21   6        249.11        272.67        15.17 o
   3  21   6        616.69        635.67        20.22 o
   4  21   6        386.01        401.73        12.29 o
   5  21   6          2.23          5.69        10.73 o
   6  21   6         85.98        150.44        15.56 o
   7  21   6        323.20        352.61        28.28 o
   8  21   6         15.14          4.86        14.84 o
   9  21   6        774.72        764.70        63.59 o
  10  21   6         85.30         71.26        15.09 o
 -10  22   6        141.03        137.42        12.02 o
  -9  22   6        563.30        479.55        18.45 o
  -8  22   6         85.42        132.33        10.13 o
  -7  22   6         14.69         20.53        10.51 o
  -6  22   6        349.71        335.71        13.68 o
  -5  22   6        383.02        421.46        12.88 o
  -4  22   6         45.71         53.61        12.81 o
  -3  22   6         17.72          9.38        15.24 o
  -2  22   6         11.50         -1.16        15.49 o
  -1  22   6         14.18         36.68        16.97 o
   0  22   6        235.18        237.30        20.91 o
   1  22   6       3154.75       3018.96        73.23 o
   2  22   6        147.25        109.65        13.77 o
   3  22   6         23.06         21.74        17.19 o
   4  22   6          9.36         19.42        11.48 o
   5  22   6        182.02        175.08        11.07 o
   6  22   6        217.95        192.16        12.33 o
   7  22   6        371.26        322.01        16.40 o
   8  22   6          5.36          0.71        11.76 o
   9  22   6        179.24        197.37        23.63 o
  -9  23   6         79.84         54.76        13.99 o
  -8  23   6        172.90        151.76        11.12 o
  -7  23   6         69.97         99.34         9.95 o
  -6  23   6         31.38         57.80         9.90 o
  -5  23   6        223.93        200.85        14.87 o
  -4  23   6        117.28        116.93        11.84 o
  -3  23   6         28.35         39.81        12.30 o
  -2  23   6         29.06         30.62        14.54 o
  -1  23   6         91.25        110.21        17.45 o
   0  23   6        429.14        498.97        18.20 o
   1  23   6        566.51        568.96        14.90 o
   2  23   6        865.06        936.24        18.78 o
   3  23   6        219.84        242.89        13.69 o
   4  23   6         18.50         22.25        22.05 o
   5  23   6         18.65         25.55        10.92 o
   6  23   6        144.75        172.51        11.58 o
   7  23   6        364.15        401.79        15.70 o
   8  23   6        248.13        238.40        13.83 o
  -8  24   6         31.88         28.87        12.05 o
  -7  24   6         63.16         56.11        10.18 o
  -6  24   6         33.07         40.84        11.01 o
  -5  24   6         60.32         45.75        10.93 o
  -4  24   6        168.95        171.55        12.31 o
  -3  24   6        504.68        495.56        22.68 o
  -2  24   6        712.28        729.32        14.75 o
  -1  24   6          6.19          0.05        13.21 o
   0  24   6        833.52        886.85        18.79 o
   1  24   6         92.39        108.17        18.30 o
   2  24   6        121.00        121.78        15.14 o
   3  24   6        173.92        174.50        23.53 o
   4  24   6         14.25         -1.67        21.40 o
   5  24   6         28.39         42.21        11.96 o
   6  24   6        489.46        559.43        10.97 o
   7  24   6        170.42        141.86        11.94 o
  -7  25   6         11.17         23.43        13.49 o
  -6  25   6          0.38          8.82        10.37 o
  -5  25   6         59.43         33.83        12.46 o
  -4  25   6        195.21        217.51        12.52 o
  -3  25   6        929.90        872.44        15.41 o
  -2  25   6        217.86        188.72        17.80 o
  -1  25   6          5.70         -8.29        15.76 o
   0  25   6        176.25        172.08        17.23 o
   1  25   6         83.46        115.38        14.89 o
   2  25   6        149.31        157.85        15.04 o
   3  25   6        423.15        358.69        15.92 o
   4  25   6          6.09         -1.36        11.50 o
   5  25   6         53.55         80.44        12.39 o
   6  25   6          3.23         21.22        13.29 o
  -5  26   6        255.89        174.10        13.20 o
  -4  26   6         43.21         35.41        13.36 o
  -3  26   6          1.24         15.65        10.98 o
  -2  26   6        110.94        103.04        17.45 o
  -1  26   6        249.41        246.05        18.28 o
   0  26   6        702.92        610.21        18.57 o
   1  26   6          4.90         22.13        17.63 o
   2  26   6        633.08        597.73        39.61 o
   3  26   6        434.46        311.56        12.95 o
   4  26   6         15.78         26.22        14.65 o
  -2  27   6         54.57         48.86        18.74 o
  -1  27   6          2.20          9.15        13.64 o
   0  27   6         91.42         87.03        17.83 o
   1  27   6         43.96         64.03        15.34 o
 -17   1   7         31.38         29.91        10.33 o
 -16   1   7          0.41         19.45        12.25 o
 -15   1   7        210.35        190.35        10.20 o
 -14   1   7        507.18        553.08        13.09 o
 -13   1   7        847.72        910.79        10.61 o
 -12   1   7         12.53         37.22         9.61 o
 -11   1   7          1.63         19.54        10.95 o
 -10   1   7        789.51        776.83        12.52 o
  -9   1   7        460.01        480.24        11.47 o
  -8   1   7       3563.28       3118.00        70.64 o
  -7   1   7         65.83        136.40        10.14 o
  -6   1   7        739.60        744.40        20.86 o
  -5   1   7         21.98         16.17         9.36 o
  -4   1   7       1583.05       1083.31        16.09 o
  -3   1   7       1136.31        809.67        15.30 o
  -2   1   7       2044.65       2776.33        51.04 o
  -1   1   7       9044.93       9708.76       129.71 o
   0   1   7       1775.50       2258.74        28.55 o
   1   1   7      16607.92      15830.18       154.37 o
   2   1   7       9493.73       8851.82       277.01 o
   3   1   7       3304.00       2177.94        43.82 o
   4   1   7      11137.85       9962.38       160.39 o
   5   1   7       1850.77       1745.47        34.00 o
   6   1   7        322.97        303.31        14.33 o
   7   1   7          5.60         15.77        15.24 o
   8   1   7       2029.55       1805.08        25.37 o
   9   1   7        919.11        916.57        15.44 o
  10   1   7        191.38        197.62        13.39 o
  11   1   7          1.04          3.82        13.13 o
  12   1   7         26.08         39.20        13.99 o
  13   1   7        128.75        159.25        19.08 o
  14   1   7        995.63       1097.01        25.30 o
  15   1   7        467.06        467.73        13.44 o
  16   1   7         45.46         52.92        11.77 o
 -17   2   7         14.72         20.78         8.89 o
 -16   2   7        244.73        272.13        17.72 o
 -15   2   7        291.63        322.29        11.05 o
 -14   2   7          2.07         22.62        15.80 o
 -13   2   7         55.29         51.90         8.37 o
 -12   2   7         49.37         36.54         9.32 o
 -11   2   7       1200.20       1174.93        11.19 o
 -10   2   7        229.40        218.98        11.01 o
  -9   2   7         94.82        102.76        14.23 o
  -8   2   7         62.60         71.44        10.39 o
  -7   2   7       6222.60       6062.97       107.63 o
  -6   2   7       2825.02       2749.19        39.35 o
  -5   2   7        444.86        411.22        11.38 o
  -4   2   7       3750.98       3369.58        58.56 o
  -3   2   7         20.79         46.06        11.21 o
  -2   2   7        678.82        641.94        15.63 o
  -1   2   7      15122.79      16775.05       158.32 o
   0   2   7          1.28         18.69        15.16 o
   1   2   7       7195.12       7121.61       196.88 o
   2   2   7        963.06        689.43        25.09 o
   3   2   7       2322.11       1995.11        50.41 o
   4   2   7         17.23         31.08        15.56 o
   5   2   7         64.11         38.14        15.04 o
   6   2   7       3294.43       3085.75        49.27 o
   7   2   7         23.59         50.78        13.61 o
   8   2   7       1361.49       1220.48        15.02 o
   9   2   7       2951.02       2759.76        30.30 o
  10   2   7        524.39        493.48        14.02 o
  11   2   7         90.12         78.05        14.37 o
  12   2   7        531.30        571.83        12.49 o
  13   2   7        968.59        968.68        22.92 o
  14   2   7        445.04        461.08        14.80 o
  15   2   7         16.25         12.94        11.79 o
  16   2   7        119.52        110.90        14.53 o
 -17   3   7        382.35        346.24        14.22 o
 -16   3   7        374.69        390.55         9.80 o
 -15   3   7        167.43        165.46         9.66 o
 -14   3   7        718.56        684.37        10.41 o
 -13   3   7       1318.99       1135.83        11.01 o
 -12   3   7       1170.62       1080.89        20.93 o
 -11   3   7         33.07         75.21        11.74 o
 -10   3   7       1351.08       1170.71        17.75 o
  -9   3   7       3945.08       3738.21        52.20 o
  -8   3   7        604.25        510.56        11.57 o
  -7   3   7       1745.84       1773.22        38.03 o
  -6   3   7       1160.50       1222.33        16.95 o
  -5   3   7       3026.08       2710.45        43.29 o
  -4   3   7         17.55        141.02        11.69 o
  -3   3   7          0.35        137.15         9.99 o
  -2   3   7       2946.22       3056.38        69.01 o
  -1   3   7       1287.62       1331.44        20.48 o
   0   3   7       7374.35       6760.40        26.96 o
   1   3   7        836.91        406.83        17.68 o
   3   3   7       4608.29       6053.13       208.78 o
   4   3   7        332.52        383.62        16.60 o
   5   3   7       1694.78       1579.60        23.32 o
   6   3   7      11663.54      10992.85       188.55 o
   7   3   7       1642.53       1917.58        43.45 o
   8   3   7        250.82        270.19        14.20 o
   9   3   7        286.91        306.58        13.97 o
  10   3   7        315.98        347.43        11.85 o
  11   3   7       1119.09       1163.74        23.42 o
  12   3   7        389.19        397.14        13.39 o
  13   3   7          0.60         18.62        12.99 o
  14   3   7         25.71         21.53        11.68 o
  15   3   7        286.09        263.41        11.80 o
  16   3   7        607.92        588.15        29.56 o
 -17   4   7          0.35         32.57        11.39 o
 -16   4   7        195.31        270.51        10.00 o
 -15   4   7       2411.50       2664.71        31.97 o
 -14   4   7        621.13        667.94        17.68 o
 -13   4   7       2660.03       2698.98        39.26 o
 -12   4   7         48.35         79.22        10.80 o
 -11   4   7        406.09        410.84         9.68 o
 -10   4   7       2696.16       2632.05        61.08 o
  -9   4   7       2925.82       2919.40        33.24 o
  -8   4   7        496.50        462.27        15.98 o
  -7   4   7        105.63        100.31         9.97 o
  -6   4   7        547.21        437.67        11.92 o
  -5   4   7         61.97        144.31        10.19 o
  -4   4   7       1029.39        885.52        15.87 o
  -3   4   7        258.45        203.28        11.14 o
  -2   4   7      10156.26      10417.95       198.55 o
  -1   4   7       1622.29       1788.96        17.54 o
   0   4   7        403.10        313.04        13.49 o
   1   4   7        838.32       1032.56        29.98 o
   3   4   7       1495.87       1458.90        55.47 o
   4   4   7       6031.50       5891.41        83.46 o
   5   4   7       5389.91       5164.52        73.20 o
   6   4   7        185.40        191.84        13.97 o
   7   4   7         29.18         62.91        15.13 o
   8   4   7        477.04        427.47        14.52 o
   9   4   7       2972.87       2729.50        49.21 o
  10   4   7       5882.85       5735.98        74.42 o
  11   4   7       1153.28       1038.33        14.83 o
  12   4   7        181.17        177.16        12.91 o
  13   4   7          7.93         33.89        12.38 o
  14   4   7        251.22        275.06        12.11 o
  15   4   7        284.48        309.22        13.18 o
  16   4   7         95.49        122.45        12.16 o
 -17   5   7        220.53        179.68        10.56 o
 -16   5   7          9.10         -0.32         9.87 o
 -15   5   7        367.12        335.48         9.98 o
 -14   5   7        349.78        373.31        14.41 o
 -13   5   7       4234.33       4381.90        47.70 o
 -12   5   7       6098.22       6110.35        78.66 o
 -11   5   7       1674.94       1580.44        31.27 o
 -10   5   7        484.95        519.40        10.70 o
  -9   5   7       1579.56       1493.81        26.14 o
  -8   5   7      14670.79      13735.32       182.17 o
  -7   5   7       5499.66       4867.74        63.64 o
  -6   5   7       6630.03       6279.95        84.44 o
  -5   5   7        939.54        817.06        12.09 o
  -4   5   7      29334.08      29832.83       610.80 o
  -3   5   7        834.28       1088.48        24.03 o
  -2   5   7          5.04         50.56        11.81 o
  -1   5   7       3652.02       3979.19        60.36 o
   0   5   7       4568.45       5276.59        33.92 o
   1   5   7       4788.48       6019.73       133.66 o
   2   5   7        345.88        291.77        14.82 o
   3   5   7        331.12        574.41        16.64 o
   4   5   7       3055.23       2605.00        41.11 o
   5   5   7        563.84        509.11        16.18 o
   6   5   7         20.05         59.91        13.62 o
   7   5   7       2336.68       2156.37        33.35 o
   8   5   7        582.69        475.23        14.66 o
   9   5   7         98.86        107.01        13.68 o
  10   5   7       6684.48       6326.37       103.37 o
  11   5   7       1195.12       1062.84        29.44 o
  12   5   7        756.64        784.59        14.11 o
  13   5   7        352.25        321.96        17.20 o
  14   5   7        254.18        287.07        11.99 o
  15   5   7        666.55        694.11        33.11 o
  16   5   7       1103.53       1030.70        37.20 o
 -17   6   7        278.51        310.71        16.53 o
 -16   6   7        421.41        416.12        11.38 o
 -15   6   7       1389.49       1334.99        23.20 o
 -14   6   7       1976.79       1861.55        20.12 o
 -13   6   7        368.47        346.86        11.86 o
 -12   6   7         69.88         81.37        10.98 o
 -11   6   7       1290.97       1261.52        18.48 o
 -10   6   7       2021.16       2038.14        25.30 o
  -9   6   7       4090.16       3941.17        65.28 o
  -8   6   7       2148.32       2045.19        35.04 o
  -7   6   7       1705.66       1710.19        18.42 o
  -6   6   7         44.21         67.53         9.19 o
  -5   6   7      15005.91      15791.71       254.45 o
  -4   6   7       3053.51       2831.46        50.02 o
  -3   6   7        873.75       1349.48        23.09 o
  -2   6   7        988.15        800.49        13.57 o
  -1   6   7        522.58        444.91        14.37 o
   0   6   7       1149.34       1026.50        16.40 o
   1   6   7       3300.57       3121.28        43.84 o
   2   6   7       1072.02        980.87        18.69 o
   3   6   7       1334.10       1155.66        35.39 o
   4   6   7      14214.15      13145.40       236.37 o
   5   6   7       1171.24       1137.38        26.25 o
   6   6   7         53.30         77.01        15.00 o
   7   6   7         90.04         59.73        13.57 o
   8   6   7       4425.68       4283.56        68.94 o
   9   6   7       1473.71       1454.73        26.48 o
  10   6   7          2.87         37.23        11.91 o
  11   6   7       1550.21       1550.79        29.12 o
  12   6   7       1990.98       2096.81        16.65 o
  13   6   7       1320.44       1354.95        29.49 o
  14   6   7        915.33       1002.72        24.69 o
  15   6   7        664.83        699.89        18.35 o
  16   6   7          3.91         26.98        13.95 o
 -16   7   7        142.41        139.86         9.13 o
 -15   7   7         33.38         37.19         9.43 o
 -14   7   7          7.20         35.47         9.75 o
 -13   7   7        697.02        563.61        13.50 o
 -12   7   7        661.48        596.90        11.41 o
 -11   7   7        154.91        165.24        10.31 o
 -10   7   7        310.25        338.93        11.15 o
  -9   7   7         39.59         56.29        10.09 o
  -8   7   7        149.19        147.38        10.27 o
  -7   7   7       1289.15       1362.14        23.74 o
  -6   7   7       6517.33       6556.76       111.50 o
  -5   7   7      11881.28      12038.38       192.61 o
  -4   7   7        978.84        713.66        16.01 o
  -3   7   7       4785.88       4952.52       105.28 o
  -2   7   7        703.29        720.64        12.91 o
  -1   7   7       3796.97       4151.36        52.27 o
   0   7   7      17172.39      17668.69       153.57 o
   1   7   7      24150.17      25265.35       513.65 o
   2   7   7       1245.18       1086.20        20.58 o
   3   7   7       3758.96       4031.16       106.96 o
   4   7   7       3699.51       3498.02       104.59 o
   5   7   7        276.46        188.30        23.55 o
   6   7   7        487.70        466.85        24.88 o
   7   7   7       3773.08       3475.18        21.33 o
   8   7   7       1622.45       1545.08        26.13 o
   9   7   7       1437.96       1376.99        21.89 o
  10   7   7        739.35        756.71        18.68 o
  11   7   7       1735.93       1862.39        20.45 o
  12   7   7         13.08         41.24        10.56 o
  13   7   7         65.78        127.01        12.76 o
  14   7   7          2.55        -10.68        20.06 o
  15   7   7         86.88         84.14        13.69 o
  16   7   7        669.66        629.55        14.47 o
 -16   8   7         19.13         33.80        10.09 o
 -15   8   7         14.02         15.27        10.22 o
 -14   8   7        404.95        420.73        10.05 o
 -13   8   7          2.94          7.75         9.67 o
 -12   8   7        297.51        320.33        13.39 o
 -11   8   7        102.02        136.67         9.42 o
 -10   8   7       4625.56       4343.31        98.09 o
  -9   8   7        276.61        284.68        11.55 o
  -8   8   7       6502.97       6098.76       103.15 o
  -7   8   7       1496.75       1397.98        23.89 o
  -6   8   7       1167.63       1248.87        24.52 o
  -5   8   7        682.14        705.83        12.79 o
  -4   8   7       8100.50       7971.50       128.92 o
  -3   8   7       9352.36       9334.85       133.13 o
  -2   8   7       6797.31       6973.09        77.94 o
  -1   8   7       4288.37       4631.03        65.57 o
   0   8   7       1635.68       1837.54        29.60 o
   1   8   7       5945.12       6791.59       110.06 o
   2   8   7       3535.46       3708.51        73.37 o
   3   8   7        881.20        802.71        22.40 o
   4   8   7        763.39        840.73        16.21 o
   5   8   7        310.95        315.34        16.67 o
   6   8   7       5716.51       5636.28       138.77 o
   7   8   7       7045.11       7115.85       101.94 o
   8   8   7        669.44        678.85        22.43 o
   9   8   7        153.45        162.43        12.58 o
  10   8   7        101.76        106.30        11.66 o
  11   8   7       1464.80       1439.01        36.67 o
  12   8   7          7.35         30.45        12.93 o
  13   8   7          4.38          7.52        13.72 o
  14   8   7         46.25         54.69        11.40 o
  15   8   7        185.47        211.35        11.25 o
 -16   9   7          6.59         33.46        11.02 o
 -15   9   7          5.54         21.54        16.24 o
 -14   9   7        161.06        218.19        12.12 o
 -13   9   7        105.27        138.93        10.37 o
 -12   9   7         24.52         18.39         9.99 o
 -11   9   7        391.41        431.85        10.05 o
 -10   9   7        174.77        173.96         9.74 o
  -9   9   7        257.52        230.17        10.82 o
  -8   9   7       1134.26       1066.35        15.50 o
  -7   9   7       4646.88       4238.18        94.26 o
  -6   9   7       5788.68       5949.87       101.42 o
  -5   9   7        882.10        803.52        13.59 o
  -4   9   7         42.14         54.05        10.63 o
  -3   9   7       1161.72       1245.87        13.39 o
  -2   9   7       2611.95       2692.30        18.69 o
  -1   9   7       8629.18       8572.31        69.79 o
   0   9   7       7628.14       7844.98       130.41 o
   1   9   7       3473.36       3794.27        64.91 o
   2   9   7         74.44         70.57        14.72 o
   3   9   7       8899.15       9314.32       248.58 o
   4   9   7      11215.97      11822.61       330.37 o
   5   9   7       3740.13       3670.17        96.85 o
   6   9   7       1015.33        919.18        28.28 o
   7   9   7       4320.12       4103.33        85.37 o
   8   9   7        266.88        295.04        14.86 o
   9   9   7         15.65         21.91        14.92 o
  10   9   7       1856.09       1817.88        49.33 o
  11   9   7       1046.38       1025.95        29.90 o
  12   9   7       1127.94       1037.20        20.65 o
  13   9   7        307.79        275.94        15.34 o
  14   9   7         30.89         35.43        14.07 o
  15   9   7        139.90        154.17        14.77 o
 -16  10   7        118.36         88.03        12.16 o
 -15  10   7        329.36        341.06        11.20 o
 -14  10   7        102.83        108.19        10.84 o
 -13  10   7        482.21        461.01         9.50 o
 -12  10   7         79.83         66.05         9.71 o
 -11  10   7        148.76        135.46        10.10 o
 -10  10   7       1281.87       1299.00        22.66 o
  -9  10   7        239.45        198.84        13.08 o
  -8  10   7         39.58         43.01        10.88 o
  -7  10   7       5010.44       4848.57        93.90 o
  -6  10   7         55.04         53.50        11.01 o
  -5  10   7       1494.44       1510.25        32.39 o
  -4  10   7       7557.20       7399.81       138.25 o
  -3  10   7       1175.45        994.33        17.40 o
  -2  10   7        173.30        157.27        11.61 o
  -1  10   7        298.20        337.62        15.65 o
   0  10   7       1282.81       1443.56        25.25 o
   1  10   7         70.57        186.25        13.65 o
   2  10   7       3886.19       3587.07        66.31 o
   3  10   7       1785.97       1493.66        41.77 o
   4  10   7        552.27        582.27        18.47 o
   5  10   7        422.89        480.22        17.31 o
   6  10   7         14.87         11.86        18.38 o
   7  10   7         17.25         32.93        16.62 o
   8  10   7       5706.79       5494.08        51.94 o
   9  10   7       1694.51       1665.14        23.60 o
  10  10   7       2845.99       2783.87        39.09 o
  11  10   7          2.04         -1.34        16.21 o
  12  10   7          9.63         22.60        14.07 o
  13  10   7         62.33        131.21        38.46 o
  14  10   7         45.32         71.26        12.10 o
  15  10   7        292.14        316.37        14.91 o
 -15  11   7        149.91        177.42         9.27 o
 -14  11   7        628.37        621.60        13.46 o
 -13  11   7        308.09        362.10        14.08 o
 -12  11   7       1201.23       1241.68        28.64 o
 -11  11   7       1197.45       1285.50        35.07 o
 -10  11   7       2471.77       2422.72        71.74 o
  -9  11   7        600.41        564.64        21.33 o
  -8  11   7       5698.68       5226.92       105.35 o
  -7  11   7       4143.46       4059.95        76.17 o
  -6  11   7       2985.86       2767.44        47.23 o
  -5  11   7         58.22         64.75         9.55 o
  -4  11   7        733.09        802.95        16.06 o
  -3  11   7        983.66       1086.21        15.48 o
  -2  11   7        395.90        458.85        11.63 o
  -1  11   7        753.55        806.01        16.96 o
   0  11   7        139.01        139.67        17.44 o
   1  11   7        605.68        576.98        20.29 o
   2  11   7       2084.38       2133.39        31.83 o
   3  11   7        186.99        246.28        13.38 o
   4  11   7       1821.55       1692.18        38.03 o
   5  11   7       3536.58       3399.62        96.37 o
   6  11   7        153.30        150.46        15.18 o
   7  11   7        747.23        778.92        35.10 o
   8  11   7       1147.54       1070.64        42.40 o
   9  11   7        971.57        876.86        37.85 o
  10  11   7       2249.15       2250.00        57.13 o
  11  11   7       3282.07       3533.37       118.40 o
  12  11   7       2775.10       2841.18        68.73 o
  13  11   7        219.59        257.81        13.37 o
  14  11   7        313.55        315.41        16.94 o
  15  11   7        576.49        577.74        27.80 o
 -15  12   7        703.96        746.58        23.42 o
 -14  12   7         98.89        120.91        11.06 o
 -13  12   7        996.28       1011.93        28.88 o
 -12  12   7        423.28        397.36        11.37 o
 -11  12   7       1397.90       1429.34        37.64 o
 -10  12   7        248.85        315.67        11.78 o
  -9  12   7       1760.99       1807.97        45.66 o
  -8  12   7       2503.94       2448.70        48.83 o
  -7  12   7       5700.88       5696.34       126.40 o
  -6  12   7        775.26        772.75        14.70 o
  -5  12   7        693.97        642.87        14.47 o
  -4  12   7        471.25        476.64        14.65 o
  -3  12   7        105.99        134.33        14.83 o
  -2  12   7       2944.56       3246.25        32.87 o
  -1  12   7        644.77        662.28        16.62 o
   0  12   7       2934.13       3186.54        23.30 o
   1  12   7        169.20        193.96        17.10 o
   2  12   7        194.89        188.30        15.14 o
   3  12   7       2929.20       3031.40        55.57 o
   4  12   7       2584.43       2667.53        38.22 o
   5  12   7         81.23        109.11        17.30 o
   6  12   7       3918.90       3701.46        88.50 o
   7  12   7          9.87         27.49        15.80 o
   8  12   7         14.23         13.49        12.11 o
   9  12   7       1164.43       1123.21        34.72 o
  10  12   7         78.92         85.30        13.20 o
  11  12   7          2.62         38.95        14.13 o
  12  12   7          5.06         10.42        14.48 o
  13  12   7         63.96         57.53        15.25 o
  14  12   7        194.04        216.91        18.44 o
 -15  13   7        148.04        173.10        12.19 o
 -14  13   7        396.93        403.64        16.93 o
 -13  13   7         25.37         28.47        10.73 o
 -12  13   7        695.63        747.03        13.32 o
 -11  13   7        760.23        764.47        14.36 o
 -10  13   7        312.72        284.41        17.14 o
  -9  13   7         11.74          1.27        10.35 o
  -8  13   7         13.60         14.86        11.22 o
  -7  13   7        288.85        302.54        11.20 o
  -6  13   7         59.30         66.80        12.47 o
  -5  13   7        595.97        653.29        10.87 o
  -4  13   7        231.10        224.69        12.80 o
  -3  13   7         15.52         20.22         9.28 o
  -2  13   7        527.60        600.19        15.60 o
  -1  13   7       1256.72       1246.99        18.17 o
   0  13   7         10.75         15.32        16.02 o
   1  13   7       3345.34       3431.53        24.92 o
   2  13   7         11.67         52.06        20.12 o
   3  13   7        320.67        326.29        14.00 o
   4  13   7        197.62        234.21        15.02 o
   5  13   7        721.06        727.63        37.86 o
   6  13   7       1858.32       1721.18        29.34 o
   7  13   7        514.56        479.48        12.98 o
   8  13   7        656.12        685.27        25.93 o
   9  13   7         41.06         40.79        13.37 o
  10  13   7        343.89        356.32        13.31 o
  11  13   7       1430.58       1524.26        39.28 o
  12  13   7         20.93         35.54        14.44 o
  13  13   7        157.43        148.48        12.22 o
  14  13   7        412.90        378.80        12.98 o
 -14  14   7         13.16         14.61        15.86 o
 -13  14   7        181.84        231.35        16.55 o
 -12  14   7         39.63         58.45        13.85 o
 -11  14   7        645.53        674.82        20.35 o
 -10  14   7        153.73        177.28        20.71 o
  -9  14   7        703.01        702.37        21.78 o
  -8  14   7          5.20          4.93        12.25 o
  -7  14   7        379.32        385.64        11.03 o
  -6  14   7        140.89        152.03        11.10 o
  -5  14   7        162.39        185.65        10.83 o
  -4  14   7        165.92        238.65        12.28 o
  -3  14   7       6720.03       6780.27       107.57 o
  -2  14   7       4596.43       4713.35        54.94 o
  -1  14   7       1797.05       1746.23        28.93 o
   0  14   7        431.43        460.01        15.22 o
   1  14   7       1162.50       1228.66        19.47 o
   2  14   7        508.18        523.13        15.69 o
   3  14   7         78.06        110.51        13.40 o
   4  14   7       2537.16       2585.35        83.04 o
   5  14   7       1826.60       1816.48        73.72 o
   6  14   7       1232.25       1200.26        21.79 o
   7  14   7        600.05        596.19        19.59 o
   8  14   7       1853.31       1876.74        42.56 o
   9  14   7         69.63         74.37        14.82 o
  10  14   7         17.33         39.48        11.74 o
  11  14   7        483.26        492.21        16.39 o
  12  14   7         54.04         59.36        13.43 o
  13  14   7        826.07        905.49        32.14 o
  14  14   7          2.14         16.81        13.15 o
 -14  15   7        103.04         98.63        16.53 o
 -13  15   7        160.40        176.39        21.60 o
 -12  15   7         14.22         34.88        12.47 o
 -11  15   7        179.96        170.85        10.89 o
 -10  15   7         16.25         26.67         9.92 o
  -9  15   7         55.92         73.73        10.10 o
  -8  15   7       1439.47       1373.91        28.65 o
  -7  15   7       2229.03       2215.25        34.28 o
  -6  15   7       3624.58       3641.32        78.16 o
  -5  15   7       1750.67       1830.71        28.66 o
  -4  15   7       1224.77       1406.93        26.36 o
  -3  15   7       1699.66       1843.44        49.03 o
  -2  15   7        134.22        143.63        14.16 o
  -1  15   7        215.54        256.32        18.10 o
   0  15   7        134.23        137.00        22.43 o
   1  15   7       1219.33       1339.42        24.61 o
   2  15   7        693.83        812.33        18.34 o
   3  15   7         33.01         50.29        14.62 o
   4  15   7          7.86          7.38        11.61 o
   5  15   7          8.28          9.33        18.50 o
   6  15   7        111.06        133.63        14.23 o
   7  15   7        492.82        554.07        30.73 o
   8  15   7        286.18        347.34        12.23 o
   9  15   7         46.61         71.50        13.44 o
  10  15   7        324.08        309.21        13.85 o
  11  15   7          8.87         20.29        12.12 o
  12  15   7         51.19         46.93        19.16 o
  13  15   7         25.82         28.14        20.52 o
 -14  16   7        171.75        126.80        12.35 o
 -13  16   7         98.09         83.45        12.02 o
 -12  16   7          0.39          7.66        10.55 o
 -11  16   7          4.53         13.80        12.68 o
 -10  16   7         65.30         70.60        10.20 o
  -9  16   7         44.77         43.99         9.31 o
  -8  16   7         19.53         11.25         9.36 o
  -7  16   7       1404.59       1398.07        32.30 o
  -6  16   7        579.38        552.72        12.74 o
  -5  16   7        216.79        238.99        10.73 o
  -4  16   7        513.61        521.39        10.86 o
  -3  16   7         53.99         56.69        12.60 o
  -2  16   7       1794.40       1797.97        25.76 o
  -1  16   7         18.09         52.65        14.08 o
   0  16   7         84.19        130.72        19.33 o
   1  16   7         21.17         35.45        19.46 o
   2  16   7         10.35         17.69        15.46 o
   3  16   7       1174.01       1091.96        21.18 o
   4  16   7        143.53        120.06        11.58 o
   5  16   7        230.56        249.08        17.19 o
   6  16   7          7.34         15.21        15.18 o
   7  16   7        155.13        117.35        14.89 o
   8  16   7         58.63         50.26        13.79 o
   9  16   7        463.93        513.22        15.28 o
  10  16   7          0.18         11.25        11.16 o
  11  16   7        132.87        185.71        15.42 o
  12  16   7         15.82         26.87        11.36 o
  13  16   7          6.92         30.77        12.19 o
 -13  17   7          1.97         -3.14        16.40 o
 -12  17   7         15.77          6.39         9.92 o
 -11  17   7        294.05        292.71        19.32 o
 -10  17   7        770.30        737.91        26.60 o
  -9  17   7          1.82         20.07        11.02 o
  -8  17   7          2.84         -5.03         9.28 o
  -7  17   7         69.63         61.82        10.68 o
  -6  17   7        821.69        862.55        24.64 o
  -5  17   7         97.94         86.76        11.08 o
  -4  17   7       2147.45       2034.46        29.76 o
  -3  17   7       1027.19        969.08        28.98 o
  -2  17   7       1098.24       1158.61        18.72 o
  -1  17   7         59.28         89.13        17.81 o
   0  17   7       1193.97       1346.63        29.25 o
   1  17   7       1787.21       1896.84        26.58 o
   2  17   7       1581.97       1492.73        49.00 o
   3  17   7        953.09        950.99        33.96 o
   4  17   7       1422.59       1460.99        30.09 o
   5  17   7        612.50        593.05        18.29 o
   6  17   7        271.68        269.98        25.23 o
   7  17   7         52.38         66.55        12.68 o
   8  17   7        392.80        398.05        19.16 o
   9  17   7          3.35         38.69        12.86 o
  10  17   7        695.15        657.64        15.39 o
  11  17   7         65.89         92.33        16.84 o
  12  17   7        140.45        164.30        14.01 o
 -13  18   7         15.79         22.76        14.53 o
 -12  18   7        391.76        411.39        12.25 o
 -11  18   7         51.33         38.88        10.81 o
 -10  18   7          1.69          8.53        12.49 o
  -9  18   7       1954.52       1915.04        61.58 o
  -8  18   7       2066.66       1954.74        48.70 o
  -7  18   7         92.82        112.05        10.26 o
  -6  18   7          1.38         19.45         9.34 o
  -5  18   7        278.50        249.15         9.44 o
  -4  18   7        490.64        550.54        12.51 o
  -3  18   7        475.52        536.36        15.07 o
  -2  18   7       9708.13       9686.40       100.24 o
  -1  18   7       1581.69       1566.82        53.32 o
   0  18   7          2.59          8.61        17.69 o
   1  18   7        330.73        370.63        16.19 o
   2  18   7         62.82         44.86        17.60 o
   3  18   7        111.17        108.16        13.49 o
   4  18   7        638.65        664.18        16.16 o
   5  18   7         12.19          2.38        10.24 o
   6  18   7        590.14        576.73        15.15 o
   7  18   7       1521.89       1542.49        84.17 o
   8  18   7          7.17         29.85        19.35 o
   9  18   7         84.92         73.20        13.01 o
  10  18   7        234.43        247.34        13.11 o
  11  18   7          7.57          8.58        15.51 o
  12  18   7         13.03         16.27        12.60 o
 -12  19   7        406.63        368.82        12.49 o
 -11  19   7          3.10         10.40        10.82 o
 -10  19   7        242.57        295.82        13.02 o
  -9  19   7        203.67        236.73        17.95 o
  -8  19   7        260.98        219.97        13.64 o
  -7  19   7        241.78        257.69        14.31 o
  -6  19   7       1535.10       1491.72        19.18 o
  -5  19   7       7134.66       7317.29       137.79 o
  -4  19   7       2775.31       3000.81        48.37 o
  -3  19   7        624.34        632.10        18.34 o
  -2  19   7          7.78          2.99        15.84 o
  -1  19   7       2660.55       2731.55        49.12 o
   0  19   7      10211.21      10360.73        97.98 o
   1  19   7       4818.40       4699.83        39.01 o
   2  19   7        258.26        240.39        20.06 o
   3  19   7       2057.25       2086.35        19.06 o
   4  19   7       1302.82       1445.62        24.49 o
   5  19   7       1016.57       1092.04        20.09 o
   6  19   7        342.12        354.53        12.48 o
   7  19   7        343.08        334.93        15.12 o
   8  19   7         36.45         41.25        16.95 o
   9  19   7         26.92         26.35        22.95 o
  10  19   7        499.47        506.24        15.93 o
  11  19   7        568.22        559.03        33.47 o
 -11  20   7        176.71        201.27        14.85 o
 -10  20   7        276.08        236.30        11.52 o
  -9  20   7        468.36        448.37        21.25 o
  -8  20   7         24.27         39.76        13.16 o
  -7  20   7          6.94          8.20         9.12 o
  -6  20   7        657.02        641.26        20.86 o
  -5  20   7        141.70        158.37        10.48 o
  -4  20   7       1129.73       1247.50        27.44 o
  -3  20   7       2791.89       2763.27        38.76 o
  -2  20   7        912.79        864.97        15.68 o
  -1  20   7       1456.73       1538.39        18.21 o
   0  20   7          4.35          0.18        12.26 o
   1  20   7       1589.07       1658.07        32.15 o
   2  20   7       1206.99       1214.52        28.57 o
   3  20   7       1411.84       1556.71        28.19 o
   4  20   7        179.90        191.82        13.32 o
   5  20   7         22.49         42.51        11.60 o
   6  20   7         36.19         33.39        11.74 o
   7  20   7        399.20        453.31        13.47 o
   8  20   7        877.21        828.59        37.72 o
   9  20   7        567.14        590.95        29.40 o
  10  20   7        251.30        233.89        26.02 o
  11  20   7         64.74         85.44        13.36 o
 -10  21   7        688.63        649.55        23.74 o
  -9  21   7         79.23         95.90        12.78 o
  -8  21   7        975.84        857.62        17.38 o
  -7  21   7       2260.42       2182.33        66.25 o
  -6  21   7        377.69        472.06        16.30 o
  -5  21   7         47.47         66.04        11.32 o
  -4  21   7         75.44         63.80        12.62 o
  -3  21   7        409.06        419.17        16.06 o
  -2  21   7        326.04        340.98        16.78 o
  -1  21   7        272.55        285.87        17.65 o
   0  21   7        406.50        377.28        17.32 o
   1  21   7        698.74        675.61        16.05 o
   2  21   7        716.07        679.76        22.41 o
   3  21   7        304.96        296.94        30.81 o
   4  21   7         36.22         50.16        14.19 o
   5  21   7        903.57        904.69        22.31 o
   6  21   7       1230.75       1202.12        36.85 o
   7  21   7        900.43        827.20        19.44 o
   8  21   7        183.79        188.40        15.32 o
   9  21   7         69.08        103.35        21.77 o
  10  21   7        503.07        475.75        17.15 o
 -10  22   7        641.17        550.19        18.52 o
  -9  22   7       1172.41       1079.89        29.23 o
  -8  22   7         58.53         59.50         9.89 o
  -7  22   7        152.49        159.86        11.11 o
  -6  22   7         10.77         10.29         8.86 o
  -5  22   7       1051.43        990.67        34.88 o
  -4  22   7        442.04        441.83        13.28 o
  -3  22   7       1026.43        974.62        22.92 o
  -2  22   7        131.73        127.42        24.98 o
  -1  22   7          1.02         13.34        14.20 o
   0  22   7        324.49        388.32        20.57 o
   1  22   7        170.30        208.74        15.10 o
   2  22   7       2652.81       2571.71        53.52 o
   3  22   7       1810.58       1811.12        49.57 o
   4  22   7          9.64         10.84        11.37 o
   5  22   7         10.18         14.88        11.38 o
   6  22   7        362.71        377.84        10.70 o
   7  22   7         44.40         51.15        14.73 o
   8  22   7       1567.53       1544.89        23.52 o
   9  22   7       1185.98       1094.22        46.20 o
  -9  23   7         22.50         32.64        11.92 o
  -8  23   7        293.84        257.23        11.73 o
  -7  23   7          8.77         16.34         9.48 o
  -6  23   7        532.83        432.31        21.17 o
  -5  23   7        155.85        170.07        10.40 o
  -4  23   7        312.02        344.73        14.86 o
  -3  23   7          7.99         20.45        13.28 o
  -2  23   7        823.57        817.61        16.72 o
  -1  23   7       2051.70       2188.62        20.95 o
   0  23   7        926.28       1140.38        25.81 o
   1  23   7        336.28        371.16        25.13 o
   2  23   7        136.00        160.70        12.38 o
   3  23   7         33.10         33.81        14.78 o
   4  23   7        176.22        204.40        12.87 o
   5  23   7        584.54        532.58        31.71 o
   6  23   7        587.82        511.22        13.20 o
   7  23   7        500.69        508.09        28.89 o
   8  23   7        125.88        109.28        16.48 o
  -7  24   7        173.16        148.63        14.73 o
  -6  24   7          4.35         -7.80        10.85 o
  -5  24   7        278.35        267.17        14.23 o
  -4  24   7        309.63        304.40        15.37 o
  -3  24   7        393.55        367.06        18.31 o
  -2  24   7        622.67        576.80        17.96 o
  -1  24   7        419.61        392.72        17.58 o
   0  24   7        392.21        422.13        15.88 o
   1  24   7        450.78        492.92        18.06 o
   2  24   7         18.57         35.52        14.64 o
   3  24   7         15.28         19.85        14.99 o
   4  24   7         33.22         44.41        18.04 o
   5  24   7         88.72        108.71        14.50 o
   6  24   7          3.63         15.15        14.78 o
   7  24   7        850.92        807.75        34.29 o
  -6  25   7        327.05        297.69        14.84 o
  -5  25   7        624.68        584.56        17.06 o
  -4  25   7        280.82        279.97        13.19 o
  -3  25   7         13.76         29.98        15.14 o
  -2  25   7        710.93        633.19        16.52 o
  -1  25   7       1272.29       1265.40        41.87 o
   0  25   7        966.78        886.31        38.01 o
   1  25   7       2073.63       1982.18        77.02 o
   2  25   7         21.85         59.88        21.31 o
   3  25   7       1475.96       1355.42        24.12 o
   4  25   7       3824.20       3425.34        52.45 o
   5  25   7       1281.29       1165.35        58.94 o
  -4  26   7        428.10        353.87        13.73 o
  -3  26   7         95.34         95.11        12.30 o
  -2  26   7       1259.03       1243.06        20.35 o
  -1  26   7         84.71         90.53        17.95 o
   0  26   7        258.61        197.47        14.52 o
   1  26   7        229.64        188.68        15.84 o
   2  26   7         93.75         75.03        17.83 o
   3  26   7        319.82        315.19        15.67 o
 -17   0   8        376.24        423.02        31.91 o
 -16   0   8        423.99        364.16        35.62 o
 -15   0   8        222.25        256.23        14.66 o
 -14   0   8       4448.78       4670.93       149.90 o
 -13   0   8       3875.99       4132.51        76.10 o
 -12   0   8        151.88        167.94        14.52 o
 -11   0   8        353.38        425.48        17.44 o
 -10   0   8       1099.93        985.25        42.08 o
  -9   0   8       5290.85       4934.66       144.77 o
  -8   0   8      15619.48      14768.08       547.62 o
  -7   0   8       4742.44       4519.84       196.10 o
  -6   0   8       1052.41        885.79        26.01 o
  -5   0   8        464.93        482.32        16.93 o
  -4   0   8       4726.57       5216.55       185.64 o
  -3   0   8        193.94         57.25        14.36 o
  -2   0   8       8594.38       7835.91       223.41 o
  -1   0   8      14957.43      15057.89        49.12 o
   0   0   8       2327.71       2442.02        30.12 o
   1   0   8       2527.26       3591.00       271.64 o
   2   0   8         94.55         15.42        20.72 o
   3   0   8       1920.70       2673.05       103.27 o
   4   0   8       3250.73       2318.52        64.86 o
   5   0   8       4845.35       4173.87        40.07 o
   6   0   8        169.99        224.07        26.98 o
   7   0   8       2853.93       2974.87        74.53 o
   8   0   8       7349.46       6689.53        99.55 o
   9   0   8       5254.25       5387.41       103.82 o
  10   0   8       1075.10       1024.94        40.23 o
  11   0   8       2191.03       2222.12        79.77 o
  12   0   8        139.47        173.33        22.03 o
  13   0   8       2964.82       3136.47        23.40 o
  14   0   8        316.98        388.91        34.35 o
  15   0   8         13.98         33.39        16.74 o
  16   0   8        889.15        738.71        28.75 o
 -17   1   8        318.21        325.48        12.98 o
 -16   1   8         95.86         90.19         9.53 o
 -15   1   8        200.20        194.04        10.73 o
 -14   1   8        479.84        414.32        11.23 o
 -13   1   8        623.51        691.52        11.83 o
 -12   1   8        475.61        513.87        14.31 o
 -11   1   8        496.16        477.64         9.49 o
 -10   1   8        615.46        550.17        13.41 o
  -9   1   8       1838.64       1845.83        33.48 o
  -8   1   8         12.18         17.90         9.56 o
  -7   1   8       5344.55       5325.31       114.73 o
  -6   1   8        317.60        301.50        10.40 o
  -5   1   8      10134.49      10459.79       219.00 o
  -4   1   8       4969.29       4579.84       104.03 o
  -3   1   8       2830.69       3150.65        52.98 o
  -2   1   8        262.25        206.71        11.70 o
  -1   1   8         52.50         68.68        14.09 o
   0   1   8       1978.24       2091.86        20.10 o
   1   1   8       5823.05       5645.42       230.37 o
   2   1   8      13005.12      12609.80       377.71 o
   3   1   8      12909.45      12480.61       366.41 o
   4   1   8       5884.45       5439.24       123.30 o
   5   1   8         24.50         48.24        14.59 o
   6   1   8        361.44        342.05        15.95 o
   7   1   8       8730.33       8231.05        41.39 o
   8   1   8       9472.87       8873.14        89.68 o
   9   1   8       1019.97        951.39        15.73 o
  10   1   8        147.41        173.43        13.47 o
  11   1   8         33.39         43.98        18.85 o
  12   1   8        994.02        989.62        16.63 o
  13   1   8        656.46        717.02        21.42 o
  14   1   8        682.08        740.96        15.11 o
  15   1   8       1804.71       1871.87        16.73 o
  16   1   8          3.45         14.25        12.09 o
 -17   2   8         20.35         21.01        10.75 o
 -16   2   8         89.45        124.08        16.79 o
 -15   2   8         18.94         16.71         9.84 o
 -14   2   8         40.66         69.09         9.36 o
 -13   2   8       3499.17       3252.31        30.16 o
 -12   2   8       2920.25       2878.69        38.49 o
 -11   2   8       3148.45       3058.25        64.41 o
 -10   2   8          0.64         16.37        12.35 o
  -9   2   8       1990.29       1880.98        25.68 o
  -8   2   8        889.49        899.26        20.82 o
  -7   2   8       1966.04       1957.65        42.06 o
  -6   2   8         12.20         33.00         9.96 o
  -5   2   8       2413.53       2471.97        39.57 o
  -4   2   8        192.38        195.31        10.47 o
  -3   2   8       4460.73       3692.26        66.72 o
  -2   2   8       8887.75       9978.50       141.62 o
  -1   2   8         59.66         20.47        12.67 o
   0   2   8       2205.91       1712.00        17.49 o
   1   2   8       3445.12       2689.17        45.38 o
   2   2   8         98.77         38.83        13.41 o
   3   2   8      14327.70      16281.91       479.37 o
   4   2   8        810.31        871.12        17.48 o
   5   2   8       7161.30       6743.94       136.15 o
   6   2   8       1750.67       1465.09        25.38 o
   7   2   8        242.53        186.31        15.22 o
   8   2   8        206.46        211.31        15.62 o
   9   2   8       1264.26       1201.39        21.16 o
  10   2   8         30.37         53.64        12.14 o
  11   2   8       1582.29       1651.81        14.92 o
  12   2   8        548.18        625.92        12.98 o
  13   2   8        639.78        712.26        12.21 o
  14   2   8          5.96         19.33        14.26 o
  15   2   8        259.09        259.89        13.51 o
  16   2   8        673.93        715.89        17.34 o
 -17   3   8        112.19         99.18        11.20 o
 -16   3   8        566.85        613.11        12.67 o
 -15   3   8       2728.58       2801.94        42.39 o
 -14   3   8         21.03         39.37         9.22 o
 -13   3   8         91.62         84.83         9.33 o
 -12   3   8        166.97        131.61        10.15 o
 -11   3   8        188.14        204.00        12.20 o
 -10   3   8       2312.38       2217.85        40.73 o
  -9   3   8      10359.55      10055.45       148.90 o
  -8   3   8       1436.92       1378.67        39.42 o
  -7   3   8       1095.74        974.50        11.94 o
  -6   3   8       9011.36       8799.69       155.22 o
  -5   3   8       1777.04       1568.74        28.24 o
  -4   3   8      13826.39      13472.88       237.19 o
  -3   3   8      15082.20      14917.68       319.65 o
  -2   3   8        420.08        500.79        14.35 o
  -1   3   8        225.93        376.46        14.04 o
   0   3   8       3451.20       3214.74        19.82 o
   1   3   8       8403.35       9099.15       249.82 o
   2   3   8      22163.85      24874.79       423.13 o
   3   3   8        988.98       1151.10        24.73 o
   4   3   8         16.14         20.71        14.57 o
   5   3   8        231.43        178.74        14.97 o
   6   3   8        655.16        594.51        13.63 o
   7   3   8       1099.66       1090.67        18.99 o
   8   3   8        206.79        216.80        13.76 o
   9   3   8          1.78         27.02        15.42 o
  10   3   8         59.45         44.95        12.87 o
  11   3   8         88.06        146.45        17.92 o
  12   3   8         18.01         15.79        11.69 o
  13   3   8        487.58        507.80        12.36 o
  14   3   8        775.73        862.08        27.51 o
  15   3   8        362.62        346.11        12.60 o
  16   3   8         29.95         24.92        13.02 o
 -17   4   8        318.44        306.35        12.78 o
 -16   4   8         26.15         34.93        11.76 o
 -15   4   8        973.27       1031.64        21.19 o
 -14   4   8        109.54        144.95        12.69 o
 -13   4   8       1322.32       1472.16        30.41 o
 -12   4   8       6211.94       6218.77        86.05 o
 -11   4   8        129.86        175.31        11.20 o
 -10   4   8       1795.50       1607.42        16.92 o
  -9   4   8        412.94        413.46        10.61 o
  -8   4   8         23.99         22.57         9.31 o
  -7   4   8       2827.49       2457.25        39.67 o
  -6   4   8       2241.49       1826.89        35.97 o
  -5   4   8       1115.82       1046.77        21.89 o
  -4   4   8         43.62        168.97         9.47 o
  -3   4   8      15442.83      14216.69       308.16 o
  -2   4   8       4559.98       4296.01        90.47 o
  -1   4   8         55.94        132.47        11.80 o
   0   4   8       4161.90       4404.33        61.32 o
   1   4   8       3998.14       3656.48       104.13 o
   2   4   8      16973.75      15944.19       320.01 o
   3   4   8      15725.01      14048.94       391.05 o
   4   4   8       9315.27       8837.16       277.64 o
   5   4   8          3.01          7.36        14.57 o
   6   4   8         11.55         27.48        16.97 o
   7   4   8       3519.23       3495.02        57.05 o
   8   4   8          4.79         23.65        13.20 o
   9   4   8       1482.29       1411.85        28.65 o
  10   4   8        603.40        581.96        32.45 o
  11   4   8        137.20        198.14        16.77 o
  12   4   8       1274.26       1186.60        15.97 o
  13   4   8         55.63         33.84        10.88 o
  14   4   8         15.87         26.24        14.08 o
  15   4   8        205.47        227.77        14.86 o
  16   4   8        558.77        511.11        16.39 o
 -16   5   8        189.79        195.49        14.80 o
 -15   5   8        374.99        401.28        20.07 o
 -14   5   8        139.91        138.57        10.96 o
 -13   5   8        505.58        556.04        12.22 o
 -12   5   8        723.78        686.12        23.13 o
 -11   5   8       1416.23       1256.81        37.03 o
 -10   5   8       2411.71       2201.74        30.02 o
  -9   5   8       2732.62       2668.42        30.74 o
  -8   5   8       1358.62       1285.16        19.65 o
  -7   5   8       4103.44       3961.58        61.83 o
  -6   5   8         69.39         65.79         9.10 o
  -5   5   8       1143.23       1148.16        23.72 o
  -4   5   8       1739.73       1911.99        48.66 o
  -3   5   8       2929.81       3276.54        69.83 o
  -2   5   8       9792.80       9913.97       147.63 o
  -1   5   8        656.67        777.56        13.57 o
   0   5   8        819.75        978.01        14.81 o
   1   5   8        415.95        597.37        15.40 o
   2   5   8       1152.01       1069.00        33.30 o
   3   5   8      22784.60      22926.69       540.01 o
   4   5   8         31.09         83.71        15.15 o
   5   5   8        726.09        684.82        17.41 o
   6   5   8       2326.94       2233.28        47.98 o
   7   5   8       1008.37        847.28        24.36 o
   8   5   8        452.50        408.26        15.78 o
   9   5   8        722.54        686.46        32.47 o
  10   5   8        111.49        139.46        12.01 o
  11   5   8        128.33        102.39        13.18 o
  12   5   8       1888.76       1929.27        27.88 o
  13   5   8        680.77        750.53        13.69 o
  14   5   8          5.52          6.86        11.49 o
  15   5   8        451.48        499.28        13.68 o
  16   5   8         57.22         89.31        13.98 o
 -16   6   8         59.73         44.61         9.65 o
 -15   6   8        349.30        321.87        13.81 o
 -14   6   8          2.51         15.14         9.09 o
 -13   6   8         30.81         27.45        11.57 o
 -12   6   8        534.34        473.94        11.45 o
 -11   6   8       4125.32       4046.17        68.92 o
 -10   6   8        348.04        332.77        11.28 o
  -9   6   8        276.02        336.24        13.41 o
  -8   6   8        270.91        324.80        10.59 o
  -7   6   8        257.91        291.57        10.56 o
  -6   6   8       1031.45       1160.90        25.80 o
  -5   6   8         42.85         43.83        11.11 o
  -4   6   8        269.49        211.76        11.99 o
  -3   6   8        502.42        525.12        17.22 o
  -2   6   8      13662.45      14576.84       228.88 o
  -1   6   8       3164.26       3776.86        51.20 o
   0   6   8        666.77        817.20        15.19 o
   1   6   8       1885.77       1584.30        32.51 o
   2   6   8       3992.67       3784.43       104.79 o
   3   6   8        322.30        194.25        13.83 o
   4   6   8        417.96        446.01        14.80 o
   5   6   8       1358.50       1334.12        21.08 o
   6   6   8        677.49        626.47        17.50 o
   7   6   8         19.89         24.63        13.42 o
   8   6   8       3457.08       3208.04        40.17 o
   9   6   8       2805.18       2446.56        61.07 o
  10   6   8       2780.11       2516.72        61.24 o
  11   6   8        333.14        390.01        21.56 o
  12   6   8         32.72         43.61        14.06 o
  13   6   8         68.56         88.28        14.15 o
  14   6   8         93.10         85.29        11.82 o
  15   6   8          4.34          3.26        12.34 o
 -16   7   8         15.67         26.90        10.36 o
 -15   7   8         14.35          9.55        10.74 o
 -14   7   8          2.68         13.31         8.82 o
 -13   7   8        151.80        136.30         9.37 o
 -12   7   8         59.34         79.73         9.52 o
 -11   7   8       2005.27       2125.79        27.60 o
 -10   7   8       1099.63       1126.27        14.45 o
  -9   7   8        780.03        754.95        21.63 o
  -8   7   8        298.16        367.26        11.10 o
  -7   7   8         29.90         14.82        10.09 o
  -6   7   8         37.53         50.38        10.81 o
  -5   7   8         84.00         99.99        11.68 o
  -4   7   8       1622.12       1767.78        44.12 o
  -3   7   8        126.06         84.65        10.04 o
  -2   7   8       1747.39       1605.56        24.53 o
  -1   7   8        118.80        153.42        11.50 o
   0   7   8       2687.75       2800.38        30.67 o
   1   7   8         11.35         37.42        16.20 o
   2   7   8        812.80        998.85        23.11 o
   3   7   8       4571.87       4862.10       129.28 o
   4   7   8       3050.58       3188.63        91.58 o
   5   7   8          7.78         19.98        15.82 o
   6   7   8          1.55         21.26        16.86 o
   7   7   8        926.51        900.86        31.10 o
   8   7   8        768.99        736.32        17.24 o
   9   7   8        811.28        860.05        27.08 o
  10   7   8        678.81        647.66        13.10 o
  11   7   8        746.53        765.97        13.80 o
  12   7   8        318.64        319.54        12.77 o
  13   7   8          3.49         31.53        11.30 o
  14   7   8        435.51        423.41        11.66 o
  15   7   8        178.19        233.55        13.37 o
 -16   8   8          3.81         26.72        14.97 o
 -15   8   8        488.88        545.52        10.82 o
 -14   8   8         89.92        126.21        10.79 o
 -13   8   8        102.40         94.94         8.88 o
 -12   8   8        144.26        153.63        12.68 o
 -11   8   8        849.32        767.09        11.60 o
 -10   8   8       1375.47       1226.35        22.24 o
  -9   8   8        457.20        454.15        11.96 o
  -8   8   8        749.89        778.59        15.88 o
  -7   8   8         31.33         28.39        11.05 o
  -6   8   8       5645.92       5681.59       103.03 o
  -5   8   8       1715.63       1774.23        35.92 o
  -4   8   8       3770.69       4000.83        82.29 o
  -3   8   8         66.67         95.44        10.88 o
  -2   8   8       1232.45       1207.12        21.20 o
  -1   8   8       3014.58       3517.39        50.59 o
   0   8   8        720.46        717.28        18.25 o
   1   8   8       2974.74       3060.11        43.50 o
   2   8   8        973.51        954.49        18.54 o
   3   8   8      10005.13      10961.11       227.26 o
   4   8   8        533.94        552.72        15.46 o
   5   8   8       1065.33       1079.16        27.38 o
   6   8   8        179.36        152.04        14.21 o
   7   8   8       1716.88       1681.09        17.27 o
   8   8   8          2.49         23.01        18.10 o
   9   8   8        505.38        537.31        16.66 o
  10   8   8         34.86         53.43        12.69 o
  11   8   8         62.36         69.21        13.06 o
  12   8   8       1000.06        976.87        20.30 o
  13   8   8        199.86        236.95        17.56 o
  14   8   8         90.15        144.72        14.59 o
  15   8   8        258.98        270.74        13.56 o
 -16   9   8         56.62         59.93        10.61 o
 -15   9   8        467.50        460.56        12.77 o
 -14   9   8        274.96        258.17         9.36 o
 -13   9   8          0.91         17.04        11.76 o
 -12   9   8         14.84         11.92        10.42 o
 -11   9   8        552.11        560.89        13.97 o
 -10   9   8        513.22        453.06        13.70 o
  -9   9   8       3509.26       3413.33        39.22 o
  -8   9   8       2970.63       2749.47        76.49 o
  -7   9   8       3399.74       3383.02        48.20 o
  -6   9   8          9.47         24.46         9.34 o
  -5   9   8        807.71        773.53        14.12 o
  -4   9   8        102.32        104.24        10.32 o
  -3   9   8       3393.61       3661.17        64.98 o
  -2   9   8       1623.42       1858.30        30.62 o
  -1   9   8        622.33        605.54        14.95 o
   0   9   8       2996.85       3230.10        57.68 o
   1   9   8         95.35        105.65        15.86 o
   2   9   8       1355.96       1431.56        34.16 o
   3   9   8       1564.97       1729.23        48.10 o
   4   9   8        526.67        594.38        21.78 o
   5   9   8        172.36        213.70        14.04 o
   6   9   8         14.20         11.81        18.42 o
   7   9   8       2109.13       2211.59        20.45 o
   8   9   8         63.45         74.16        15.65 o
   9   9   8       3316.13       3083.93        27.85 o
  10   9   8         80.46         80.45        13.09 o
  11   9   8        118.36        131.83        13.04 o
  12   9   8         27.89         41.06        14.11 o
  13   9   8        249.19        244.63        17.13 o
  14   9   8         14.80         28.61        12.44 o
  15   9   8         52.32         40.90        13.08 o
 -16  10   8        223.42        222.27        12.35 o
 -15  10   8        215.50        246.39        11.03 o
 -14  10   8        723.14        751.58        19.66 o
 -13  10   8        254.81        306.54        11.70 o
 -12  10   8         66.24         54.43        12.46 o
 -11  10   8         26.40         30.87        10.01 o
 -10  10   8       2880.18       2788.23        49.05 o
  -9  10   8        821.24        761.95        20.09 o
  -8  10   8         13.16         26.56        10.10 o
  -7  10   8        854.98        783.14        20.72 o
  -6  10   8        354.72        371.77        15.17 o
  -5  10   8        124.57        112.46        10.50 o
  -4  10   8       1565.20       1588.46        28.17 o
  -3  10   8        953.09       1039.92        16.86 o
  -2  10   8       3621.60       3795.10        54.03 o
  -1  10   8         15.12         -9.38        14.58 o
   0  10   8        397.03        362.39        15.93 o
   1  10   8       4313.44       4057.89        87.36 o
   2  10   8         84.95         93.98        14.98 o
   3  10   8         15.79         35.74        12.67 o
   4  10   8        116.75        140.64        14.64 o
   5  10   8       2396.44       2273.31        55.23 o
   6  10   8       6141.21       6064.83       155.15 o
   7  10   8        448.08        451.56        15.35 o
   8  10   8        304.98        276.86        22.29 o
   9  10   8       9624.97       9665.95        95.38 o
  10  10   8       4562.43       4628.86        63.25 o
  11  10   8        475.24        528.99        15.73 o
  12  10   8         67.96         65.95        16.40 o
  13  10   8          9.72         13.82        12.60 o
  14  10   8       1131.66       1208.01        27.27 o
  15  10   8       1021.78        941.01        16.04 o
 -15  11   8        185.03        178.71        10.64 o
 -14  11   8        212.06        241.59        10.92 o
 -13  11   8        722.22        711.37        21.38 o
 -12  11   8        306.77        346.40        14.85 o
 -11  11   8       1727.65       1690.98        34.28 o
 -10  11   8       1165.61       1312.09        37.92 o
  -9  11   8         85.32        107.29        11.00 o
  -8  11   8       1017.41        949.54        11.94 o
  -7  11   8       1530.13       1485.72        36.15 o
  -6  11   8       1037.32       1034.03        26.49 o
  -5  11   8       1044.07       1036.82        28.08 o
  -4  11   8        502.68        511.65        11.86 o
  -3  11   8          4.91         18.25        11.78 o
  -2  11   8        340.21        430.37        15.31 o
  -1  11   8       2181.04       2255.99        19.75 o
   0  11   8        188.34        224.53        17.54 o
   1  11   8       1499.11       1419.55        28.49 o
   2  11   8       5810.75       5683.15       102.54 o
   3  11   8       2051.43       1823.50        36.73 o
   4  11   8        456.35        372.84        17.37 o
   5  11   8       1665.52       1681.74        49.72 o
   6  11   8       3714.33       3615.17       109.85 o
   7  11   8        577.71        595.07        20.89 o
   8  11   8       4166.90       4347.68        82.56 o
   9  11   8       1886.39       1953.66        50.11 o
  10  11   8        298.39        291.72        17.26 o
  11  11   8        882.10        866.04        27.49 o
  12  11   8         26.26         50.73        19.70 o
  13  11   8         47.69         69.74        14.35 o
  14  11   8        181.06        211.79        17.27 o
 -15  12   8          1.49         20.02        11.31 o
 -14  12   8        498.90        380.77        11.57 o
 -13  12   8        818.03        817.32        34.97 o
 -12  12   8         10.13         28.68         9.94 o
 -11  12   8          2.53          2.95        16.39 o
 -10  12   8         24.15         34.20        11.16 o
  -9  12   8       2066.65       1960.08        43.16 o
  -8  12   8       2309.44       2271.81        56.03 o
  -7  12   8         72.88         53.24        11.54 o
  -6  12   8        251.25        274.38        11.21 o
  -5  12   8        245.70        210.83        11.88 o
  -4  12   8       1286.31       1269.30        20.85 o
  -3  12   8        150.45        150.34        10.05 o
  -2  12   8        442.24        457.22        15.62 o
  -1  12   8       9366.18       9765.15        82.50 o
   0  12   8         10.25         37.60        14.97 o
   1  12   8        806.06        765.25        40.88 o
   2  12   8       1447.72       1485.72        25.08 o
   3  12   8       1237.55       1328.08        28.26 o
   4  12   8       1446.75       1408.10        31.42 o
   5  12   8       2086.19       2036.23        56.92 o
   6  12   8        642.48        696.42        22.11 o
   7  12   8        126.89        178.94        14.49 o
   8  12   8       2347.17       2221.04        24.03 o
   9  12   8        115.94        101.13        13.27 o
  10  12   8        231.22        229.81        33.11 o
  11  12   8        832.39        892.27        18.58 o
  12  12   8       1082.44       1070.43        32.13 o
  13  12   8          7.62         48.34        15.18 o
  14  12   8        531.26        502.35        18.35 o
 -15  13   8        474.33        524.04        17.57 o
 -14  13   8        794.48        790.07        21.28 o
 -13  13   8        159.72        175.85        10.45 o
 -12  13   8         22.01         41.56        11.48 o
 -11  13   8       1353.60       1339.24        42.69 o
 -10  13   8        277.55        305.88        17.46 o
  -9  13   8        118.63        208.89        11.79 o
  -8  13   8        468.86        464.57        10.88 o
  -7  13   8         81.56        111.55        11.79 o
  -6  13   8        133.22        132.24        11.61 o
  -5  13   8       7218.69       7409.74       147.90 o
  -4  13   8       2095.82       2028.14        34.53 o
  -3  13   8        680.87        645.21        18.16 o
  -2  13   8        856.59        900.56        23.05 o
  -1  13   8        115.44         92.26        15.08 o
   0  13   8        397.47        417.58        16.49 o
   1  13   8       1157.77       1182.43        19.29 o
   2  13   8       2372.68       2444.36        52.22 o
   3  13   8       2394.50       2557.18        59.84 o
   4  13   8       4741.11       4844.42        95.62 o
   5  13   8        358.29        372.79        14.46 o
   6  13   8        915.42        876.13        31.71 o
   7  13   8        706.73        653.13        29.44 o
   8  13   8        482.35        522.28        13.10 o
   9  13   8       1180.73       1196.51        49.32 o
  10  13   8        100.09        109.53        16.93 o
  11  13   8        178.26        193.84        13.60 o
  12  13   8         20.34         24.95        11.62 o
  13  13   8        251.98        242.02        15.80 o
  14  13   8       1504.26       1457.62        41.92 o
 -14  14   8         29.89         47.89        11.95 o
 -13  14   8        489.39        483.26        26.89 o
 -12  14   8       1401.30       1447.74        62.29 o
 -11  14   8        141.88        128.30        10.79 o
 -10  14   8         18.88         24.70        12.43 o
  -9  14   8        499.22        474.95        11.15 o
  -8  14   8          6.83         27.52         9.81 o
  -7  14   8       1872.75       1828.60        44.39 o
  -6  14   8       2546.64       2515.96        55.86 o
  -5  14   8       3395.07       3345.81        58.46 o
  -4  14   8       1700.62       1838.44        36.48 o
  -3  14   8       8676.81       9187.03       138.38 o
  -2  14   8       5895.88       6254.12        38.61 o
  -1  14   8       5551.48       5688.28        37.02 o
   0  14   8        411.08        357.33        15.85 o
   1  14   8        593.41        766.31        21.46 o
   2  14   8       2581.91       2889.86        38.78 o
   3  14   8       7359.02       7689.86       211.24 o
   4  14   8        101.56         94.94        12.87 o
   5  14   8        373.77        420.84        23.40 o
   6  14   8          3.56         28.87        14.48 o
   7  14   8        668.66        662.34        13.42 o
   8  14   8          2.70          9.71        10.88 o
   9  14   8          8.30         35.48        20.16 o
  10  14   8        530.89        577.76        14.47 o
  11  14   8         90.99        119.40        12.03 o
  12  14   8         28.24         74.25        12.45 o
  13  14   8         48.13         62.33        14.63 o
 -14  15   8         54.43         51.14        11.14 o
 -13  15   8         11.51         39.33        10.64 o
 -12  15   8        132.90        114.93        10.12 o
 -11  15   8        145.64        156.10        12.70 o
 -10  15   8        990.59        992.60        27.33 o
  -9  15   8       2151.21       2110.22        45.77 o
  -8  15   8       1018.76       1052.68        27.07 o
  -7  15   8        251.88        248.80        10.96 o
  -6  15   8       3593.99       3376.72        79.30 o
  -5  15   8       2194.15       2013.65        40.68 o
  -4  15   8        568.49        594.86        11.23 o
  -3  15   8        777.01        779.39        14.22 o
  -2  15   8        289.37        298.73        16.73 o
  -1  15   8         71.57        108.45        13.31 o
   0  15   8        121.14        126.72        16.16 o
   1  15   8       2150.30       2376.59        55.18 o
   2  15   8       3494.60       3563.62        84.04 o
   3  15   8        102.31        120.48        11.76 o
   4  15   8       2582.82       2670.66        71.89 o
   5  15   8          2.15          7.34        13.00 o
   6  15   8       8421.94       8241.29       261.85 o
   7  15   8       1975.69       1947.88        72.78 o
   8  15   8         80.20         87.97        14.57 o
   9  15   8         27.38         52.50        13.73 o
  10  15   8         99.12        118.65        14.93 o
  11  15   8         51.72         54.16        14.63 o
  12  15   8        665.08        694.27        14.94 o
  13  15   8       1872.06       1854.86        63.25 o
 -13  16   8        795.52        738.97        25.62 o
 -12  16   8        390.85        424.09        19.79 o
 -11  16   8          3.33         18.12        12.37 o
 -10  16   8        460.32        487.48        13.19 o
  -9  16   8       1470.22       1401.09        28.69 o
  -8  16   8        200.96        228.34        13.43 o
  -7  16   8        109.34        144.61        14.36 o
  -6  16   8       6728.55       6702.96       127.38 o
  -5  16   8        772.20        821.40        22.27 o
  -4  16   8         93.82         80.75        10.66 o
  -3  16   8         22.04         40.25        11.44 o
  -2  16   8        101.16        145.71        14.77 o
  -1  16   8          8.75         32.27        17.38 o
   0  16   8       4281.51       4457.23        45.23 o
   1  16   8       4570.14       4827.13        53.27 o
   2  16   8        135.97        183.23        21.04 o
   3  16   8        735.79        741.89        21.31 o
   4  16   8        955.48        964.57        31.15 o
   5  16   8        210.71        192.30        16.76 o
   6  16   8        200.73        188.63        14.24 o
   7  16   8          0.79         45.34        14.42 o
   8  16   8         10.13         20.89        27.21 o
   9  16   8       2723.25       2864.29        66.84 o
  10  16   8       2266.26       2371.22        54.57 o
  11  16   8        253.66        272.68        13.63 o
  12  16   8          1.82         14.60        14.13 o
 -13  17   8        362.04        361.60        23.05 o
 -12  17   8        487.97        479.70        21.46 o
 -11  17   8         17.09         32.75         9.41 o
 -10  17   8        191.81        224.71        11.84 o
  -9  17   8       1027.72       1057.39        25.90 o
  -8  17   8       1101.19       1078.36        29.47 o
  -7  17   8        313.11        289.22        10.42 o
  -6  17   8        783.73        755.65        10.23 o
  -5  17   8      10414.72      10539.58       227.44 o
  -4  17   8       2882.11       3070.86        42.92 o
  -3  17   8       2468.60       2591.56        53.65 o
  -2  17   8       2921.37       2965.99        55.77 o
  -1  17   8        483.99        504.56        15.68 o
   0  17   8        420.64        530.98        19.19 o
   1  17   8        551.72        645.42        16.74 o
   2  17   8        210.48        171.03        12.81 o
   3  17   8       2006.65       2098.49        42.45 o
   4  17   8       2084.79       2113.07        45.99 o
   5  17   8          6.34         -3.66        10.81 o
   6  17   8       3676.07       3700.76       108.23 o
   7  17   8       1721.82       1664.45        67.93 o
   8  17   8        635.89        639.51        30.35 o
   9  17   8          3.54          9.53        14.35 o
  10  17   8         15.86         43.12        15.55 o
  11  17   8         83.80         54.84        11.78 o
  12  17   8       2347.20       2262.73        23.23 o
 -12  18   8        735.66        744.60        43.50 o
 -11  18   8         70.48         56.60        10.12 o
 -10  18   8         76.12         86.64        10.68 o
  -9  18   8        546.28        525.47        11.61 o
  -8  18   8        645.01        687.78        20.76 o
  -7  18   8          5.06         24.69        11.22 o
  -6  18   8       1224.74       1249.99        21.05 o
  -5  18   8        247.83        244.69        11.13 o
  -4  18   8         57.57         53.94        11.20 o
  -3  18   8        109.40         92.62        11.70 o
  -2  18   8         29.07         29.05        14.69 o
  -1  18   8        702.96        784.85        18.71 o
   0  18   8        579.71        529.70        24.85 o
   1  18   8        519.90        633.35        18.41 o
   2  18   8         20.93         23.48        17.18 o
   3  18   8         15.06         37.14        13.17 o
   4  18   8         82.76         33.89        10.74 o
   5  18   8       1882.91       1906.05        41.27 o
   6  18   8        126.11        135.97        16.42 o
   7  18   8         68.31         47.74        13.08 o
   8  18   8          9.31         26.87        12.58 o
   9  18   8        103.99        133.69        12.98 o
  10  18   8         75.20         96.78        19.62 o
  11  18   8        863.00        917.32        26.80 o
 -12  19   8         25.41         39.12        11.96 o
 -11  19   8        419.87        413.58        23.30 o
 -10  19   8        188.33        243.11        17.13 o
  -9  19   8        163.53        175.26        10.14 o
  -8  19   8        277.64        299.97        14.85 o
  -7  19   8         26.96         36.07         8.35 o
  -6  19   8       1180.53       1221.99        24.04 o
  -5  19   8       3063.51       3225.39        61.21 o
  -4  19   8       1039.87       1033.25        28.46 o
  -3  19   8         60.48         58.56        10.84 o
  -2  19   8        676.83        664.27        15.32 o
  -1  19   8       1480.83       1396.56        27.22 o
   0  19   8         39.28         80.63        14.78 o
   1  19   8       1416.45       1515.02        25.21 o
   2  19   8       5862.19       6195.60        95.92 o
   3  19   8        112.10        131.91        14.94 o
   4  19   8         61.80         52.43        10.98 o
   5  19   8       1721.91       1730.46        48.44 o
   6  19   8       1125.18       1156.33        28.24 o
   7  19   8        355.35        407.84        17.10 o
   8  19   8         32.08         39.34        14.42 o
   9  19   8        271.21        285.18        14.21 o
  10  19   8        138.97        141.37        14.60 o
  11  19   8         45.81         90.35        14.95 o
 -11  20   8        462.22        431.51        23.41 o
 -10  20   8        229.43        209.93        11.99 o
  -9  20   8          6.59         40.09        11.56 o
  -8  20   8         31.88         63.73         9.90 o
  -7  20   8        450.72        443.59        10.29 o
  -6  20   8         27.81         39.97        12.21 o
  -5  20   8         50.21         68.79        10.71 o
  -4  20   8         14.02         18.37        10.83 o
  -3  20   8          1.25         12.17        11.81 o
  -2  20   8       2227.52       2265.55        28.47 o
  -1  20   8        388.98        386.33        21.43 o
   0  20   8         24.77         19.50        13.22 o
   1  20   8       1657.84       1740.91        30.00 o
   2  20   8       3568.70       3366.83        58.43 o
   3  20   8        270.03        354.27        25.01 o
   4  20   8        251.04        252.30        14.39 o
   5  20   8        476.18        514.65        12.57 o
   6  20   8         18.63         13.70        11.67 o
   7  20   8        102.90        123.70        12.58 o
   8  20   8         94.57        101.74        12.80 o
   9  20   8        579.08        533.43        30.14 o
  10  20   8        129.78        158.76        34.08 o
 -10  21   8        227.34        235.17        13.33 o
  -9  21   8          3.03         -9.45         9.45 o
  -8  21   8         10.88         14.93         8.97 o
  -7  21   8         50.40         35.28         9.99 o
  -6  21   8          1.11         10.50        11.75 o
  -5  21   8          5.47         -4.48        11.87 o
  -4  21   8         59.74         74.08        12.01 o
  -3  21   8        403.30        452.76        11.58 o
  -2  21   8        627.46        519.58        14.84 o
  -1  21   8        746.22        685.38        16.61 o
   0  21   8        643.53        639.15        16.67 o
   1  21   8         25.79         52.89        17.39 o
   2  21   8         39.24         38.91        12.33 o
   3  21   8          8.88         37.78        18.65 o
   4  21   8          0.48         21.62        14.95 o
   5  21   8         48.53         58.09        11.79 o
   6  21   8          7.26         15.07        10.61 o
   7  21   8         84.34        126.43        11.96 o
   8  21   8        152.12        164.29        14.55 o
   9  21   8         50.09         33.28        19.90 o
  -9  22   8         42.27         23.83        11.94 o
  -8  22   8         52.48         34.92         9.66 o
  -7  22   8        155.76        170.25        10.66 o
  -6  22   8        319.42        313.91        11.24 o
  -5  22   8         68.90         48.58        12.77 o
  -4  22   8          4.06          3.42        11.86 o
  -3  22   8          0.78        -12.36        12.36 o
  -2  22   8         22.19         48.83        17.03 o
  -1  22   8         29.48         32.89        17.32 o
   0  22   8         41.53         61.32        17.01 o
   1  22   8          3.31         18.92        22.30 o
   2  22   8        305.55        398.66        17.87 o
   3  22   8        259.98        213.92        15.37 o
   4  22   8        203.34        190.76        20.64 o
   5  22   8         88.75        124.17        13.19 o
   6  22   8        174.70        173.35        10.57 o
   7  22   8         21.66         24.37        11.71 o
   8  22   8          4.42         -3.66         9.77 o
  -8  23   8         10.13         11.83         9.72 o
  -7  23   8         77.83         99.43         9.92 o
  -6  23   8        100.27         92.87        12.21 o
  -5  23   8        306.16        293.36        14.48 o
  -4  23   8        971.30        869.99        29.81 o
  -3  23   8          0.91         10.66        12.18 o
  -2  23   8        786.09        839.50        39.24 o
  -1  23   8         32.20         18.53        24.96 o
   0  23   8         84.40        124.00        14.98 o
   1  23   8        169.80        151.07        14.89 o
   2  23   8        393.52        384.80        15.67 o
   3  23   8        202.59        208.47        13.26 o
   4  23   8         79.92         81.43        10.59 o
   5  23   8          0.61          0.73        12.95 o
   6  23   8        116.23        136.12        11.23 o
   7  23   8         19.00         23.42         9.34 o
  -7  24   8        694.85        616.47        20.65 o
  -6  24   8         67.40         66.80        13.04 o
  -5  24   8        136.27        121.74        11.51 o
  -4  24   8         30.43         46.05        12.77 o
  -3  24   8         58.63         61.68        12.23 o
  -2  24   8         75.82         78.06        17.23 o
  -1  24   8          8.07         35.87        24.87 o
   0  24   8         91.00        134.83        17.39 o
   1  24   8         70.93         50.35        15.22 o
   2  24   8         72.62         94.98        24.78 o
   3  24   8         31.47         35.41        13.41 o
   4  24   8         29.70         51.27        11.99 o
   5  24   8          1.74          8.86        11.79 o
   6  24   8        138.67        122.00        14.17 o
  -5  25   8        177.32        205.70        13.12 o
  -4  25   8        488.90        491.43        22.04 o
  -3  25   8          5.86         35.95        12.92 o
  -2  25   8        623.54        674.11        16.60 o
  -1  25   8        175.27        160.09        14.97 o
   0  25   8         62.36         56.61        20.68 o
   1  25   8        976.47        872.54        19.44 o
   2  25   8        476.84        438.24        29.50 o
   3  25   8         24.66         53.07        11.05 o
   4  25   8        565.44        578.19        19.59 o
  -3  26   8        350.95        320.69        28.07 o
  -2  26   8         50.24         62.93        12.31 o
  -1  26   8         22.56         40.61        17.33 o
   0  26   8          4.33         12.36        17.92 o
   1  26   8        126.83        142.01        15.89 o
   2  26   8          2.50         14.56        12.80 o
 -16   1   9         16.03         45.08        10.09 o
 -15   1   9        234.98        239.53        15.35 o
 -14   1   9        762.64        834.17        17.13 o
 -13   1   9        202.44        285.80        10.15 o
 -12   1   9        238.16        182.57        10.66 o
 -11   1   9         15.43         37.34        14.49 o
 -10   1   9        615.38        605.71        13.23 o
  -9   1   9       4248.26       4136.96       125.16 o
  -8   1   9          1.83         14.54         8.82 o
  -7   1   9         66.67         58.57         9.25 o
  -6   1   9        495.08        519.54         9.67 o
  -5   1   9       8139.53       8429.26       180.85 o
  -4   1   9        607.96        676.35        16.07 o
  -3   1   9        946.36        746.55        13.61 o
  -2   1   9        184.60        128.51        10.81 o
  -1   1   9        104.53        283.40        13.19 o
   0   1   9       2457.01       2215.45        23.42 o
   1   1   9        653.28        989.31        36.51 o
   2   1   9        857.93       1368.04        54.82 o
   3   1   9        702.19       1045.56        31.41 o
   4   1   9       6858.90       6515.17       152.55 o
   5   1   9       2902.07       2654.14        50.31 o
   6   1   9        682.13        651.86        16.95 o
   7   1   9        135.28        158.14        15.18 o
   8   1   9         81.15         89.08        12.43 o
   9   1   9        176.02        152.62        15.98 o
  10   1   9        184.84        155.27        14.79 o
  11   1   9        276.39        275.76        13.63 o
  12   1   9        262.07        190.77        13.82 o
  13   1   9         94.32        116.56        13.19 o
  14   1   9         54.39         49.30        12.55 o
  15   1   9        104.74        111.38        15.96 o
  16   1   9         47.62         54.81        13.23 o
 -16   2   9         63.80         55.69        10.18 o
 -15   2   9        291.92        293.04         9.83 o
 -14   2   9       1085.23       1184.60        22.65 o
 -13   2   9        255.03        203.84        10.08 o
 -12   2   9          4.50         10.92        11.49 o
 -11   2   9       2132.08       2158.80        24.77 o
 -10   2   9        376.20        403.71        15.10 o
  -9   2   9       9572.06       9147.87       220.32 o
  -8   2   9       1278.62       1237.69        26.66 o
  -7   2   9       1867.31       1883.37        34.81 o
  -6   2   9          3.25         11.68         8.79 o
  -5   2   9       4077.27       3418.22        62.71 o
  -4   2   9      12042.81      12997.75       201.44 o
  -3   2   9       1987.01       1999.62        38.56 o
  -2   2   9       1040.45       1250.66        17.48 o
  -1   2   9         15.36         24.78        13.34 o
   0   2   9       1604.31       1944.67        23.78 o
   1   2   9      10001.31      10678.61       242.65 o
   2   2   9        104.61         62.48        14.72 o
   3   2   9         34.08         60.87        14.97 o
   4   2   9        461.40        538.11        16.22 o
   5   2   9       2664.65       2552.31        25.52 o
   6   2   9        216.67        217.99        14.49 o
   7   2   9       1537.82       1310.06        26.10 o
   8   2   9        222.38        170.69        13.08 o
   9   2   9        277.08        279.98        16.55 o
  10   2   9        188.22        156.23        14.85 o
  11   2   9         17.06         18.95        12.08 o
  12   2   9         26.55         25.75        11.51 o
  13   2   9         40.09          5.86        10.74 o
  14   2   9        446.32        519.77        23.92 o
  15   2   9         85.48         98.74        13.10 o
 -16   3   9          0.46         12.91         9.48 o
 -15   3   9        790.47        892.87        26.44 o
 -14   3   9        122.56        103.83         9.21 o
 -13   3   9       1379.13       1251.54        27.35 o
 -12   3   9        707.30        686.21        15.88 o
 -11   3   9         66.98         74.39         8.87 o
 -10   3   9         10.16         42.52        10.58 o
  -9   3   9        193.58        175.54        12.12 o
  -8   3   9       2605.38       2449.39        45.30 o
  -7   3   9        375.10        353.75        11.60 o
  -6   3   9        325.23        272.01         9.76 o
  -5   3   9       1303.17       1339.56        19.81 o
  -4   3   9       1400.36       1182.93        24.71 o
  -3   3   9       5448.03       5893.65       111.42 o
  -2   3   9        191.25        345.33        11.88 o
  -1   3   9       4021.73       4548.37        46.63 o
   0   3   9        263.29        260.32        12.64 o
   1   3   9       1239.48       1688.04        32.11 o
   2   3   9        278.23        536.24        22.23 o
   3   3   9        206.20        113.50        14.63 o
   4   3   9        798.93        805.36        31.73 o
   5   3   9       4176.82       4121.45        86.92 o
   6   3   9        159.05        141.33        13.65 o
   7   3   9         24.93         17.71        13.63 o
   8   3   9        118.17        128.85        13.77 o
   9   3   9       2304.52       2266.11        25.10 o
  10   3   9          5.23         -2.34        14.34 o
  11   3   9        525.22        558.43        13.96 o
  12   3   9         90.84        143.19        23.04 o
  13   3   9          5.14         23.35        13.91 o
  14   3   9         16.07         14.51        12.66 o
  15   3   9         46.32         34.58        12.82 o
 -16   4   9         44.88         53.14        11.18 o
 -15   4   9         77.57         94.65        11.58 o
 -14   4   9        759.66        770.50        14.92 o
 -13   4   9        841.70        836.71        16.73 o
 -12   4   9       1553.95       1551.25        32.41 o
 -11   4   9       4878.24       4844.34        93.94 o
 -10   4   9          4.74          7.88        11.68 o
  -9   4   9        139.55        143.28         9.65 o
  -8   4   9        129.48        143.53        10.07 o
  -7   4   9       1043.44       1100.55        26.05 o
  -6   4   9          9.90         25.57        10.63 o
  -5   4   9       1059.69       1372.20        22.18 o
  -4   4   9        402.27        415.69        10.79 o
  -3   4   9       1633.52       1512.86        32.90 o
  -2   4   9        163.91        235.47        11.94 o
  -1   4   9       9448.04       9572.57        97.37 o
   0   4   9        250.14        340.67        12.14 o
   1   4   9       7757.36       7725.21       185.36 o
   2   4   9        211.33        213.40        14.63 o
   3   4   9        294.75        258.11        14.46 o
   4   4   9       4942.14       4577.14       133.59 o
   5   4   9       4704.24       4271.56       104.20 o
   6   4   9       1180.34       1157.78        26.05 o
   7   4   9        845.99        725.93        18.02 o
   8   4   9        128.88        134.61        12.89 o
   9   4   9        326.99        287.45        18.13 o
  10   4   9        192.12        198.73        12.62 o
  11   4   9         54.01         62.91        12.85 o
  12   4   9        407.44        448.97        20.14 o
  13   4   9         79.68         62.15        10.65 o
  14   4   9          4.14         16.41        15.03 o
  15   4   9         20.48         18.42        12.97 o
 -16   5   9        123.06         95.92         9.77 o
 -15   5   9        179.59        247.69        11.00 o
 -14   5   9        447.75        552.98        11.69 o
 -13   5   9        905.60       1005.05        28.84 o
 -12   5   9       3627.83       3688.66        68.92 o
 -11   5   9          8.41         10.14        10.78 o
 -10   5   9        131.59        134.25         9.46 o
  -9   5   9       1316.72       1459.82        12.90 o
  -8   5   9        876.81        910.24        15.34 o
  -7   5   9       5367.56       4939.13        78.45 o
  -6   5   9       8144.99       7798.98       151.15 o
  -5   5   9          2.38          3.55         8.57 o
  -4   5   9       2807.69       2412.25        68.15 o
  -3   5   9       5011.65       4175.90        83.14 o
  -2   5   9       1874.76       1607.38        30.19 o
  -1   5   9       5642.03       5106.48        56.39 o
   0   5   9      14991.35      16226.85       107.54 o
   1   5   9        382.09        533.10        14.59 o
   2   5   9      24490.55      24786.72       530.36 o
   3   5   9      14557.11      13933.26       380.12 o
   4   5   9       2245.42       1743.08        64.12 o
   5   5   9       3739.94       3502.28       102.45 o
   6   5   9        552.75        553.00        14.97 o
   7   5   9         22.91         35.69        13.34 o
   8   5   9       7604.55       7276.02       110.36 o
   9   5   9       3541.90       3506.34        50.65 o
  10   5   9        891.66        858.42        28.23 o
  11   5   9        347.39        337.29        11.27 o
  12   5   9          1.99         -2.29        12.98 o
  13   5   9        250.57        291.89        18.09 o
  14   5   9         63.92         89.93        11.99 o
  15   5   9        655.87        696.28        17.15 o
 -16   6   9        431.18        365.41        13.80 o
 -15   6   9         38.71         23.03         9.14 o
 -14   6   9         15.91         15.81        11.56 o
 -13   6   9        716.88        699.28        17.12 o
 -12   6   9        655.91        627.75         9.84 o
 -11   6   9       3852.24       3664.25        63.23 o
 -10   6   9       4710.16       4494.07        68.38 o
  -9   6   9        339.21        291.67        10.09 o
  -8   6   9          4.46         19.42        10.44 o
  -7   6   9       1235.14       1244.40        18.74 o
  -6   6   9         51.80         45.92         9.31 o
  -5   6   9      11175.20      11269.96       299.70 o
  -4   6   9       2825.38       2798.94        66.86 o
  -3   6   9      14034.31      14273.84       285.05 o
  -2   6   9       2238.77       2329.66        41.46 o
  -1   6   9      16762.89      18148.13       168.83 o
   0   6   9      18213.17      19476.77       190.87 o
   1   6   9       2800.08       2583.71        52.87 o
   2   6   9       1177.89        935.81        21.87 o
   3   6   9        275.76        145.91        14.52 o
   4   6   9        898.67       1051.28        24.72 o
   5   6   9       1847.21       1627.36        52.49 o
   6   6   9       4257.48       3738.75        74.66 o
   7   6   9        538.55        494.76        19.14 o
   8   6   9          2.70         46.23        13.16 o
   9   6   9       2606.32       2470.72        44.84 o
  10   6   9        163.28        182.16        12.91 o
  11   6   9        721.03        776.86        13.93 o
  12   6   9       1450.13       1451.20        19.68 o
  13   6   9        223.27        274.07        11.50 o
  14   6   9        218.01        192.10        12.23 o
  15   6   9        371.74        376.60        12.67 o
 -16   7   9         64.83         65.06        11.16 o
 -15   7   9        371.49        351.67         9.77 o
 -14   7   9         58.01        111.58         9.94 o
 -13   7   9       3851.08       3509.05        49.26 o
 -12   7   9        940.72        845.95        12.65 o
 -11   7   9        481.20        540.22        14.39 o
 -10   7   9        136.30        132.50         9.91 o
  -9   7   9         66.39         77.91         9.36 o
  -8   7   9       1239.34       1212.54        29.20 o
  -7   7   9       1472.02       1349.70        20.46 o
  -6   7   9       1226.80       1142.26        30.92 o
  -5   7   9        413.71        382.66        11.96 o
  -4   7   9       1213.93       1455.70        32.86 o
  -3   7   9       1880.40       1893.97        44.47 o
  -2   7   9        147.44        194.55        10.36 o
  -1   7   9       5757.89       6128.82        89.11 o
   0   7   9       4378.84       5136.41        59.48 o
   1   7   9       2896.96       3168.95        60.05 o
   2   7   9          5.62         20.99        12.95 o
   3   7   9      12475.96      13301.13       381.33 o
   4   7   9       1348.03       1530.22        49.76 o
   5   7   9       1461.58       1579.57        41.05 o
   6   7   9       1423.32       1426.85        21.07 o
   7   7   9        568.83        558.01        15.70 o
   8   7   9       1791.19       1639.20        20.05 o
   9   7   9       4927.70       5016.57        56.45 o
  10   7   9       4007.59       3761.56        68.79 o
  11   7   9       1273.37       1282.94        26.38 o
  12   7   9        111.14        151.24        12.72 o
  13   7   9          1.78         -0.46        16.94 o
  14   7   9        591.98        565.50        14.72 o
  15   7   9       1263.50       1249.25        33.82 o
 -16   8   9       1470.99       1309.93        22.87 o
 -15   8   9        585.35        570.77        18.28 o
 -14   8   9        284.94        286.30        10.29 o
 -13   8   9          2.81         15.66        10.35 o
 -12   8   9       4621.56       4556.68       111.23 o
 -11   8   9       4321.10       4530.24        66.16 o
 -10   8   9         41.52         24.83         9.66 o
  -9   8   9         91.73        102.44         9.87 o
  -8   8   9        381.38        373.36        10.09 o
  -7   8   9       7521.60       7170.85       140.56 o
  -6   8   9      12893.04      13077.57       297.27 o
  -5   8   9      15392.03      15806.00       305.25 o
  -4   8   9        911.91        993.28        20.82 o
  -3   8   9        252.08        280.73        12.74 o
  -2   8   9       1175.27       1165.18        18.56 o
  -1   8   9       3869.76       4036.47        42.99 o
   0   8   9       1922.42       2046.79        25.92 o
   1   8   9       1707.89       1665.53        29.71 o
   2   8   9        642.19        653.42        23.70 o
   3   8   9         98.97         78.04        12.99 o
   4   8   9          4.81         -0.42        15.66 o
   5   8   9        468.13        503.34        16.63 o
   6   8   9        588.80        584.35        24.11 o
   7   8   9       5708.64       5352.05       140.40 o
   8   8   9         64.50         82.39        18.50 o
   9   8   9        443.96        448.06        25.34 o
  10   8   9       3766.23       3794.00       108.63 o
  11   8   9        255.04        263.52        13.95 o
  12   8   9        676.97        702.47        16.47 o
  13   8   9       1378.90       1303.23        14.16 o
  14   8   9        474.22        399.61        13.49 o
  15   8   9         81.09         65.56        13.39 o
 -15   9   9        292.35        280.29        14.99 o
 -14   9   9        707.28        818.44        11.52 o
 -13   9   9        287.23        343.14        10.53 o
 -12   9   9        767.68        794.07        25.10 o
 -11   9   9       1727.84       1747.37        34.05 o
 -10   9   9        728.08        794.73        23.66 o
  -9   9   9       1554.04       1502.12        31.35 o
  -8   9   9       9355.47       9110.43       152.11 o
  -7   9   9       2635.13       2560.45        59.08 o
  -6   9   9        131.70        178.41        13.95 o
  -5   9   9        459.46        533.94        12.62 o
  -4   9   9        977.92        949.30        21.47 o
  -3   9   9       2484.78       2452.87        49.94 o
  -2   9   9       8792.91       8845.16       136.38 o
  -1   9   9        969.90        841.47        15.76 o
   0   9   9         96.35         91.49        13.65 o
   1   9   9        380.35        382.98        13.93 o
   2   9   9        184.69        159.52        13.48 o
   3   9   9       1962.00       1992.46        49.44 o
   4   9   9       4869.10       4634.64       114.88 o
   5   9   9       1462.93       1293.15        52.89 o
   6   9   9         62.75         63.75        16.55 o
   7   9   9       4889.42       4883.75        50.08 o
   8   9   9         90.39         73.82        15.25 o
   9   9   9       1133.54       1083.09        34.46 o
  10   9   9       1054.96       1109.45        15.99 o
  11   9   9       1613.15       1702.74        56.88 o
  12   9   9        524.13        479.68        15.37 o
  13   9   9        229.99        252.31        13.47 o
  14   9   9        465.89        465.48        16.31 o
  15   9   9        304.01        339.13        13.03 o
 -15  10   9        297.97        272.45        10.70 o
 -14  10   9        222.22        214.17        14.98 o
 -13  10   9        215.25        226.81        15.04 o
 -12  10   9       1831.69       1866.77        36.86 o
 -11  10   9       1266.44       1345.34        19.00 o
 -10  10   9         11.60         14.54        11.87 o
  -9  10   9        517.08        491.05        11.42 o
  -8  10   9         79.20        110.60        14.29 o
  -7  10   9        141.23        110.25        11.11 o
  -6  10   9       2034.53       2013.41        39.26 o
  -5  10   9       1094.28        953.38        15.07 o
  -4  10   9       4578.77       4595.00        95.87 o
  -3  10   9         11.23         10.77        10.69 o
  -2  10   9         87.79         88.96        12.82 o
  -1  10   9         56.22         49.36        14.35 o
   0  10   9       3984.11       4137.24        70.40 o
   1  10   9        936.59        804.70        17.62 o
   2  10   9       2142.76       2159.32        40.99 o
   3  10   9         59.78         76.38        11.43 o
   4  10   9        124.05        168.49        14.42 o
   5  10   9        532.15        534.77        17.17 o
   6  10   9         55.50         67.62        16.73 o
   7  10   9       1355.09       1378.23        31.73 o
   8  10   9       8057.72       8099.08       146.59 o
   9  10   9        279.98        292.97        15.37 o
  10  10   9       1166.08       1223.72        18.84 o
  11  10   9       1206.87       1166.93        19.63 o
  12  10   9        133.94        146.09        14.47 o
  13  10   9       1433.02       1459.86        44.74 o
  14  10   9        219.81        241.79        15.16 o
 -15  11   9        219.98        226.18        11.49 o
 -14  11   9        630.67        611.28        12.49 o
 -13  11   9        153.65        186.48        13.48 o
 -12  11   9         21.55         23.46        12.66 o
 -11  11   9        154.15        201.00        12.77 o
 -10  11   9        424.76        401.39        11.57 o
  -9  11   9        855.53        897.44        26.47 o
  -8  11   9        748.69        692.64        18.36 o
  -7  11   9        646.92        654.05        24.05 o
  -6  11   9         52.96         60.44        11.53 o
  -5  11   9         61.54         82.96        11.70 o
  -4  11   9        476.21        492.31        12.58 o
  -3  11   9        329.90        393.55        11.14 o
  -2  11   9       6263.06       6162.59        73.91 o
  -1  11   9       4210.13       4329.51        27.91 o
   0  11   9        157.17        164.92        15.24 o
   1  11   9         27.31         65.00        16.80 o
   2  11   9        253.67        210.64        14.10 o
   3  11   9       1666.58       1686.58        39.77 o
   4  11   9       3861.87       3844.12        83.71 o
   5  11   9         72.45        101.45        14.78 o
   6  11   9         17.04         56.93        16.80 o
   7  11   9         48.94         27.02        13.61 o
   8  11   9        171.20        139.83        17.16 o
   9  11   9          9.59         -5.65        19.60 o
  10  11   9         12.23         20.21        16.30 o
  11  11   9         82.42        100.61        14.37 o
  12  11   9          0.04         -8.88        16.32 o
  13  11   9          1.31         10.33        13.88 o
  14  11   9         19.49         39.13        23.23 o
 -15  12   9          7.59         31.50        11.35 o
 -14  12   9         84.86        108.31        17.33 o
 -13  12   9         10.09         24.37         9.93 o
 -12  12   9         35.77         64.80        15.73 o
 -11  12   9        152.65        166.89        10.10 o
 -10  12   9       1119.54       1132.40        31.98 o
  -9  12   9       2594.49       2502.54        53.21 o
  -8  12   9          8.67         11.37        10.87 o
  -7  12   9        273.60        298.21         9.90 o
  -6  12   9       2466.77       2341.70        55.08 o
  -5  12   9       1767.95       1898.87        48.76 o
  -4  12   9       5424.48       5350.30        84.56 o
  -3  12   9       3144.74       3295.28        47.26 o
  -2  12   9        150.07        138.97        13.29 o
  -1  12   9         44.43         58.24        16.47 o
   0  12   9        204.20        230.43        17.90 o
   1  12   9       3573.42       3856.51        50.92 o
   2  12   9        368.44        395.09        15.97 o
   3  12   9        277.38        273.62        12.81 o
   4  12   9       1014.82       1060.66        25.80 o
   5  12   9       1959.49       2023.18        46.12 o
   6  12   9       3819.66       3943.78       103.83 o
   7  12   9        142.77        167.03        14.29 o
   8  12   9         35.35         62.99        16.46 o
   9  12   9         10.62         51.58        13.99 o
  10  12   9         93.93        108.44        16.92 o
  11  12   9         42.80         46.24        14.42 o
  12  12   9        271.03        255.50        15.01 o
  13  12   9          1.49          4.81        14.61 o
  14  12   9          6.24         25.99        12.08 o
 -14  13   9         32.19         54.22        16.18 o
 -13  13   9         66.35         80.14        11.47 o
 -12  13   9          0.69          0.64        11.34 o
 -11  13   9        291.75        271.47        14.67 o
 -10  13   9         23.85         34.65        11.50 o
  -9  13   9        459.63        422.96        23.46 o
  -8  13   9         46.05         54.47         8.78 o
  -7  13   9        410.02        488.97        17.23 o
  -6  13   9       2227.66       2195.77        47.30 o
  -5  13   9         15.04         54.08        12.12 o
  -4  13   9        189.24        191.96        11.26 o
  -3  13   9        748.70        713.13        16.31 o
  -2  13   9         60.67         54.91        14.83 o
  -1  13   9         59.38         90.59        16.61 o
   0  13   9        322.62        352.53        16.19 o
   1  13   9         13.13          7.93        19.34 o
   2  13   9       3300.00       3712.50       107.42 o
   3  13   9       5200.88       5693.97       133.01 o
   4  13   9         40.52         57.65        12.93 o
   5  13   9       1338.63       1348.48        34.02 o
   6  13   9         24.48         25.76        13.95 o
   7  13   9        207.80        169.98        12.47 o
   8  13   9          8.63         12.76        13.09 o
   9  13   9       1069.60       1196.42        19.61 o
  10  13   9        931.57        952.95        35.36 o
  11  13   9        153.20        111.13        14.75 o
  12  13   9         17.76         36.36        14.39 o
  13  13   9        724.56        711.02        20.17 o
 -14  14   9        170.02        192.07        10.77 o
 -13  14   9         86.22         81.76        10.39 o
 -12  14   9        179.91        211.18        10.40 o
 -11  14   9          1.54         15.14        10.58 o
 -10  14   9        517.86        491.13        15.61 o
  -9  14   9        291.28        258.26        12.05 o
  -8  14   9         70.58        123.61         9.97 o
  -7  14   9        386.55        373.61        10.55 o
  -6  14   9         27.08         39.20        10.07 o
  -5  14   9       2605.40       2721.63        58.27 o
  -4  14   9       2145.96       2318.13        39.26 o
  -3  14   9       4893.08       4888.35        67.22 o
  -2  14   9       1017.95       1171.89        16.64 o
  -1  14   9        392.56        438.37        14.73 o
   0  14   9        484.46        462.01        22.61 o
   1  14   9        170.78        235.57        16.56 o
   2  14   9          6.20         14.77        14.59 o
   3  14   9         60.18         66.74        11.32 o
   4  14   9       4846.47       4884.91       142.98 o
   5  14   9       1062.56        996.29        40.59 o
   6  14   9         19.41         17.14        11.85 o
   7  14   9        818.67        759.92        15.34 o
   8  14   9        149.36        175.25        12.21 o
   9  14   9        421.66        481.61        20.50 o
  10  14   9        100.56         74.25        13.66 o
  11  14   9        169.90        179.04        13.42 o
  12  14   9       1083.49       1096.32        37.83 o
  13  14   9        301.37        309.30        15.59 o
 -13  15   9        226.11        194.55        11.32 o
 -12  15   9         16.83         25.19        12.74 o
 -11  15   9         19.72         45.01        10.50 o
 -10  15   9         15.43         17.40        10.95 o
  -9  15   9         10.87         22.70         9.25 o
  -8  15   9          9.07         22.39         9.46 o
  -7  15   9        709.52        731.39        13.71 o
  -6  15   9          7.20         15.38        11.36 o
  -5  15   9         93.54         96.92        10.28 o
  -4  15   9        192.07        159.43        11.39 o
  -3  15   9         18.51         38.57        12.47 o
  -2  15   9        173.70        216.28        15.69 o
  -1  15   9        296.48        331.44        15.77 o
   0  15   9          4.18          7.08        20.01 o
   1  15   9        259.08        291.64        19.02 o
   2  15   9         57.79         57.29        16.26 o
   3  15   9        790.27        897.06        27.84 o
   4  15   9       2728.33       2656.76        68.23 o
   5  15   9          3.08         -5.82        12.67 o
   6  15   9          0.87         36.52        13.99 o
   7  15   9        162.40        211.74        16.91 o
   8  15   9         15.48         45.48        13.39 o
   9  15   9         38.60         16.43        13.57 o
  10  15   9         49.49         38.87        12.40 o
  11  15   9         49.33         44.08        11.95 o
  12  15   9         22.96         29.89        13.64 o
 -13  16   9          0.36         15.39        10.94 o
 -12  16   9         46.03         44.76        10.13 o
 -11  16   9         62.07         52.86        10.78 o
 -10  16   9         30.75         32.54        12.15 o
  -9  16   9          2.65         27.90        10.52 o
  -8  16   9       1667.29       1670.89        40.98 o
  -7  16   9        221.18        235.53        13.96 o
  -6  16   9        219.68        225.94        10.31 o
  -5  16   9         35.50         43.16         8.55 o
  -4  16   9          0.66          3.82        10.38 o
  -3  16   9        209.05        199.35        11.45 o
  -2  16   9       1268.27       1229.16        15.75 o
  -1  16   9       3645.97       3845.51        27.44 o
   0  16   9         46.69         71.04        18.55 o
   1  16   9        236.11        236.47        18.61 o
   2  16   9         25.07         13.36        15.07 o
   3  16   9        283.22        298.70        15.55 o
   4  16   9          9.66         24.98        16.03 o
   5  16   9        322.82        361.84        12.91 o
   6  16   9        271.30        253.00        14.63 o
   7  16   9       1029.71       1009.54        22.10 o
   8  16   9         99.86        129.81        21.40 o
   9  16   9         15.27         33.09        13.24 o
  10  16   9        151.46        151.91        13.04 o
  11  16   9          4.94         12.42        11.66 o
  12  16   9        298.63        267.39        14.88 o
 -12  17   9        139.36        145.21        12.25 o
 -11  17   9          0.38          3.29        11.83 o
 -10  17   9       1201.65       1112.01        19.02 o
  -9  17   9         79.67        101.68         9.55 o
  -8  17   9        906.98        962.63        23.05 o
  -7  17   9       1259.84       1151.20        29.39 o
  -6  17   9        187.48        187.71         9.20 o
  -5  17   9        268.84        292.13        10.11 o
  -4  17   9        577.40        579.48        15.95 o
  -3  17   9        659.70        662.26        22.18 o
  -2  17   9        272.33        239.61        13.61 o
  -1  17   9        728.92        780.95        16.52 o
   0  17   9        905.32        904.01        17.32 o
   1  17   9        153.43        193.30        20.09 o
   2  17   9       1702.29       1559.63        45.78 o
   3  17   9          3.38         18.52        16.26 o
   4  17   9        965.55       1128.13        35.70 o
   5  17   9         50.52         37.85        10.23 o
   6  17   9        311.19        345.42        18.68 o
   7  17   9        114.71        135.13        13.43 o
   8  17   9        381.12        403.55        15.06 o
   9  17   9       1709.12       1635.66        53.65 o
  10  17   9        273.60        288.81        17.44 o
  11  17   9         51.70         71.22        12.13 o
 -12  18   9        310.43        290.03        14.72 o
 -11  18   9        289.49        265.46        13.25 o
 -10  18   9        692.26        711.39        23.44 o
  -9  18   9         41.30         43.81        10.08 o
  -8  18   9        213.93        232.49        10.36 o
  -7  18   9        563.07        625.47        10.52 o
  -6  18   9        469.34        516.70        14.70 o
  -5  18   9          5.51         25.16        11.08 o
  -4  18   9        292.72        365.80        12.27 o
  -3  18   9         36.94         55.64        11.15 o
  -2  18   9         91.43        100.95        13.88 o
  -1  18   9        653.48        666.09        18.56 o
   0  18   9        350.32        381.41        14.46 o
   1  18   9        142.11        159.58        17.50 o
   2  18   9        115.20        124.29        13.67 o
   3  18   9        574.01        560.49        14.03 o
   4  18   9        778.13        686.74        15.35 o
   5  18   9         52.69         71.46        11.74 o
   6  18   9        631.97        696.96        13.87 o
   7  18   9        310.09        274.39        13.42 o
   8  18   9        138.57        169.98        22.01 o
   9  18   9          9.90         13.22        14.83 o
  10  18   9         25.21         52.28        16.64 o
  11  18   9        235.48        192.34        13.49 o
 -11  19   9        121.38        102.63        11.17 o
 -10  19   9        298.01        271.01        11.30 o
  -9  19   9        203.46        187.34        10.12 o
  -8  19   9         44.00         45.66        10.66 o
  -7  19   9       2189.76       2126.40        49.96 o
  -6  19   9        440.49        441.20        11.27 o
  -5  19   9        225.36        245.21        10.75 o
  -4  19   9        191.48        179.31        13.59 o
  -3  19   9        370.96        362.59        15.16 o
  -2  19   9        372.50        362.25        15.68 o
  -1  19   9       1901.55       1890.49        61.24 o
   0  19   9          1.18         10.43        22.00 o
   1  19   9         34.08         31.69        20.18 o
   2  19   9        205.08        224.35        14.11 o
   3  19   9        359.92        311.24        13.52 o
   4  19   9          6.03         18.87        11.61 o
   5  19   9          3.71          1.84        13.21 o
   6  19   9        193.91        224.67        11.97 o
   7  19   9         44.46         59.98        14.03 o
   8  19   9        282.02        287.20        17.69 o
   9  19   9        685.84        659.96        20.42 o
  10  19   9        926.65        999.83        28.74 o
 -10  20   9       1881.66       1900.38        60.19 o
  -9  20   9       1103.49       1078.79        23.17 o
  -8  20   9        183.89        170.67         9.15 o
  -7  20   9         16.12         24.33         9.43 o
  -6  20   9        346.85        338.95        10.15 o
  -5  20   9        429.04        460.34        11.82 o
  -4  20   9        873.48        944.86        15.73 o
  -3  20   9       1608.26       1646.19        46.71 o
  -2  20   9        132.37        134.11        12.96 o
  -1  20   9       1230.40       1158.51        21.20 o
   0  20   9        163.49        163.86        15.73 o
   1  20   9       1224.09       1289.96        34.61 o
   2  20   9         49.59         73.90        15.25 o
   3  20   9         73.52        120.56        11.83 o
   4  20   9       1042.97        972.63        33.19 o
   5  20   9        434.96        471.15        11.76 o
   6  20   9        327.92        384.89        10.59 o
   7  20   9        349.46        369.87        11.38 o
   8  20   9        230.89        257.87        17.67 o
   9  20   9        409.47        491.17        26.71 o
 -10  21   9          5.17          8.13        10.42 o
  -9  21   9        129.31        149.37        10.25 o
  -8  21   9        438.60        525.37        10.93 o
  -7  21   9        463.78        452.96        10.90 o
  -6  21   9        746.74        664.46        19.24 o
  -5  21   9        499.95        452.12        19.33 o
  -4  21   9        285.29        281.54        12.16 o
  -3  21   9         10.51         45.63        13.41 o
  -2  21   9       2029.72       2033.90        33.00 o
  -1  21   9        820.36        791.81        18.83 o
   0  21   9       3417.22       3403.87        27.73 o
   1  21   9         72.68         70.73        17.55 o
   2  21   9         78.14         75.71        13.42 o
   3  21   9        461.73        495.32        16.92 o
   4  21   9       1021.36        984.36        20.51 o
   5  21   9        198.30        220.33        13.01 o
   6  21   9         87.03         79.90        10.87 o
   7  21   9        235.78        229.44        11.30 o
   8  21   9        304.74        333.98        12.42 o
   9  21   9       1096.29        979.57        32.49 o
  -9  22   9         52.01         45.36        10.10 o
  -8  22   9          1.70         17.01        10.22 o
  -7  22   9         40.63         63.30        10.74 o
  -6  22   9         11.57         14.52        11.01 o
  -5  22   9       1137.13       1052.90        18.08 o
  -4  22   9        681.98        637.70        11.74 o
  -3  22   9         20.19         26.36        11.51 o
  -2  22   9         77.89         87.45        14.71 o
  -1  22   9         61.18         67.27        15.16 o
   0  22   9       2911.34       2997.12        36.37 o
   1  22   9       2809.62       2775.10        22.36 o
   2  22   9       1359.78       1355.83        18.61 o
   3  22   9          2.81         32.87        14.14 o
   4  22   9        541.81        469.88        15.57 o
   5  22   9        734.20        699.11        16.67 o
   6  22   9        369.64        347.69        13.75 o
   7  22   9        642.06        542.08        18.11 o
   8  22   9       1697.62       1474.19        50.20 o
  -8  23   9       1794.64       1478.90        44.72 o
  -7  23   9        229.75        214.99        11.60 o
  -6  23   9        366.38        350.95        12.07 o
  -5  23   9         21.97         29.66        11.70 o
  -4  23   9        296.60        315.99        13.96 o
  -3  23   9        214.33        187.81        13.90 o
  -2  23   9       1651.69       1632.89        20.18 o
  -1  23   9        713.78        677.88        15.06 o
   0  23   9         27.83         16.65        16.93 o
   1  23   9        155.30        152.04        15.14 o
   2  23   9        195.16        221.56        18.94 o
   3  23   9          8.98         21.10        13.52 o
   4  23   9       1166.18       1076.27        44.83 o
   5  23   9        419.91        411.86        26.80 o
   6  23   9         47.72         47.84        13.73 o
   7  23   9        220.50        181.96        14.62 o
  -6  24   9        366.75        354.42        13.55 o
  -5  24   9        905.55        847.57        17.83 o
  -4  24   9         26.55         25.82        12.64 o
  -3  24   9         40.11         42.09        13.45 o
  -2  24   9          9.34          9.10        25.47 o
  -1  24   9       2434.84       2446.75        51.85 o
   0  24   9       1150.45       1233.23        66.92 o
   1  24   9        945.90        906.71        17.20 o
   2  24   9       1506.71       1395.85        38.83 o
   3  24   9        192.32        167.49        14.71 o
   4  24   9         51.29         55.51        10.98 o
   5  24   9        127.31        107.43        19.50 o
  -4  25   9        512.95        402.33        19.07 o
  -3  25   9        459.29        454.28        34.04 o
  -2  25   9         49.30         29.84        11.11 o
  -1  25   9          8.24         21.52        17.22 o
   0  25   9         51.62         37.23        13.34 o
   1  25   9         21.97         26.25        19.03 o
   2  25   9         60.13         63.73        15.28 o
   3  25   9        190.26        188.78        12.59 o
 -16   0  10        938.58        980.22        60.64 o
 -15   0  10        272.58        285.17        17.02 o
 -14   0  10       1009.14       1077.54        20.10 o
 -13   0  10        413.62        472.84        13.78 o
 -12   0  10       1219.44       1299.80        49.43 o
 -11   0  10       1065.97       1086.73        18.85 o
 -10   0  10      13517.46      13226.82       474.77 o
  -9   0  10      10151.37      10395.50       344.01 o
  -8   0  10       5212.88       4469.86       159.50 o
  -7   0  10       1008.80        948.85        26.55 o
  -6   0  10         42.97         22.74        12.60 o
  -5   0  10       8537.28       9030.90       274.49 o
  -4   0  10      11838.82      11562.67       364.42 o
  -3   0  10      20214.22      19529.35       541.11 o
  -2   0  10      18186.76      17798.96       136.42 o
  -1   0  10        740.78        622.02        21.02 o
   0   0  10       4217.84       4470.77        50.34 o
   1   0  10       1110.51        925.29        45.83 o
   2   0  10        136.09         25.99        25.42 o
   3   0  10         29.37        113.06        20.89 o
   4   0  10       9868.02       9129.80       448.33 o
   5   0  10        780.65        678.22        38.80 o
   6   0  10       3120.13       3018.39       127.82 o
   7   0  10        334.37        349.50        23.33 o
   8   0  10       6126.91       5642.67        96.99 o
   9   0  10         22.47         46.36        21.38 o
  10   0  10         19.08         40.98        16.36 o
  11   0  10          0.39          6.13        24.55 o
  12   0  10       1795.85       1875.50        55.36 o
  13   0  10       2379.80       2483.13        95.54 o
  14   0  10        166.21        183.49        20.60 o
  15   0  10        574.18        612.00        63.34 o
 -16   1  10         37.29         30.32         8.61 o
 -15   1  10         22.23         31.95         9.58 o
 -14   1  10        498.33        536.22        10.26 o
 -13   1  10        649.52        620.51        19.09 o
 -12   1  10       1029.57       1088.83        20.28 o
 -11   1  10          8.40         32.76        10.85 o
 -10   1  10         93.58         99.56        10.60 o
  -9   1  10        434.82        412.14        14.32 o
  -8   1  10        117.38         94.40        11.59 o
  -7   1  10       1069.20       1034.70        18.61 o
  -6   1  10       4894.07       4610.28        95.98 o
  -5   1  10      14582.76      14333.75       270.41 o
  -4   1  10        174.84        240.99        11.50 o
  -3   1  10        623.98        709.26        13.24 o
  -2   1  10         77.08         51.71        13.40 o
  -1   1  10        780.22        814.56        17.09 o
   0   1  10       4957.99       5056.64        76.03 o
   1   1  10       5747.87       5761.00       179.89 o
   2   1  10       2610.64       2753.57       114.94 o
   3   1  10       5455.30       5486.23       188.66 o
   4   1  10        170.26        241.73        17.45 o
   5   1  10        138.06        134.64        15.96 o
   6   1  10        487.72        469.82        16.62 o
   7   1  10       1191.64       1069.62        16.63 o
   8   1  10       3112.24       2990.72        50.57 o
   9   1  10        686.25        680.49        16.35 o
  10   1  10       2508.62       2506.62        29.70 o
  11   1  10       1740.73       1782.85        38.97 o
  12   1  10        104.86        111.89        14.30 o
  13   1  10        344.51        401.07        13.43 o
  14   1  10        274.22        272.63        20.95 o
  15   1  10         27.20         41.07        13.23 o
 -16   2  10        294.98        239.89        18.99 o
 -15   2  10       1045.32        997.04        29.36 o
 -14   2  10        536.00        476.40        11.30 o
 -13   2  10        498.97        420.89        17.04 o
 -12   2  10         47.07         30.95        16.32 o
 -11   2  10        349.19        382.52        13.63 o
 -10   2  10        134.92        151.15         9.79 o
  -9   2  10          7.60         26.29        10.78 o
  -8   2  10       1261.26       1214.26        23.58 o
  -7   2  10        149.29        168.08         8.62 o
  -6   2  10         86.00         81.79         9.71 o
  -5   2  10        483.88        425.66        13.34 o
  -4   2  10       1797.36       1797.84        32.14 o
  -3   2  10       1411.34       1631.39        23.01 o
  -2   2  10        345.63        441.52        13.16 o
  -1   2  10        171.29        175.35        12.60 o
   0   2  10       1018.07       1131.49        14.08 o
   1   2  10       1805.28       1840.49        44.27 o
   2   2  10       1988.26       2574.17        66.49 o
[truncated: 277,644 more chars]
